# Supplementary material for: Depletion of HuR in murine skeletal muscle enhances exercise endurance and prevents cancer-induced muscle atrophy
Source: Nat Commun. 2019 Sep 13;10:4171. doi: 10.1038/s41467-019-12186-6 (PMC6744452; doi:10.1038/s41467-019-12186-6)
Supplement: Supplementary file 2 — Supplementary Data 1 [file 41467_2019_12186_MOESM2_ESM.xlsx]

## Sheet: DESeq2_Soleus_one_control.xls
NAME	log2FoldChange	log10 pvalue	pvalue	baseMean	lfcMLE	lfcSE	stat	padj	Control_3_12_Soleus	Control_3_8_Soleus	HuR_KO_1_9_Soleus	HuR_KO_3_9_Soleus	HuR_KO_both_Soleus					4	-2
0610005C13Rik	-0.0578131	0.0748298	0.841725	3.91436	-0.557835	0.289518	-0.199688	0.998996	1.83946	5.859	3.70616	4.25284	3.9795					2	-1
0610007N19Rik	0.0598024	0.0566165	0.877776	139.693	0.0681411	0.388858	0.15379	0.998996	123.244	140.616	179.378	115.535	147.457
0610007P14Rik	-0.136164	0.128528	0.743827	83.617	-0.207148	0.416672	-0.326789	0.998996	80.9361	92.7675	94.1364	66.6278	80.3821					0.5	1
0610009B22Rik	-0.111937	0.147544	0.711961	432.919	-0.130312	0.303167	-0.369224	0.998996	428.594	460.908	407.677	434.498	421.088
0610009D07Rik	-0.389804	0.730224	0.186113	527.426	-0.453743	0.294822	-1.32217	0.873658	454.346	672.809	521.827	460.724	491.276
0610009L18Rik	-0.175139	0.192125	0.642502	146.669	-0.248816	0.377289	-0.464203	0.998996	117.725	174.794	129.716	164.443	147.079		-0.378512
0610009O20Rik	-0.303196	0.637789	0.230256	2513.66	-0.33385	0.252726	-1.1997	0.935159	2474.07	2930.48	2162.17	2487.91	2325.04		-1
0610010B08Rik	0.179297	0.181367	0.658617	13.2892	0.643561	0.405812	0.441823	0.998996	12.8762	9.765	17.0483	13.4673	15.2578		-0.584963
0610010F05Rik	1.24755	4.09559	8.02431e-05	413.35	1.51968	0.316343	3.94367	0.00380244	568.392	161.123	412.125	511.758	461.942
0610010K14Rik	-0.372708	0.681917	0.208009	491.451	-0.431942	0.296022	-1.25906	0.901614	450.667	610.313	462.529	442.295	452.412
0610011F06Rik	-0.118522	0.115862	0.76584	115.9	-0.143499	0.397965	-0.297821	0.998996	139.799	115.227	85.2417	123.332	104.287
0610012G03Rik	-0.370723	0.788931	0.162581	1176.71	-0.417691	0.265476	-1.39645	0.826718	1017.22	1477.44	1165.96	1046.2	1106.08
0610030E20Rik	0.320608	0.55591	0.278029	578.981	0.372437	0.295557	1.08476	0.985781	612.539	474.579	674.521	554.287	614.404
0610031J06Rik	-0.345461	0.588861	0.257715	428.318	-0.405795	0.305229	-1.13181	0.962955	389.965	527.31	372.84	423.157	397.998
0610037L13Rik	-0.345949	0.601261	0.25046	445.229	-0.401174	0.301026	-1.14923	0.95734	430.433	537.075	414.349	399.058	406.703
0610038B21Rik	-0.162491	0.155989	0.698251	17.2576	-0.558782	0.419134	-0.387683	0.998996	9.19729	25.389	9.63601	24.8082	17.2221
0610038L08Rik	0.00443869	0.0118268	0.973135	0.637066	3.30723	0.131804	0.0336764	0.998996	1.83946	0	0	0.708806	0.354403
0610039K10Rik	-0.0345124	0.0690273	0.853046	1.51826	-0.456664	0.186319	-0.185233	0.998996	3.67892	0.9765	0	1.41761	0.708806
0610040B10Rik	-0.112942	0.111485	0.773598	118.479	-0.201184	0.392605	-0.287672	0.998996	69.8994	147.452	145.281	111.283	128.282
0610040F04Rik	0.168857	0.264695	0.543631	3.52422	2.27305	0.278031	0.607331	0.998996	3.67892	0.9765	5.18862	4.25284	4.72073
0610040J01Rik	0.172471	0.159924	0.691952	58.8597	0.305001	0.435305	0.396207	0.998996	62.5416	49.8015	75.6056	47.49	61.5478
0610043K17Rik	0.174992	0.246507	0.566882	4.83078	2.49094	0.305583	0.57265	0.998996	7.35783	0.9765	8.15355	2.83523	5.49439
1100001G20Rik	0.0613588	0.0656944	0.859618	6.95163	0.491712	0.346934	0.17686	0.998996	9.19729	4.8825	5.92985	7.79687	6.86336
1110001A16Rik	-0.284676	0.493463	0.321024	618.832	-0.331342	0.286869	-0.992357	0.998996	520.567	754.835	630.047	569.88	599.964
1110001J03Rik	-0.329832	0.649661	0.224047	889.511	-0.375661	0.271279	-1.21584	0.925203	748.659	1105.4	859.088	844.897	851.992
1110002L01Rik	0.136069	0.121007	0.75682	24.5388	0.26542	0.439414	0.309659	0.998996	18.3946	23.436	23.7194	32.6051	28.1623
1110004E09Rik	-0.240737	0.38247	0.414505	529.299	-0.283028	0.295025	-0.815991	0.998996	459.864	626.913	481.801	548.616	515.208
1110004F10Rik	-0.0336399	0.0460846	0.899322	1097.38	-0.0338753	0.265892	-0.126517	0.998996	1193.81	1081.96	1087.39	1026.35	1056.87
1110006O24Rik	-0.259364	0.277092	0.528333	14.1154	-0.843829	0.411328	-0.630553	0.998996	11.0367	21.483	12.6009	11.3409	11.9709
1110007C09Rik	-0.444066	0.892872	0.127976	1919.28	-0.516089	0.291739	-1.52213	0.758694	1570.9	2545.74	2191.08	1369.41	1780.25
1110008F13Rik	-0.277365	0.408557	0.39034	455.148	-0.338216	0.322892	-0.859	0.998996	393.644	552.699	346.896	527.352	437.124
1110008J03Rik	-0.141837	0.135324	0.732279	86.5245	-0.180226	0.414612	-0.342096	0.998996	108.528	85.932	63.7459	87.892	75.819
1110008L16Rik	-0.0561745	0.0635516	0.86387	283.958	-0.0692645	0.327644	-0.17145	0.998996	275.919	295.88	287.598	276.434	282.016
1110008P14Rik	-0.422874	0.683085	0.207451	253.601	-0.518057	0.335453	-1.26061	0.900563	228.093	328.104	217.922	240.285	229.104
1110012L19Rik	-0.153478	0.174491	0.669127	179.904	-0.216802	0.359142	-0.427346	0.998996	132.441	215.807	177.154	194.213	185.684
1110015O18Rik	0.0506556	0.176014	0.666785	0.177202	3.30743	0.117649	0.430565	0.998996	0	0	0	0.708806	0.354403
1110017D15Rik	0.0389443	0.0704745	0.850209	1.60621	0.886386	0.206216	0.188852	0.998996	1.83946	0.9765	1.48246	2.12642	1.80444
1110018G07Rik	0.0480777	0.0639791	0.86302	800.754	0.0576022	0.278661	0.172531	0.998996	859.027	760.694	741.232	842.062	791.647
1110019D14Rik	0.331782	0.341655	0.45535	35.4255	0.854741	0.444435	0.746526	0.998996	51.5048	19.53	43.7327	26.9346	35.3337
1110020A21Rik	-0.020849	0.0197523	0.955537	150.338	-0.0257899	0.373942	-0.0557546	0.998996	152.675	151.358	137.128	160.19	148.659
1110028F11Rik	-0.035666	0.106612	0.782327	0.421327	-1.45664	0.12909	-0.276287	0.998996	0	0.9765	0	0.708806	0.354403
1110028F18Rik	0.0512443	0.177433	0.664611	0.185308	3.36121	0.118195	0.433556	0.998996	0	0	0.741232	0	0.370616
1110032A03Rik	0.0522257	0.0546298	0.8818	376.74	0.0475588	0.351245	0.148687	0.998996	299.832	393.53	532.204	281.396	406.8
1110032F04Rik	0.0622412	0.203877	0.62535	0.36251	4.33449	0.12747	0.488282	0.998996	0	0	0.741232	0.708806	0.725019
1110034G24Rik	-0.392468	0.437922	0.364819	57.3403	-0.652901	0.433082	-0.90622	0.998996	49.6654	79.0965	47.4388	53.1605	50.2997
1110035M17Rik	-0.15208	0.142124	0.720902	17.5625	-0.488553	0.425692	-0.357254	0.998996	11.0367	24.4125	17.7896	17.0114	17.4005
1110037F02Rik	0.37794	0.748671	0.178373	712.568	0.438682	0.280833	1.34578	0.856636	868.224	534.146	708.618	739.285	723.951
1110038B12Rik	-0.148409	0.133304	0.735692	51.2026	-0.222519	0.439648	-0.337564	0.998996	64.381	51.7545	34.0967	54.5781	44.3374
1110038F14Rik	-0.249695	0.349234	0.447473	277.231	-0.303557	0.328703	-0.759635	0.998996	259.364	324.198	262.396	262.967	262.682
1110046J04Rik	-0.326829	0.342541	0.454421	22.8415	-0.85102	0.4369	-0.748065	0.998996	11.0367	38.0835	25.9431	16.3025	21.1228
1110051M20Rik	-0.118533	0.154109	0.70128	386.817	-0.13472	0.309006	-0.383593	0.998996	412.039	402.318	372.84	360.074	366.457
1110054M08Rik	-0.348936	0.532924	0.293141	264.007	-0.426627	0.331923	-1.05126	0.998996	237.29	329.081	240.159	249.5	244.829
1110057K04Rik	-0.378529	0.67452	0.211582	429.62	-0.436408	0.30301	-1.24923	0.908492	443.309	514.616	372.84	387.717	380.278
1110058L19Rik	-0.31745	0.544602	0.285364	553.025	-0.371627	0.297141	-1.06835	0.993416	481.938	679.644	471.423	579.095	525.259
1110059E24Rik	0.0225091	0.0215303	0.951634	152.714	0.0280881	0.371098	0.0606556	0.998996	150.836	151.358	153.435	155.229	154.332
1110059G10Rik	0.36447	0.553792	0.279388	261.867	0.447361	0.336944	1.0817	0.987137	268.561	208.971	309.094	260.841	284.967
1110059M19Rik	-0.0919745	0.129404	0.742329	3.55996	-0.841492	0.279752	-0.328771	0.998996	1.83946	5.859	3.70616	2.83523	3.27069
1110065P20Rik	-0.176173	0.172429	0.672312	103.471	-0.310079	0.416508	-0.422976	0.998996	64.381	133.781	70.417	145.305	107.861
1190002F15Rik	-0.0271356	0.0476302	0.896127	1.66503	-0.443965	0.207849	-0.130555	0.998996	1.83946	1.953	0.741232	2.12642	1.43383
1190002N15Rik	0.285565	0.449285	0.355398	444.992	0.345783	0.308996	0.924169	0.998996	527.924	353.493	497.366	401.184	449.275
1190003J15Rik	-0.0341259	0.101398	0.791775	0.429433	-1.40286	0.129261	-0.264007	0.998996	0	0.9765	0.741232	0	0.370616
1190003K10Rik	-0.431766	0.534421	0.292132	14.3715	-1.33988	0.409857	-1.05346	0.998148	31.2708	14.6475	5.18862	6.37926	5.78394
1190005I06Rik	-0.077891	0.0838531	0.824417	7.31339	-0.350699	0.35107	-0.221868	0.998996	9.19729	7.812	4.44739	7.79687	6.12213
1190007I07Rik	-0.241152	0.314649	0.484564	249.76	-0.30643	0.345005	-0.698981	0.998996	217.056	298.809	205.321	277.852	241.587
1200011I18Rik	0.601878	1.44181	0.0361571	635.394	0.698646	0.287271	2.09516	0.388922	767.054	417.942	646.354	710.224	678.289
1200014J11Rik	0.201927	0.288106	0.515103	381.959	0.24187	0.310222	0.650912	0.998996	413.878	331.034	398.041	384.882	391.462
1300002E11Rik	0.324212	0.476519	0.333796	285.14	0.378642	0.335451	0.966496	0.998996	229.932	252.914	371.357	286.358	328.857
1300002K09Rik	0.00443869	0.0118268	0.973135	0.637066	3.30723	0.131804	0.0336764	0.998996	1.83946	0	0	0.708806	0.354403
1300015D01Rik	0.340445	0.391745	0.405746	14.4605	2.65607	0.409483	0.831402	0.998996	31.2708	1.953	11.8597	12.7585	12.3091
1300017J02Rik	-0.0907428	0.181327	0.658678	1.70152	-1.4296	0.205422	-0.441739	0.998996	0	3.906	1.48246	1.41761	1.45004
1300018J18Rik	-0.290277	0.434027	0.368106	309.174	-0.353812	0.32252	-0.900027	0.998996	264.882	378.882	283.892	309.04	296.466
1500004A13Rik	0.368768	0.402202	0.396093	59.4247	0.614611	0.434551	0.848619	0.998996	55.1837	44.919	83.018	54.5781	68.798
1500009L16Rik	0.27121	0.277998	0.527232	19.2469	0.701481	0.428968	0.632237	0.998996	14.7157	14.6475	19.272	28.3523	23.8121
1500011B03Rik	-0.230353	0.22534	0.595196	20.7626	-0.527641	0.433547	-0.531321	0.998996	29.4313	22.4595	15.5659	15.5937	15.5798
1500011K16Rik	-0.208172	0.32507	0.473074	626.904	-0.240407	0.290141	-0.717486	0.998996	590.466	711.869	655.249	550.034	602.641
1500012F01Rik	-0.150179	0.144915	0.716284	83.6427	-0.209252	0.413229	-0.363429	0.998996	91.9729	88.8615	79.3118	74.4247	76.8682
1500012K07Rik	-0.395151	0.438154	0.364624	66.0383	-0.675931	0.435866	-0.906589	0.998996	55.1837	92.7675	80.053	36.1491	58.1011
1500015A07Rik	-0.470898	0.658059	0.219756	127.161	-0.662452	0.383724	-1.22718	0.922208	75.4178	191.394	116.373	125.459	120.916
1500015O10Rik	0.149819	0.146857	0.713088	14.2995	1.02006	0.407436	0.367712	0.998996	27.5919	5.859	8.15355	15.5937	11.8736
1500017E21Rik	0.61469	0.892403	0.128114	107.636	0.881892	0.403981	1.52158	0.758787	101.17	70.308	105.255	153.811	129.533
1500032L24Rik	-0.294617	0.573477	0.267007	1322.36	-0.333854	0.265426	-1.10998	0.971858	1123.91	1610.25	1377.95	1177.33	1277.64
1600002H07Rik	-0.46648	0.576058	0.265425	75.9461	-0.688559	0.418871	-1.11366	0.970842	82.7756	98.6265	59.2985	63.0838	61.1912
1600002K03Rik	-0.0360434	0.0290724	0.93525	29.6905	-0.0556855	0.443657	-0.0812416	0.998996	33.1102	29.295	24.4606	31.8963	28.1785
1600012H06Rik	0.455647	0.834972	0.146227	387.485	0.540614	0.313593	1.45299	0.790429	404.681	292.95	461.046	391.261	426.154
1600014C10Rik	-0.483089	1.06956	0.0852007	762.495	-0.541605	0.280657	-1.72128	0.6344	822.238	938.417	599.656	689.669	644.663
1600014K23Rik	-0.035666	0.106612	0.782327	0.421327	-1.45664	0.12909	-0.276287	0.998996	0	0.9765	0	0.708806	0.354403
1600015I10Rik	0.122277	0.178631	0.66278	3.62157	2.0324	0.280402	0.436078	0.998996	5.51837	0.9765	4.44739	3.54403	3.99571
1600016N20Rik	0.00443869	0.0118268	0.973135	0.637066	3.30723	0.131804	0.0336764	0.998996	1.83946	0	0	0.708806	0.354403
1600020E01Rik	-0.0281843	0.0226963	0.949082	26.2109	0.021735	0.441347	-0.0638597	0.998996	36.7892	22.4595	21.4957	24.0994	22.7976
1600023N17Rik	-0.0089872	0.0179269	0.959562	1.22138	-0.414877	0.177252	-0.0507031	0.998996	0	1.953	2.2237	0.708806	1.46625
1600029D21Rik	0.487712	0.640714	0.22871	14.3437	1.65848	0.405181	1.20369	0.933204	7.35783	6.8355	31.1317	12.0497	21.5907
1600029O15Rik	0.240043	0.443861	0.359865	3.1442	2.57036	0.262164	0.915623	0.998996	0	0.9765	5.92985	5.67045	5.80015
1700001C19Rik	-0.0341259	0.101398	0.791775	0.429433	-1.40286	0.129261	-0.264007	0.998996	0	0.9765	0.741232	0	0.370616
1700001D01Rik	0.0512443	0.177433	0.664611	0.185308	3.36121	0.118195	0.433556	0.998996	0	0	0.741232	0	0.370616
1700001G11Rik	-0.0723067	0.129162	0.742741	2.36091	-1.04295	0.220296	-0.328225	0.998996	3.67892	2.9295	0	2.83523	1.41761
1700001G17Rik	-0.0604731	0.136622	0.730093	1.30252	-1.45721	0.175283	-0.345002	0.998996	1.83946	1.953	0	1.41761	0.708806
1700001J03Rik	0.0688133	0.0784747	0.83469	5.87902	0.424881	0.329739	0.20869	0.998996	5.51837	4.8825	8.15355	4.96164	6.5576
1700001K19Rik	-0.00974276	0.0123566	0.971949	3.58433	0.3656	0.277064	-0.0351643	0.998996	7.35783	1.953	1.48246	3.54403	2.51325
1700001L05Rik	0.191864	0.192741	0.641592	14.3808	0.569104	0.412192	0.465473	0.998996	11.0367	11.718	17.0483	17.7202	17.3842
1700001L19Rik	0.168712	0.326861	0.471128	2.39486	2.14001	0.234113	0.720645	0.998996	0	0.9765	2.2237	6.37926	4.30148
1700001O22Rik	-0.238864	0.526043	0.297822	2.52314	-3.26151	0.229431	-1.04111	0.998996	1.83946	6.8355	0	1.41761	0.708806
1700001P01Rik	-0.035666	0.106612	0.782327	0.421327	-1.45664	0.12909	-0.276287	0.998996	0	0.9765	0	0.708806	0.354403
1700003D09Rik	0.0625089	0.204521	0.624423	0.370616	4.36358	0.127675	0.489592	0.998996	0	0	1.48246	0	0.741232
1700003E16Rik	0.0880485	0.257548	0.552652	0.902221	5.65028	0.148282	0.593791	0.998996	0	0	1.48246	2.12642	1.80444
1700003F12Rik	0.104971	0.288563	0.514561	1.07942	5.90922	0.16106	0.651752	0.998996	0	0	1.48246	2.83523	2.15884
1700003F17Rik	0.148155	0.254172	0.556965	2.69374	2.02702	0.252241	0.587356	0.998996	1.83946	0.9765	3.70616	4.25284	3.9795
1700003M02Rik	-0.0242552	0.0710956	0.848994	0.459864	-0.430371	0.127389	-0.190403	0.998996	1.83946	0	0	0	0
1700003M07Rik	0.0693434	0.151423	0.70563	1.34787	1.17539	0.183578	0.377731	0.998996	0	0.9765	3.70616	0.708806	2.20748
1700007B14Rik	0.113162	0.240578	0.574674	1.70838	6.12014	0.20165	0.561181	0.998996	1.83946	0	0.741232	4.25284	2.49704
1700007G11Rik	0.0512443	0.177433	0.664611	0.185308	3.36121	0.118195	0.433556	0.998996	0	0	0.741232	0	0.370616
1700007K09Rik	0.0622412	0.203877	0.62535	0.36251	4.33449	0.12747	0.488282	0.998996	0	0	0.741232	0.708806	0.725019
1700007K13Rik	0.091726	0.129566	0.742051	3.53639	0.678932	0.278685	0.329138	0.998996	1.83946	2.9295	3.70616	5.67045	4.6883
1700007L15Rik	-0.156558	0.139775	0.724812	33.7853	-0.327113	0.444723	-0.352035	0.998996	31.2708	40.0365	33.3554	30.4787	31.9171
1700008F21Rik	0.0674551	0.216462	0.607489	0.539711	4.90933	0.131322	0.513662	0.998996	0	0	0.741232	1.41761	1.07942
1700008I05Rik	0.0257501	0.064254	0.862474	0.822374	4.33435	0.148651	0.173226	0.998996	1.83946	0	0.741232	0.708806	0.725019
1700008J07Rik	0.0226679	0.0216973	0.951267	164.449	-0.000426456	0.370904	0.0611152	0.998996	115.886	180.653	205.321	155.937	180.629
1700009P17Rik	-0.0620815	0.0514033	0.888376	30.6507	-0.147982	0.442303	-0.14036	0.998996	29.4313	33.201	42.2502	17.7202	29.9852
1700010I14Rik	0.203452	0.282041	0.522347	5.48206	7.24331	0.318027	0.639732	0.998996	11.0367	0	5.92985	4.96164	5.44575
1700011I03Rik	-0.100289	0.118858	0.760574	5.93985	-0.722422	0.329111	-0.304727	0.998996	0	10.7415	5.92985	7.08806	6.50896
1700011J10Rik	-0.330181	0.344788	0.452076	48.6141	-0.571178	0.439095	-0.751958	0.998996	47.8259	62.496	43.7327	40.402	42.0673
1700011L22Rik	0.0506556	0.176014	0.666785	0.177202	3.30743	0.117649	0.430565	0.998996	0	0	0	0.708806	0.354403
1700012B15Rik	0.107358	0.092184	0.808753	40.0223	0.208189	0.443565	0.242035	0.998996	40.4681	36.1305	45.2151	38.2755	41.7453
1700012D01Rik	-0.162774	0.149861	0.708172	21.1496	-0.517942	0.434862	-0.374313	0.998996	7.35783	32.2245	24.4606	20.5554	22.508
1700012D14Rik	0.0917085	0.0853384	0.821602	13.415	0.310264	0.406717	0.225485	0.998996	12.8762	11.718	16.3071	12.7585	14.5328
1700012L04Rik	0.0512443	0.177433	0.664611	0.185308	3.36121	0.118195	0.433556	0.998996	0	0	0.741232	0	0.370616
1700013F07Rik	0.0512443	0.177433	0.664611	0.185308	3.36121	0.118195	0.433556	0.998996	0	0	0.741232	0	0.370616
1700013G23Rik	-0.000960022	0.00091111	0.997904	8.49692	-0.198762	0.365502	-0.00262659	0.9999	1.83946	11.718	13.3422	7.08806	10.2151
1700013G24Rik	-0.0604731	0.136622	0.730093	1.30252	-1.45721	0.175283	-0.345002	0.998996	1.83946	1.953	0	1.41761	0.708806
1700013H16Rik	0.0704342	0.223688	0.597464	0.708806	5.30345	0.133385	0.528051	0.998996	0	0	0	2.83523	1.41761
1700016C15Rik	-0.962314	1.65095	0.0223382	72.7939	-1.46793	0.421223	-2.28457	0.280756	40.4681	145.499	55.5924	49.6164	52.6044
1700016L04Rik	0.0506556	0.176014	0.666785	0.177202	3.30743	0.117649	0.430565	0.998996	0	0	0	0.708806	0.354403
1700017B05Rik	-0.208805	0.219788	0.602854	99.94	-0.30367	0.401316	-0.520301	0.998996	90.1334	118.157	99.3251	92.1448	95.7349
1700017N19Rik	0.0512443	0.177433	0.664611	0.185308	3.36121	0.118195	0.433556	0.998996	0	0	0.741232	0	0.370616
1700018C11Rik	-0.0998531	0.385824	0.411316	0.244125	-5.19427	0.121538	-0.82158	0.998996	0	0.9765	0	0	0
1700018L02Rik	-0.288318	0.287177	0.516205	29.9574	-0.617293	0.444109	-0.649206	0.998996	27.5919	40.0365	26.6843	25.517	26.1007
1700019B03Rik	-0.133425	0.381834	0.415112	1.19224	-6.7793	0.163726	-0.81493	0.998996	1.83946	2.9295	0	0	0
1700019D03Rik	0.171144	0.247008	0.566228	4.29995	1.5666	0.298361	0.573615	0.998996	3.67892	1.953	5.18862	6.37926	5.78394
1700019G17Rik	-0.221342	0.22754	0.592189	14.5854	-0.675806	0.413208	-0.535666	0.998996	16.5551	18.5535	12.6009	10.6321	11.6165
1700019L03Rik	0.00987823	0.0128489	0.970848	3.27124	0.145576	0.270302	0.0365451	0.998996	3.67892	2.9295	2.2237	4.25284	3.23827
1700020A23Rik	0.0506556	0.176014	0.666785	0.177202	3.30743	0.117649	0.430565	0.998996	0	0	0	0.708806	0.354403
1700020D05Rik	0.157661	0.185987	0.651648	7.08089	0.681217	0.349214	0.451473	0.998996	3.67892	5.859	8.15355	10.6321	9.39282
1700020I14Rik	1.02007	3.15906	0.000693334	2336.38	1.22377	0.300711	3.3922	0.019265	3741.46	988.218	1687.78	2928.08	2307.93
1700020L24Rik	0.373494	0.431169	0.370537	15.5664	1.20778	0.417094	0.895468	0.998996	12.8762	8.7885	20.7545	19.8466	20.3005
1700021F05Rik	-0.0700203	0.0987752	0.796572	2550.49	-0.0850709	0.271621	-0.257787	0.998996	2174.24	2782.05	3057.58	2188.09	2622.83
1700021K19Rik	-0.00117591	0.00145156	0.996663	781.478	0.00306142	0.281182	-0.00418202	0.999692	855.348	755.811	697.499	817.254	757.376
1700022I11Rik	0.0582709	0.137493	0.72863	1.35597	1.18569	0.167953	0.346948	0.998996	0	0.9765	4.44739	0	2.2237
1700022P22Rik	0.0622412	0.203877	0.62535	0.36251	4.33449	0.12747	0.488282	0.998996	0	0	0.741232	0.708806	0.725019
1700023A16Rik	-0.0242552	0.0710956	0.848994	0.459864	-0.430371	0.127389	-0.190403	0.998996	1.83946	0	0	0	0
1700023C21Rik	-0.0998531	0.385824	0.411316	0.244125	-5.19427	0.121538	-0.82158	0.998996	0	0.9765	0	0	0
1700023E05Rik	0.0506556	0.176014	0.666785	0.177202	3.30743	0.117649	0.430565	0.998996	0	0	0	0.708806	0.354403
1700023F02Rik	0.0512443	0.177433	0.664611	0.185308	3.36121	0.118195	0.433556	0.998996	0	0	0.741232	0	0.370616
1700023F06Rik	-0.0408323	0.105498	0.784337	0.881191	-1.45555	0.149201	-0.273672	0.998996	1.83946	0.9765	0	0.708806	0.354403
1700023L04Rik	0.0619678	0.203219	0.626298	0.354403	4.30491	0.127259	0.486943	0.998996	0	0	0	1.41761	0.708806
1700024P16Rik	0.137431	0.281639	0.522831	1.9099	6.33448	0.215077	0.638988	0.998996	1.83946	0	2.96493	2.83523	2.90008
1700025E21Rik	0.0203972	0.0553574	0.880324	0.814268	4.3048	0.135477	0.150558	0.998996	1.83946	0	0	1.41761	0.708806
1700025G04Rik	0.292548	0.624163	0.237595	2622.07	0.324238	0.247708	1.18102	0.941646	2875.07	2172.71	2764.05	2676.45	2720.25
1700027A15Rik	0.0512443	0.177433	0.664611	0.185308	3.36121	0.118195	0.433556	0.998996	0	0	0.741232	0	0.370616
1700027J07Rik	0.121449	0.318011	0.480828	1.28905	6.16373	0.172274	0.704972	0.998996	0	0	4.44739	0.708806	2.5781
1700028E10Rik	-0.0666413	0.0889846	0.814733	3.78381	-0.572129	0.284398	-0.234324	0.998996	3.67892	4.8825	4.44739	2.12642	3.2869
1700028J19Rik	-0.0713745	0.112274	0.772194	2.52389	-0.844697	0.246538	-0.289507	0.998996	1.83946	3.906	2.2237	2.12642	2.17506
1700028K03Rik	0.5512	0.720044	0.190527	17.3965	2.18653	0.421078	1.30902	0.88064	20.234	4.8825	28.1668	16.3025	22.2347
1700029I15Rik	-0.130717	0.31964	0.479027	1.33901	-2.4296	0.184663	-0.707868	0.998996	0	3.906	0.741232	0.708806	0.725019
1700029J07Rik	0.628719	0.807139	0.155905	41.8831	1.40229	0.443078	1.41898	0.811914	57.0232	17.577	50.4038	42.5284	46.4661
1700030C10Rik	0.131288	0.140981	0.722802	8.78645	0.481212	0.370121	0.354716	0.998996	5.51837	7.812	12.6009	9.21448	10.9077
1700030J22Rik	-0.023793	0.0288587	0.93571	4.17675	-0.102012	0.294968	-0.080663	0.998996	5.51837	3.906	4.44739	2.83523	3.64131
1700030K09Rik	-0.0471172	0.0431377	0.905445	107.596	-0.051497	0.396658	-0.118785	0.998996	121.404	105.462	99.3251	104.195	101.76
1700030L20Rik	0.0512443	0.177433	0.664611	0.185308	3.36121	0.118195	0.433556	0.998996	0	0	0.741232	0	0.370616
1700034F02Rik	0.137555	0.282069	0.522313	1.91801	6.34199	0.215003	0.639784	0.998996	1.83946	0	3.70616	2.12642	2.91629
1700034H15Rik	0.181689	0.309683	0.490137	3.08057	2.28231	0.263282	0.690091	0.998996	1.83946	0.9765	6.67109	2.83523	4.75316
1700034I23Rik	0.124396	0.224842	0.595879	2.36977	6.33447	0.234561	0.530336	0.998996	3.67892	0	2.96493	2.83523	2.90008
1700034J05Rik	0.0506556	0.176014	0.666785	0.177202	3.30743	0.117649	0.430565	0.998996	0	0	0	0.708806	0.354403
1700034P13Rik	-0.0472608	0.0783191	0.834989	2.11067	-0.675628	0.22688	-0.208307	0.998996	1.83946	2.9295	2.96493	0.708806	1.83687
1700037C18Rik	-0.484053	0.574772	0.266212	24.66	-1.2033	0.435367	-1.11183	0.97105	18.3946	42.966	9.63601	27.6434	18.6397
1700037H04Rik	-0.287979	0.340344	0.456726	124.015	-0.395935	0.386939	-0.744249	0.998996	112.207	152.334	107.479	124.041	115.76
1700039E15Rik	0.0506556	0.176014	0.666785	0.177202	3.30743	0.117649	0.430565	0.998996	0	0	0	0.708806	0.354403
1700040L02Rik	0.188168	0.178473	0.66302	19.9718	0.25869	0.431828	0.435747	0.998996	3.67892	22.4595	29.6493	24.0994	26.8743
1700040N02Rik	0.0512443	0.177433	0.664611	0.185308	3.36121	0.118195	0.433556	0.998996	0	0	0.741232	0	0.370616
1700042O10Rik	0.0506556	0.176014	0.666785	0.177202	3.30743	0.117649	0.430565	0.998996	0	0	0	0.708806	0.354403
1700047M11Rik	-0.0408323	0.105498	0.784337	0.881191	-1.45555	0.149201	-0.273672	0.998996	1.83946	0.9765	0	0.708806	0.354403
1700048M11Rik	0.035578	0.0518297	0.887504	2.88234	0.592138	0.2515	0.141463	0.998996	3.67892	1.953	5.18862	0.708806	2.94871
1700048O20Rik	0.182728	0.21088	0.615347	8.27922	1.21773	0.363669	0.502455	0.998996	11.0367	3.906	10.3772	7.79687	9.08706
1700049G17Rik	0.78488	1.27814	0.0527055	98.9594	1.17486	0.405136	1.93733	0.491273	110.367	51.7545	125.268	108.447	116.858
1700052K11Rik	-0.246284	0.296171	0.505625	158.479	-0.354764	0.369981	-0.665665	0.998996	95.6518	209.948	148.988	179.328	164.158
1700052N19Rik	0.00132834	0.00138919	0.996806	286.419	0.00750566	0.331868	0.00400261	0.999692	310.868	277.326	251.278	306.204	278.741
1700056E22Rik	0.28786	0.298935	0.502418	19.1272	0.674076	0.4292	0.67069	0.998996	11.0367	15.624	21.4957	28.3523	24.924
1700061G19Rik	-0.0242552	0.0710956	0.848994	0.459864	-0.430371	0.127389	-0.190403	0.998996	1.83946	0	0	0	0
1700063D05Rik	-0.0341259	0.101398	0.791775	0.429433	-1.40286	0.129261	-0.264007	0.998996	0	0.9765	0.741232	0	0.370616
1700063O14Rik	0.0512443	0.177433	0.664611	0.185308	3.36121	0.118195	0.433556	0.998996	0	0	0.741232	0	0.370616
1700064J06Rik	-0.0163255	0.027811	0.93797	1.71167	0.164305	0.209781	-0.0778213	0.998996	3.67892	0.9765	1.48246	0.708806	1.09563
1700064M15Rik	0.0294575	0.0426391	0.906486	2.70314	1.14577	0.250761	0.117473	0.998996	5.51837	0.9765	1.48246	2.83523	2.15884
1700066B17Rik	0.0512443	0.177433	0.664611	0.185308	3.36121	0.118195	0.433556	0.998996	0	0	0.741232	0	0.370616
1700066B19Rik	0.0797683	0.0697834	0.851563	17.8914	0.210242	0.426283	0.187125	0.998996	16.5551	16.6005	19.272	19.1378	19.2049
1700066J24Rik	-0.0121371	0.00957197	0.978201	37.6769	-0.0460188	0.444181	-0.0273246	0.999692	33.1102	40.0365	39.2853	38.2755	38.7804
1700066M21Rik	0.468674	0.57668	0.265045	75.1216	0.758593	0.420507	1.11455	0.970842	86.4545	48.825	82.2767	82.9303	82.6035
1700066O22Rik	0.0828822	0.192094	0.642548	1.57171	5.9495	0.178572	0.464139	0.998996	1.83946	0	4.44739	0	2.2237
1700067K01Rik	0.116476	0.180791	0.659491	3.24562	0.779756	0.264348	0.440616	0.998996	0	2.9295	2.96493	7.08806	5.0265
1700071K01Rik	0.0512443	0.177433	0.664611	0.185308	3.36121	0.118195	0.433556	0.998996	0	0	0.741232	0	0.370616
1700071M16Rik	0.0676103	0.216838	0.606963	0.547817	4.92949	0.131432	0.514413	0.998996	0	0	1.48246	0.708806	1.09563
1700073E17Rik	-0.0341259	0.101398	0.791775	0.429433	-1.40286	0.129261	-0.264007	0.998996	0	0.9765	0.741232	0	0.370616
1700080O16Rik	0.0625089	0.204521	0.624423	0.370616	4.36358	0.127675	0.489592	0.998996	0	0	1.48246	0	0.741232
1700084C01Rik	0.171138	0.339751	0.45735	2.26431	6.65036	0.230266	0.743218	0.998996	1.83946	0	2.96493	4.25284	3.60888
1700084E18Rik	-0.0735285	0.0799306	0.831897	6.8393	-0.429661	0.346392	-0.21227	0.998996	5.51837	8.7885	6.67109	6.37926	6.52517
1700084J12Rik	0.0506556	0.176014	0.666785	0.177202	3.30743	0.117649	0.430565	0.998996	0	0	0	0.708806	0.354403
1700086O06Rik	0.108443	0.0945155	0.804423	23.0347	0.133975	0.43793	0.247627	0.998996	11.0367	25.389	25.9431	29.7699	27.8565
1700088E04Rik	-0.122833	0.177204	0.664961	3.8183	-1.02885	0.28363	-0.433075	0.998996	3.67892	5.859	1.48246	4.25284	2.86765
1700092M07Rik	0.0217625	0.0587766	0.873421	0.83048	4.36328	0.1366	0.159315	0.998996	1.83946	0	1.48246	0	0.741232
1700093K21Rik	-0.00944668	0.0214367	0.951838	1.10504	3.35937	0.156407	-0.0603982	0.998996	3.67892	0	0.741232	0	0.370616
1700094D03Rik	0.353274	0.402641	0.395693	81.1276	0.553124	0.41594	0.849338	0.998996	90.1334	59.5665	91.1715	83.6392	87.4053
1700094J05Rik	0.056982	0.115671	0.766177	1.84627	5.68579	0.191614	0.29738	0.998996	3.67892	0	3.70616	0	1.85308
1700095B10Rik	-0.00206772	0.00229437	0.994731	5.13167	-0.0940446	0.313109	-0.00660383	0.999692	3.67892	5.859	8.15355	2.83523	5.49439
1700095B22Rik	-0.0998531	0.385824	0.411316	0.244125	-5.19427	0.121538	-0.82158	0.998996	0	0.9765	0	0	0
1700096K18Rik	-0.204001	0.237817	0.57834	160.846	-0.260451	0.367033	-0.555811	0.998996	163.712	179.676	149.729	150.267	149.998
1700097N02Rik	0.0512443	0.177433	0.664611	0.185308	3.36121	0.118195	0.433556	0.998996	0	0	0.741232	0	0.370616
1700101E01Rik	0.0512443	0.177433	0.664611	0.185308	3.36121	0.118195	0.433556	0.998996	0	0	0.741232	0	0.370616
1700101I11Rik	-0.170921	0.199936	0.63105	8.54005	-0.825549	0.3559	-0.480249	0.998996	9.19729	11.718	11.1185	2.12642	6.62245
1700102H20Rik	0.156614	0.184036	0.654581	7.64414	0.907726	0.350049	0.447407	0.998996	7.35783	4.8825	14.0834	4.25284	9.16812
1700102P08Rik	0.0556219	0.0575756	0.875839	7.68882	0.277543	0.35599	0.156246	0.998996	7.35783	6.8355	5.92985	10.6321	8.28098
1700105P06Rik	-0.0658508	0.207149	0.620657	0.673558	-2.40279	0.133053	-0.49492	0.998996	0	1.953	0.741232	0	0.370616
1700106J16Rik	-0.0242552	0.0710956	0.848994	0.459864	-0.430371	0.127389	-0.190403	0.998996	1.83946	0	0	0	0
1700108F19Rik	0.0619678	0.203219	0.626298	0.354403	4.30491	0.127259	0.486943	0.998996	0	0	0	1.41761	0.708806
1700109F18Rik	0.0619678	0.203219	0.626298	0.354403	4.30491	0.127259	0.486943	0.998996	0	0	0	1.41761	0.708806
1700109H08Rik	0.309681	0.359831	0.436686	12.1274	1.34512	0.398149	0.777802	0.998996	12.8762	5.859	16.3071	13.4673	14.8872
1700110C19Rik	-0.062314	0.108858	0.77829	1.9558	-0.835846	0.221327	-0.281548	0.998996	3.67892	1.953	1.48246	0.708806	1.09563
1700110K17Rik	-0.00537941	0.0143109	0.967585	0.606635	-0.429565	0.132376	-0.0406374	0.998996	0	0.9765	0.741232	0.708806	0.725019
1700110M21Rik	0.157275	0.306695	0.49352	2.25009	2.03807	0.229692	0.684721	0.998996	0	0.9765	5.18862	2.83523	4.01192
1700112E06Rik	0.076468	0.107639	0.780479	3.3673	0.570349	0.274379	0.278695	0.998996	1.83946	2.9295	4.44739	4.25284	4.35011
1700113A16Rik	-0.209158	0.246463	0.56694	166.477	-0.2582	0.365301	-0.572564	0.998996	185.785	179.676	143.799	156.646	150.223
1700113H08Rik	-0.291278	0.302685	0.498098	19.9207	-0.791296	0.42994	-0.677485	0.998996	16.5551	29.295	11.8597	21.973	16.9164
1700119H24Rik	-0.115246	0.425094	0.375756	0.48825	-6.19419	0.130112	-0.885743	0.998996	0	1.953	0	0	0
1700120C14Rik	-0.158279	0.153123	0.702874	109.462	-0.20628	0.414947	-0.381444	0.998996	136.12	110.345	129.716	61.6662	95.6909
1700120E14Rik	-0.0998531	0.385824	0.411316	0.244125	-5.19427	0.121538	-0.82158	0.998996	0	0.9765	0	0	0
1700120G07Rik	0.0512443	0.177433	0.664611	0.185308	3.36121	0.118195	0.433556	0.998996	0	0	0.741232	0	0.370616
1700120K04Rik	0.133472	0.210979	0.615207	3.17792	2.04319	0.265534	0.502654	0.998996	3.67892	0.9765	5.92985	2.12642	4.02814
1700123I01Rik	-0.0341259	0.101398	0.791775	0.429433	-1.40286	0.129261	-0.264007	0.998996	0	0.9765	0.741232	0	0.370616
1700123L14Rik	-0.00537941	0.0143109	0.967585	0.606635	-0.429565	0.132376	-0.0406374	0.998996	0	0.9765	0.741232	0.708806	0.725019
1700123M08Rik	0.145389	0.144846	0.716397	105.878	0.159388	0.400214	0.363278	0.998996	69.8994	109.368	106.737	137.508	122.123
1700123O20Rik	-0.0454878	0.0461237	0.899241	182.829	-0.0422712	0.359247	-0.12662	0.998996	217.056	174.794	160.847	178.619	169.733
1700128A07Rik	0.0708373	0.224668	0.596117	0.741232	5.3649	0.133657	0.529993	0.998996	0	0	2.96493	0	1.48246
1810006J02Rik	-0.115104	0.141861	0.721339	5.62326	-0.572588	0.322719	-0.35667	0.998996	11.0367	4.8825	4.44739	2.12642	3.2869
1810009A15Rik	-0.282258	0.423683	0.376979	341.789	-0.349969	0.319485	-0.883477	0.998996	255.685	432.59	369.133	309.748	339.441
1810010D01Rik	-0.0412501	0.116166	0.765303	0.842653	-1.45891	0.13818	-0.298524	0.998996	0	1.953	0	1.41761	0.708806
1810010H24Rik	-0.192156	0.22675	0.593267	7.87667	-0.892656	0.359771	-0.534107	0.998996	9.19729	10.7415	5.18862	6.37926	5.78394
1810011H11Rik	0.0996716	0.0976107	0.79871	11.0743	0.285795	0.390844	0.255016	0.998996	7.35783	10.7415	15.5659	10.6321	13.099
1810011O10Rik	0.0342569	0.042957	0.905822	802.617	0.0371707	0.289553	0.11831	0.998996	772.572	798.777	704.911	934.207	819.559
1810012K16Rik	-0.0412501	0.116166	0.765303	0.842653	-1.45891	0.13818	-0.298524	0.998996	0	1.953	0	1.41761	0.708806
1810013A23Rik	0.0506556	0.176014	0.666785	0.177202	3.30743	0.117649	0.430565	0.998996	0	0	0	0.708806	0.354403
1810013D10Rik	-0.346881	0.630171	0.234331	600.974	-0.403363	0.291674	-1.18928	0.939525	515.048	751.905	518.862	618.079	568.471
1810013L24Rik	0.3745	0.822677	0.150426	1469.51	0.420635	0.260426	1.43803	0.797912	1655.51	1148.36	1459.49	1614.66	1537.07
1810014B01Rik	-0.130677	0.195601	0.63738	752.983	-0.156484	0.27723	-0.471365	0.998996	605.182	861.273	767.916	777.561	772.738
1810019D21Rik	0.0512443	0.177433	0.664611	0.185308	3.36121	0.118195	0.433556	0.998996	0	0	0.741232	0	0.370616
1810020O05Rik	-0.0612099	0.190782	0.644493	0.703989	-5.19438	0.132654	-0.461427	0.998996	1.83946	0.9765	0	0	0
1810021B22Rik	-0.138972	0.130459	0.740527	16.5696	-0.286135	0.419657	-0.331156	0.998996	27.5919	14.6475	14.8246	9.21448	12.0196
1810022K09Rik	0.450852	0.774196	0.168191	574.082	0.547332	0.32717	1.37804	0.837842	610.7	429.66	793.118	462.851	627.984
1810024B03Rik	-0.146502	0.239327	0.576332	3.02025	-1.42035	0.262196	-0.55875	0.998996	1.83946	5.859	2.96493	1.41761	2.19127
1810026B05Rik	0.438955	0.769016	0.17021	327.115	0.521447	0.320047	1.37153	0.842542	321.905	254.867	377.287	354.403	365.845
1810026J23Rik	-0.303562	0.622023	0.238768	1720.06	-0.336517	0.257677	-1.17807	0.942741	1657.35	2021.36	1503.96	1697.59	1600.78
1810030O07Rik	0.094792	0.119013	0.760304	378.321	0.11239	0.31071	0.305082	0.998996	386.286	356.423	375.063	395.514	385.289
1810032O08Rik	-0.107993	0.0926708	0.807847	38.9105	-0.254507	0.444041	-0.243204	0.998996	27.5919	47.8485	34.8379	45.3636	40.1008
1810033B17Rik	-0.147788	0.322231	0.476178	1.76844	-2.15744	0.207433	-0.712463	0.998996	0	4.8825	1.48246	0.708806	1.09563
1810034E14Rik	-0.00690633	0.00555546	0.98729	20.6066	-0.0824238	0.433519	-0.0159309	0.999692	14.7157	23.436	23.7194	20.5554	22.1374
1810035I16Rik	0.0506556	0.176014	0.666785	0.177202	3.30743	0.117649	0.430565	0.998996	0	0	0	0.708806	0.354403
1810037I17Rik	-0.293714	0.48454	0.327687	563.449	-0.346824	0.300081	-0.978783	0.998996	480.098	689.409	611.516	472.774	542.145
1810041L15Rik	-0.158055	0.185939	0.65172	7.10371	-0.847923	0.350165	-0.451374	0.998996	3.67892	11.718	5.92985	7.08806	6.50896
1810043G02Rik	-0.234752	0.241607	0.573314	81.6248	-0.366249	0.416836	-0.563177	0.998996	69.8994	100.58	66.7109	89.3096	78.0102
1810043H04Rik	-0.354111	0.476234	0.334015	180.897	-0.471183	0.366553	-0.966058	0.998996	141.638	238.266	143.799	199.883	171.841
1810044D09Rik	-0.0335897	0.0269987	0.939726	30.4264	-0.124848	0.444226	-0.0756141	0.998996	22.0735	35.154	31.873	32.6051	32.239
1810055G02Rik	-0.195198	0.235982	0.580788	290.252	-0.258619	0.353469	-0.552234	0.998996	237.29	345.681	364.686	213.351	289.018
1810058I24Rik	-0.490847	1.22813	0.059139	1359.35	-0.546431	0.260098	-1.88716	0.523061	1228.76	1776.25	1177.82	1254.59	1216.2
1810062G17Rik	-0.0116522	0.012179	0.972346	6.20428	-0.0146303	0.336131	-0.0346656	0.998996	7.35783	5.859	5.92985	5.67045	5.80015
1810062O18Rik	-0.0340495	0.033055	0.926712	9.18882	-0.202317	0.370177	-0.0919818	0.998996	7.35783	10.7415	5.18862	13.4673	9.32797
2010001E11Rik	0.172296	0.248779	0.563925	4.31616	1.57407	0.298596	0.577021	0.998996	3.67892	1.953	6.67109	4.96164	5.81637
2010001M06Rik	0.0557141	0.0661687	0.85868	5.22773	0.171839	0.312905	0.178055	0.998996	1.83946	5.859	10.3772	2.83523	6.60624
2010002M12Rik	-0.0181015	0.0207016	0.953451	4.94636	-0.194742	0.310098	-0.0583735	0.998996	3.67892	5.859	7.41232	2.83523	5.12377
2010003K11Rik	-0.046994	0.0894489	0.813863	1.49593	-0.835484	0.199596	-0.235446	0.998996	1.83946	1.953	1.48246	0.708806	1.09563
2010003O02Rik	-0.339905	0.378258	0.418544	76.4407	-0.549264	0.420181	-0.808949	0.998996	51.5048	107.415	83.7592	63.0838	73.4215
2010009K17Rik	0.00523579	0.0139719	0.96834	0.645172	3.36101	0.131918	0.0396898	0.998996	1.83946	0	0.741232	0	0.370616
2010010A06Rik	0.0512443	0.177433	0.664611	0.185308	3.36121	0.118195	0.433556	0.998996	0	0	0.741232	0	0.370616
2010012O05Rik	-0.100741	0.129448	0.742253	452.542	-0.107301	0.306324	-0.328871	0.998996	535.282	446.261	454.375	374.25	414.312
2010015L04Rik	-0.0684989	0.0582508	0.874479	59.2105	-0.137404	0.433614	-0.157972	0.998996	49.6654	66.402	71.1582	49.6164	60.3873
2010016I18Rik	0.0106714	0.0210368	0.952715	1.28224	4.33438	0.179965	0.0592972	0.998996	3.67892	0	0.741232	0.708806	0.725019
2010106C02Rik	0.0506556	0.176014	0.666785	0.177202	3.30743	0.117649	0.430565	0.998996	0	0	0	0.708806	0.354403
2010106E10Rik	0.0389443	0.0704745	0.850209	1.60621	0.886386	0.206216	0.188852	0.998996	1.83946	0.9765	1.48246	2.12642	1.80444
2010107E04Rik	-0.121923	0.193902	0.639879	2714.35	-0.139455	0.260593	-0.467868	0.998996	2418.89	2996.88	3049.43	2392.22	2720.82
2010107G12Rik	0.0335366	0.0783958	0.834842	0.97725	0.585335	0.16085	0.208496	0.998996	0	0.9765	2.2237	0.708806	1.46625
2010107G23Rik	0.13911	0.130456	0.740533	16.1594	0.406846	0.420083	0.331148	0.998996	14.7157	13.671	18.5308	17.7202	18.1255
2010109A12Rik	-0.248126	0.49166	0.322359	2.70845	-2.66056	0.250728	-0.989621	0.998996	1.83946	6.8355	0.741232	1.41761	1.07942
2010109I03Rik	0.0828698	0.182816	0.656423	1.36209	5.6504	0.186284	0.444857	0.998996	1.83946	0	1.48246	2.12642	1.80444
2010111I01Rik	-0.324272	0.556288	0.277787	519.474	-0.383432	0.298784	-1.0853	0.985719	423.075	653.279	453.634	547.907	500.771
2010204K13Rik	-0.0181015	0.0207016	0.953451	4.94636	-0.194742	0.310098	-0.0583735	0.998996	3.67892	5.859	7.41232	2.83523	5.12377
2010300C02Rik	0.0809076	0.0770052	0.837519	11.5857	0.14841	0.394541	0.205068	0.998996	5.51837	12.6945	11.1185	17.0114	14.0649
2010308F09Rik	0.0506556	0.176014	0.666785	0.177202	3.30743	0.117649	0.430565	0.998996	0	0	0	0.708806	0.354403
2010315B03Rik	1.44405	4.03696	9.18419e-05	188.778	1.95733	0.369209	3.91119	0.00416089	224.414	60.543	199.391	270.764	235.078
2010320M18Rik	-0.292315	0.335008	0.462373	107.529	-0.406025	0.397737	-0.734945	0.998996	106.689	128.898	88.2066	106.321	97.2638
2200002D01Rik	-0.405487	0.479013	0.331884	15.892	-1.22199	0.417888	-0.970325	0.998996	7.35783	30.2715	9.63601	16.3025	12.9693
2210013O21Rik	-0.296063	0.385718	0.411416	177.151	-0.380556	0.360436	-0.821404	0.998996	163.712	214.83	172.707	157.355	165.031
2210015D19Rik	-0.218461	0.33782	0.459389	541.087	-0.245518	0.295275	-0.739854	0.998996	597.824	582.971	528.498	455.054	491.776
2210016F16Rik	-0.254237	0.390628	0.406791	399.388	-0.307167	0.306475	-0.829554	0.998996	320.066	488.25	396.559	392.679	394.619
2210016L21Rik	-0.279731	0.420177	0.380035	328.913	-0.338321	0.318661	-0.877832	0.998996	286.955	398.412	327.624	302.66	315.142
2210018M11Rik	0.882929	2.75224	0.00176913	916.134	1.01589	0.282403	3.12648	0.0404396	1112.87	505.827	1139.27	906.563	1022.92
2210039B01Rik	0.165536	0.149406	0.708915	42.0085	0.358577	0.443423	0.373314	0.998996	49.6654	33.201	51.145	34.0227	42.5838
2210404J11Rik	0.0222743	0.0189992	0.957196	81.3417	0.0414894	0.415002	0.0536727	0.998996	86.4545	78.12	78.5706	82.2215	80.3961
2210404O07Rik	0.0651969	0.0924336	0.808288	3.34497	0.277741	0.268704	0.242635	0.998996	0	3.906	5.92985	3.54403	4.73694
2210404O09Rik	0.322557	0.36907	0.427494	13.739	1.61101	0.406506	0.793488	0.998996	20.234	4.8825	17.7896	12.0497	14.9196
2210407C18Rik	-0.0998531	0.385824	0.411316	0.244125	-5.19427	0.121538	-0.82158	0.998996	0	0.9765	0	0	0
2210408F21Rik	-0.0276294	0.031273	0.930523	371.887	-0.0323669	0.316898	-0.0871871	0.998996	373.41	376.929	406.195	331.013	368.604
2210408I21Rik	0.310902	0.352877	0.443735	97.1883	0.43652	0.40593	0.765902	0.998996	88.294	81.0495	122.303	97.1065	109.705
2210409D07Rik	0.0217625	0.0587766	0.873421	0.83048	4.36328	0.1366	0.159315	0.998996	1.83946	0	1.48246	0	0.741232
2210416O15Rik	-0.0475011	0.0483248	0.894695	7.79224	-0.297496	0.358864	-0.132365	0.998996	5.51837	9.765	6.67109	9.21448	7.94278
2210417A02Rik	0.0506556	0.176014	0.666785	0.177202	3.30743	0.117649	0.430565	0.998996	0	0	0	0.708806	0.354403
2210417K05Rik	0.101746	0.218246	0.604998	1.5555	5.92936	0.196714	0.517226	0.998996	1.83946	0	2.96493	1.41761	2.19127
2300005B03Rik	-0.0534471	0.0822923	0.827385	2.68688	-0.736877	0.245107	-0.218056	0.998996	0	4.8825	4.44739	1.41761	2.9325
2300009A05Rik	-0.280083	0.40354	0.394875	278.337	-0.340377	0.329196	-0.850809	0.998996	259.364	331.034	272.032	250.917	261.475
2310001H17Rik	-0.360994	0.402833	0.395519	67.6267	-0.586968	0.424873	-0.849651	0.998996	49.6654	94.7205	63.7459	62.375	63.0604
2310001K24Rik	-0.147534	0.159892	0.692004	9.0169	-0.665412	0.372432	-0.396138	0.998996	7.35783	12.6945	9.63601	6.37926	8.00764
2310002D06Rik	-0.0797157	0.0934995	0.806307	5.56517	-0.595914	0.325114	-0.245193	0.998996	1.83946	8.7885	6.67109	4.96164	5.81637
2310002F09Rik	0.0127211	0.0198572	0.955307	2.03564	0.155297	0.226984	0.0560442	0.998996	1.83946	1.953	2.2237	2.12642	2.17506
2310002L09Rik	0.402306	0.935545	0.115999	1630.97	0.44721	0.255954	1.57179	0.733503	1741.97	1283.12	1720.4	1778.4	1749.4
2310003H01Rik	-0.269272	0.335781	0.46155	207.115	-0.343495	0.365712	-0.736296	0.998996	209.698	240.219	146.764	231.78	189.272
2310005G13Rik	-0.0612099	0.190782	0.644493	0.703989	-5.19438	0.132654	-0.461427	0.998996	1.83946	0.9765	0	0	0
2310007B03Rik	0.0506556	0.176014	0.666785	0.177202	3.30743	0.117649	0.430565	0.998996	0	0	0	0.708806	0.354403
2310007L24Rik	0.327426	0.338196	0.458991	44.1134	0.639557	0.442163	0.74051	0.998996	47.8259	31.248	54.8511	42.5284	48.6898
2310008H04Rik	0.125386	0.109568	0.77702	41.9444	0.228183	0.442742	0.283204	0.998996	40.4681	38.0835	46.6976	42.5284	44.613
2310008H09Rik	0.167571	0.254931	0.555993	654.217	0.189991	0.284595	0.588804	0.998996	649.329	599.571	712.324	655.646	683.985
2310008N11Rik	0.150262	0.171849	0.673211	7.73616	0.578894	0.356287	0.421745	0.998996	3.67892	6.8355	13.3422	7.08806	10.2151
2310009A05Rik	-0.0501968	0.0492494	0.892793	154.453	-0.0824926	0.372459	-0.134771	0.998996	126.923	169.911	175.672	145.305	160.489
2310009B15Rik	-0.0381716	0.0327443	0.927376	76.9241	-0.0540113	0.41879	-0.0911472	0.998996	79.0967	78.12	69.6758	80.8039	75.2399
2310010J17Rik	0.140725	0.129607	0.741982	18.6859	0.706511	0.427435	0.32923	0.998996	33.1102	9.765	15.5659	16.3025	15.9342
2310010M20Rik	0.0897509	0.120404	0.757872	557.09	0.0924252	0.291137	0.308277	0.998996	454.346	566.37	579.643	628.002	603.823
2310011J03Rik	-0.0146208	0.0140321	0.968206	198.007	-0.0350463	0.366824	-0.0398579	0.998996	163.712	212.877	163.812	251.626	207.719
2310014F07Rik	0.394246	0.560331	0.275213	225.76	0.458552	0.361317	1.09114	0.983353	134.28	205.065	344.673	219.021	281.847
2310014L17Rik	-0.178469	0.168759	0.678018	18.9976	-0.55805	0.429871	-0.415169	0.998996	9.19729	28.3185	20.7545	17.7202	19.2373
2310015A10Rik	-0.0856577	0.11277	0.771312	731.158	-0.0951502	0.294702	-0.290659	0.998996	776.251	747.999	594.468	805.913	700.19
2310015B20Rik	-0.0276905	0.0265049	0.940795	155.499	-0.0378046	0.372832	-0.0742705	0.998996	152.675	159.17	171.225	138.926	155.075
2310015D24Rik	0.0128283	0.0137821	0.968764	292.966	0.00359626	0.327597	0.0391589	0.998996	244.648	308.574	288.339	330.304	309.321
2310016D03Rik	0.502221	0.638655	0.229797	81.9679	0.895102	0.418211	1.20088	0.934862	134.28	41.013	85.2417	67.3366	76.2891
2310020H05Rik	-0.1845	0.227531	0.592201	268.703	-0.259393	0.344443	-0.535649	0.998996	161.872	341.775	337.26	233.906	285.583
2310022A10Rik	-0.424847	1.03089	0.0931352	2361.65	-0.470915	0.253023	-1.67909	0.659774	2106.18	3004.69	2024.3	2311.42	2167.86
2310022B05Rik	-0.271729	0.492833	0.321489	834.084	-0.312634	0.274085	-0.991402	0.998996	687.957	1014.58	793.859	839.936	816.897
2310030G06Rik	-0.314678	0.501834	0.314895	356.588	-0.385978	0.313111	-1.005	0.998996	257.524	461.885	362.462	344.48	353.471
2310033P09Rik	-0.133297	0.135805	0.731468	125.608	-0.179358	0.388424	-0.343174	0.998996	126.923	135.734	134.163	105.612	119.888
2310034G01Rik	-0.0622732	0.0578558	0.875274	12.0448	-0.309686	0.396739	-0.156963	0.998996	7.35783	15.624	8.89478	16.3025	12.5987
2310034O05Rik	0.0506556	0.176014	0.666785	0.177202	3.30743	0.117649	0.430565	0.998996	0	0	0	0.708806	0.354403
2310035C23Rik	0.580372	1.1054	0.0784516	289.952	0.724163	0.329805	1.75974	0.60669	369.731	183.582	286.115	320.38	303.248
2310036O22Rik	-0.326806	0.686138	0.205997	1418.79	-0.359306	0.258417	-1.26465	0.899616	1484.44	1637.59	1263.8	1289.32	1276.56
2310039H08Rik	-0.426551	0.797844	0.159278	427.065	-0.513838	0.303055	-1.4075	0.82136	275.919	596.642	405.454	430.245	417.85
2310039L15Rik	-0.0609729	0.0813716	0.829141	3.78992	-0.443912	0.282539	-0.215803	0.998996	5.51837	3.906	1.48246	4.25284	2.86765
2310040G24Rik	0.0289837	0.0372077	0.917894	836.749	0.0287073	0.281157	0.103087	0.998996	767.054	848.579	950.259	781.105	865.682
2310042D19Rik	-0.45506	1.24981	0.0562586	11828.5	-0.487593	0.238373	-1.90903	0.507398	14460	13540.2	9229.08	10084.9	9656.99
2310043L19Rik	-0.169167	0.184842	0.653368	9.37537	-0.756447	0.376689	-0.449088	0.998996	5.51837	14.6475	7.41232	9.92329	8.6678
2310043O21Rik	-0.0998531	0.385824	0.411316	0.244125	-5.19427	0.121538	-0.82158	0.998996	0	0.9765	0	0	0
2310044G17Rik	-0.119215	0.187312	0.649663	1207.15	-0.13333	0.262455	-0.45423	0.998996	1175.41	1293.86	1191.9	1167.4	1179.65
2310045N01Rik	-0.195051	0.229359	0.589713	173.017	-0.260231	0.361707	-0.539252	0.998996	147.157	204.089	175.672	165.152	170.412
2310047M10Rik	-0.36221	0.544078	0.285708	278.899	-0.441337	0.33928	-1.06759	0.993911	277.758	338.846	210.51	288.484	249.497
2310050B05Rik	-0.411216	0.613465	0.24352	195.7	-0.519743	0.352602	-1.16623	0.949335	174.748	253.89	172.707	181.454	177.081
2310057M21Rik	-0.0826525	0.111803	0.77303	682.855	-0.103481	0.286576	-0.288413	0.998996	557.356	759.717	767.916	646.431	707.174
2310061I04Rik	-0.464363	1.21997	0.0602604	2841.94	-0.515125	0.247148	-1.87888	0.529938	2262.53	3794.68	2742.56	2568.01	2655.28
2310061J03Rik	-0.11614	0.10019	0.793981	36.1648	-0.293597	0.444736	-0.261144	0.998996	23.913	45.8955	25.9431	48.9076	37.4254
2310065F04Rik	0.246114	0.328881	0.468941	343.716	0.294329	0.339841	0.724202	0.998996	312.708	307.598	462.529	292.028	377.278
2310067B10Rik	-0.156277	0.256475	0.554019	1904.7	-0.167861	0.264093	-0.591749	0.998996	2188.95	1953	1542.5	1934.33	1738.42
2310068J16Rik	-0.0137972	0.011732	0.973348	14.7669	-0.161794	0.412967	-0.03341	0.998996	7.35783	18.5535	12.6009	20.5554	16.5782
2310069B03Rik	-0.240864	0.236672	0.579867	60.8102	-0.381626	0.435103	-0.553579	0.998996	69.8994	68.355	66.7109	38.2755	52.4932
2310069G16Rik	-0.0612099	0.190782	0.644493	0.703989	-5.19438	0.132654	-0.461427	0.998996	1.83946	0.9765	0	0	0
2310081J21Rik	0.0258571	0.0475776	0.896236	1.56767	0.145366	0.198264	0.130418	0.998996	0	1.953	1.48246	2.83523	2.15884
2410002F23Rik	0.013691	0.0142525	0.967715	242.724	0.0155993	0.338265	0.0404742	0.998996	239.13	242.172	238.677	250.917	244.797
2410004B18Rik	-0.183855	0.240731	0.574472	282.613	-0.231389	0.327449	-0.561478	0.998996	235.451	331.034	286.115	277.852	281.984
2410004I01Rik	-0.138783	0.226633	0.593427	3.05879	-1.41332	0.259953	-0.533877	0.998996	3.67892	4.8825	2.96493	0.708806	1.83687
2410004N09Rik	-0.0824408	0.070764	0.849642	54.9452	-0.132188	0.434872	-0.189575	0.998996	57.0232	57.6135	54.1099	51.0341	52.572
2410004P03Rik	0.0554065	0.0866121	0.819196	2.55303	0.313346	0.242395	0.228579	0.998996	0	2.9295	4.44739	2.83523	3.64131
2410006H16Rik	-0.099589	0.0891074	0.814503	68.7388	-0.170405	0.424467	-0.234621	0.998996	60.7021	77.1435	71.8995	65.2102	68.5548
2410015M20Rik	-0.347678	0.619476	0.240173	748.603	-0.404606	0.296008	-1.17455	0.945219	667.723	926.699	585.573	814.419	699.996
2410016O06Rik	-0.307626	0.328563	0.469286	73.7041	-0.502699	0.425108	-0.723642	0.998996	57.0232	98.6265	54.1099	85.0568	69.5833
2410017I17Rik	0.0506556	0.176014	0.666785	0.177202	3.30743	0.117649	0.430565	0.998996	0	0	0	0.708806	0.354403
2410018L13Rik	0.0586567	0.104791	0.785614	1.79152	1.15527	0.215642	0.27201	0.998996	1.83946	0.9765	2.2237	2.12642	2.17506
2410018M08Rik	0.348363	0.382335	0.414634	18.5542	1.06897	0.427038	0.815767	0.998996	18.3946	10.7415	25.9431	19.1378	22.5404
2410066E13Rik	-0.0380266	0.0318749	0.929234	64.5952	-0.0817589	0.428185	-0.0888087	0.998996	55.1837	70.308	72.6407	60.2485	66.4446
2410076I21Rik	-0.0293546	0.0451608	0.901237	2.28787	-0.420073	0.236543	-0.124098	0.998996	1.83946	2.9295	2.96493	1.41761	2.19127
2410089E03Rik	0.642418	1.23516	0.0581893	247.705	0.80651	0.339138	1.89427	0.519202	292.474	155.264	262.396	280.687	271.542
2410127L17Rik	0.723575	2.57541	0.00265824	6365.09	0.797008	0.240813	3.00472	0.0553527	7727.56	3962.64	7149.92	6620.25	6885.09
2410131K14Rik	-0.243202	0.306249	0.494027	208.97	-0.298201	0.355601	-0.683917	0.998996	228.093	231.431	161.589	214.768	188.178
2410137F16Rik	-0.162203	0.169617	0.676679	10.705	-0.726236	0.388976	-0.416999	0.998996	1.83946	18.5535	10.3772	12.0497	11.2135
2410137M14Rik	0.0284803	0.0724929	0.846266	0.985357	0.60056	0.146893	0.193884	0.998996	0	0.9765	2.96493	0	1.48246
2500004C02Rik	0.213284	0.199918	0.631077	31.3009	0.433825	0.444145	0.480212	0.998996	27.5919	26.3655	40.7677	30.4787	35.6232
2510002D24Rik	-0.292857	0.493993	0.320632	499.703	-0.344184	0.294874	-0.99316	0.998996	419.396	613.242	487.73	478.444	483.087
2510003E04Rik	-0.304675	0.586384	0.259189	945.938	-0.341578	0.270028	-1.12831	0.963742	916.05	1112.23	853.158	902.311	877.734
2510009E07Rik	0.647923	1.74114	0.0181493	1288.76	0.74061	0.274246	2.36256	0.241802	1589.29	821.237	1539.54	1204.97	1372.25
2510039O18Rik	-0.404442	0.779871	0.166008	577.047	-0.465965	0.291986	-1.38515	0.835185	529.764	726.516	486.989	564.919	525.954
2510049J12Rik	-0.265577	0.273272	0.533001	17.935	-0.665816	0.425993	-0.623432	0.998996	27.5919	19.53	11.8597	12.7585	12.3091
2610001J05Rik	-0.116932	0.152097	0.704535	398.456	-0.140097	0.308359	-0.379206	0.998996	373.41	433.566	374.322	412.525	393.424
2610002J02Rik	-0.142432	0.126984	0.746477	46.2379	-0.301535	0.440572	-0.323288	0.998996	31.2708	58.59	51.145	43.946	47.5455
2610002M06Rik	0.902979	1.83704	0.0145532	164.661	1.23273	0.369572	2.44331	0.204456	218.895	77.1435	187.532	175.075	181.303
2610005L07Rik	1.18698	4.64535	2.26284e-05	761.297	1.36235	0.28013	4.23724	0.00150282	939.963	342.752	899.855	862.617	881.236
2610008E11Rik	1.12711	3.50028	0.000316022	468.237	1.36384	0.312929	3.6018	0.0106554	636.452	201.159	448.445	586.892	517.668
2610015P09Rik	0.911051	1.58611	0.0259355	94.5237	1.37997	0.409061	2.22718	0.314157	99.3307	44.919	128.233	105.612	116.923
2610016A17Rik	-0.0407321	0.0486709	0.893983	4.73063	-0.41708	0.305644	-0.133266	0.998996	1.83946	6.8355	7.41232	2.83523	5.12377
2610018G03Rik	0.304284	0.336257	0.461045	15.1694	0.827263	0.412797	0.737127	0.998996	7.35783	11.718	27.4256	14.1761	20.8009
2610019E17Rik	0.122977	0.118432	0.761321	13.1789	0.437279	0.404867	0.303747	0.998996	12.8762	10.7415	17.0483	12.0497	14.549
2610019F03Rik	-0.106846	0.0920044	0.809088	47.7053	-0.170489	0.442236	-0.241603	0.998996	55.1837	48.825	56.3336	30.4787	43.4061
2610020C07Rik	0.0641233	0.0605685	0.869824	11.1892	0.514637	0.391278	0.163882	0.998996	18.3946	6.8355	8.89478	10.6321	9.76344
2610020H08Rik	0.185934	0.223337	0.597948	7.31284	0.948859	0.352578	0.527354	0.998996	5.51837	4.8825	9.63601	9.21448	9.42525
2610027K06Rik	-0.00330484	0.00478737	0.989037	3.13457	0.0147334	0.240522	-0.0137403	0.999692	3.67892	2.9295	5.92985	0	2.96493
2610028H24Rik	-0.302342	0.304358	0.496183	43.1418	-0.585016	0.444289	-0.680508	0.998996	40.4681	56.637	23.7194	51.7429	37.7311
2610034B18Rik	-0.195045	0.239287	0.576385	237.772	-0.257158	0.349122	-0.558673	0.998996	191.304	284.162	275.738	199.883	237.811
2610034M16Rik	-0.0155612	0.0287271	0.935994	1.69546	0.126957	0.193773	-0.0803064	0.998996	3.67892	0.9765	0	2.12642	1.06321
2610035D17Rik	-0.102562	0.0950739	0.803389	87.5609	-0.169726	0.411955	-0.248963	0.998996	73.5783	99.603	77.8293	99.2329	88.5311
2610037D02Rik	0.0506556	0.176014	0.666785	0.177202	3.30743	0.117649	0.430565	0.998996	0	0	0	0.708806	0.354403
2610044O15Rik8	0.219705	0.278807	0.526251	223.612	0.274928	0.34668	0.63374	0.998996	229.932	194.324	216.44	253.753	235.096
2610203C20Rik	1.23243	2.9341	0.00116385	229.212	1.69604	0.37949	3.2476	0.029151	252.006	88.8615	382.476	193.504	287.99
2610203C22Rik	0.329844	0.341262	0.455762	27.9411	0.951124	0.442243	0.745843	0.998996	40.4681	14.6475	31.1317	25.517	28.3244
2610204G22Rik	-0.225188	0.24545	0.568264	11.5976	-0.82335	0.394645	-0.57061	0.998996	11.0367	16.6005	7.41232	11.3409	9.37661
2610206C17Rik	0.0674551	0.216462	0.607489	0.539711	4.90933	0.131322	0.513662	0.998996	0	0	0.741232	1.41761	1.07942
2610301B20Rik	0.0560616	0.0545734	0.881915	141.095	0.0769994	0.377411	0.148542	0.998996	145.317	134.757	147.505	136.8	142.152
2610301G19Rik	-0.194701	0.2825	0.521795	531.874	-0.232041	0.303943	-0.640581	0.998996	472.741	612.266	449.928	592.562	521.245
2610305D13Rik	1.2545	3.11739	0.000763158	167.976	1.74532	0.372718	3.36582	0.0207128	235.451	56.637	208.286	171.531	189.909
2610306M01Rik	-0.291501	0.364566	0.43195	150.929	-0.416381	0.370933	-0.785859	0.998996	86.4545	207.018	157.141	153.102	155.122
2610307P16Rik	0.0527896	0.0496523	0.891965	11.3623	0.319013	0.388678	0.135819	0.998996	14.7157	8.7885	15.5659	6.37926	10.9726
2610318N02Rik	0.0506556	0.176014	0.666785	0.177202	3.30743	0.117649	0.430565	0.998996	0	0	0	0.708806	0.354403
2610507B11Rik	-0.354321	0.813542	0.153624	10351.9	-0.380421	0.248325	-1.42685	0.806433	12765.8	11292.2	7763.66	9585.9	8674.78
2610507I01Rik	-0.035469	0.0422353	0.907329	420.989	-0.0337048	0.304695	-0.116408	0.998996	478.259	408.177	407.677	389.844	398.76
2610524H06Rik	0.0573845	0.0496054	0.892061	17.1129	0.258088	0.422888	0.135697	0.998996	22.0735	13.671	18.5308	14.1761	16.3535
2610528A11Rik	0.0176524	0.0249881	0.944087	2.68082	0.38179	0.251694	0.0701343	0.998996	3.67892	1.953	2.96493	2.12642	2.54567
2700029M09Rik	0.126114	0.141631	0.721721	193.261	0.146452	0.354094	0.35616	0.998996	167.391	188.465	203.839	213.351	208.595
2700038G22Rik	0.0939159	0.0829197	0.826191	18.5946	0.425103	0.427688	0.21959	0.998996	27.5919	12.6945	17.7896	16.3025	17.0461
2700046A07Rik	0.0512443	0.177433	0.664611	0.185308	3.36121	0.118195	0.433556	0.998996	0	0	0.741232	0	0.370616
2700046G09Rik	0.155308	0.14503	0.716094	65.178	0.181928	0.42704	0.363684	0.998996	40.4681	67.3785	75.6056	77.2599	76.4328
2700049A03Rik	0.816175	1.6006	0.0250844	174.494	1.08526	0.364347	2.2401	0.30542	211.538	92.7675	200.874	192.795	196.835
2700050L05Rik	0.658812	1.2694	0.0537774	261.135	0.835319	0.341596	1.92863	0.494908	321.905	158.193	248.313	316.128	282.22
2700054A10Rik	0.266405	0.300935	0.50011	11.8522	1.41174	0.395074	0.674317	0.998996	16.5551	4.8825	10.3772	15.5937	12.9855
2700060E02Rik	-0.344119	0.708181	0.195803	3181.54	-0.385136	0.266016	-1.2936	0.888121	2996.48	3843.5	3391.88	2494.29	2943.08
2700062C07Rik	-0.0281699	0.0234792	0.947373	71.0707	-0.0771691	0.426774	-0.0660067	0.998996	55.1837	79.0965	91.1715	58.8309	75.0012
2700069I18Rik	-0.121426	0.126536	0.747247	9.35509	-0.547567	0.376782	-0.322271	0.998996	7.35783	12.6945	8.15355	9.21448	8.68402
2700070H01Rik	0.0512443	0.177433	0.664611	0.185308	3.36121	0.118195	0.433556	0.998996	0	0	0.741232	0	0.370616
2700081L22Rik	0.0701941	0.152014	0.70467	1.33976	1.16538	0.185197	0.379025	0.998996	0	0.9765	2.96493	1.41761	2.19127
2700081O15Rik	0.0516927	0.062111	0.86674	409.325	0.064183	0.308061	0.1678	0.998996	435.951	388.647	430.656	382.047	406.351
2700086A05Rik	-0.0291485	0.0656141	0.859777	1.02796	-0.854361	0.165	-0.176658	0.998996	0	1.953	0.741232	1.41761	1.07942
2700089E24Rik	0.679055	2.26507	0.00543158	3598.55	0.754712	0.244242	2.78026	0.0952319	4795.47	2194.2	3766.94	3637.59	3702.27
2700094K13Rik	-0.259717	0.295213	0.506742	117.181	-0.382921	0.391187	-0.663919	0.998996	82.7756	152.334	106.737	126.876	116.807
2700097O09Rik	0.166526	0.190976	0.644205	190.008	0.216215	0.360581	0.461828	0.998996	198.661	168.935	172.707	219.73	196.218
2700099C18Rik	0.0513466	0.0812579	0.829358	2.5206	0.289198	0.23824	0.215525	0.998996	0	2.9295	1.48246	5.67045	3.57646
2810001G20Rik	-0.553239	0.729597	0.186382	75.6073	-0.854225	0.41869	-1.32136	0.874219	51.5048	119.133	63.7459	68.0454	65.8957
2810002D19Rik	-0.477318	0.54794	0.283178	34.1596	-0.900839	0.444759	-1.07321	0.991048	49.6654	41.9895	23.7194	21.2642	22.4918
2810004N23Rik	-0.249874	0.456672	0.349404	1088.34	-0.282826	0.267032	-0.935746	0.998996	971.234	1279.22	1002.15	1100.78	1051.46
2810006K23Rik	-0.332939	0.52875	0.295971	339.008	-0.401829	0.318568	-1.04511	0.998996	290.634	423.801	343.19	298.407	320.799
2810008D09Rik	-0.0680539	0.0591692	0.872631	69.244	-0.0762199	0.424496	-0.160317	0.998996	84.6151	66.402	60.0398	65.919	62.9794
2810013P06Rik	0.0833014	0.100904	0.792677	335.344	0.0836888	0.316933	0.262836	0.998996	263.042	345.681	366.91	365.744	366.327
2810021J22Rik	0.17433	0.160758	0.690625	50.555	0.322962	0.438006	0.398007	0.998996	55.1837	41.9895	51.8862	53.1605	52.5234
2810025M15Rik	-0.0323558	0.032149	0.928648	178.983	-0.0619936	0.36133	-0.0895462	0.998996	137.959	198.23	174.189	205.554	189.872
2810029C07Rik	0.124609	0.123122	0.753144	11.7479	0.527165	0.396218	0.314496	0.998996	12.8762	8.7885	11.8597	13.4673	12.6635
2810032G03Rik	0.355352	0.552655	0.28012	6.21866	1.90448	0.329014	1.08005	0.987288	0	2.9295	15.5659	6.37926	10.9726
2810047C21Rik1	0.131219	0.226452	0.593674	2.51654	1.89225	0.245949	0.53352	0.998996	1.83946	0.9765	3.70616	3.54403	3.6251
2810055G20Rik	-0.0460505	0.0422818	0.907232	12.5627	-0.0941631	0.395179	-0.116531	0.998996	16.5551	11.718	16.3071	5.67045	10.9888
2810403A07Rik	0.325359	0.609319	0.245856	951.135	0.37403	0.280368	1.16047	0.952407	1065.05	762.647	1101.47	875.376	988.423
2810403D21Rik	-0.107117	0.119424	0.759585	7.48981	-0.417646	0.350026	-0.306026	0.998996	12.8762	6.8355	7.41232	2.83523	5.12377
2810407C02Rik	0.829002	3.14954	0.000708691	4394.1	0.916974	0.244818	3.38619	0.0196295	5477.91	2533.04	4539.3	5026.15	4782.72
2810408A11Rik	-0.0326144	0.034284	0.924094	6.6175	-0.15469	0.342306	-0.0952784	0.998996	7.35783	6.8355	5.18862	7.08806	6.13834
2810408I11Rik	0.04495	0.106964	0.781692	0.999576	4.90957	0.162207	0.277115	0.998996	1.83946	0	0.741232	1.41761	1.07942
2810408M09Rik	-0.200301	0.216653	0.607221	122.652	-0.268326	0.389657	-0.514044	0.998996	126.923	136.71	100.808	126.168	113.488
2810410L24Rik	-0.0477437	0.0388183	0.914496	35.3417	-0.0981819	0.444668	-0.107369	0.998996	34.9497	37.107	28.908	40.402	34.655
2810417H13Rik	0.208317	0.28069	0.523975	6.14345	7.34539	0.326911	0.63723	0.998996	12.8762	0	8.15355	3.54403	5.84879
2810428I15Rik	-0.457977	0.971964	0.106668	691.38	-0.523625	0.283867	-1.61335	0.702561	612.539	900.333	668.591	584.056	626.324
2810433D01Rik	-0.1009	0.135669	0.731697	4.52434	-0.642059	0.294281	-0.34287	0.998996	9.19729	3.906	0.741232	4.25284	2.49704
2810442I21Rik	0.0338321	0.0665414	0.857943	1.63053	0.921752	0.189014	0.178993	0.998996	1.83946	0.9765	3.70616	0	1.85308
2810442N19Rik	0.0995501	0.118269	0.761607	5.72691	0.376287	0.328147	0.303371	0.998996	1.83946	5.859	7.41232	7.79687	7.60459
2810454H06Rik	0.473413	0.559921	0.275473	21.3258	1.33854	0.434107	1.09054	0.983681	20.234	10.7415	26.6843	27.6434	27.1639
2810459M11Rik	0.0622412	0.203877	0.62535	0.36251	4.33449	0.12747	0.488282	0.998996	0	0	0.741232	0.708806	0.725019
2810468N07Rik	0.211958	0.201805	0.628341	23.2456	0.550585	0.437873	0.484063	0.998996	23.913	17.577	26.6843	24.8082	25.7463
2810474O19Rik	1.50338	6.55127	2.81013e-07	600.648	1.74132	0.292728	5.13576	0.000100634	623.576	231.431	816.096	731.488	773.792
2900002K06Rik	-0.0348991	0.0502715	0.890694	2.77817	-0.102275	0.253948	-0.137426	0.998996	5.51837	1.953	2.2237	1.41761	1.82065
2900005J15Rik	0.234277	0.25627	0.554281	11.8318	1.01404	0.396168	0.591358	0.998996	12.8762	6.8355	15.5659	12.0497	13.8078
2900008C10Rik	-0.218703	0.237975	0.57813	125.114	-0.295316	0.393268	-0.556119	0.998996	130.602	140.616	136.387	92.8536	114.62
2900009J06Rik	0.0827857	0.0694431	0.85223	37.4017	0.0766236	0.44443	0.186274	0.998996	22.0735	41.013	49.6625	36.8579	43.2602
2900011O08Rik	0.152434	0.22019	0.602297	4.10653	1.46725	0.292524	0.521101	0.998996	3.67892	1.953	3.70616	7.08806	5.39711
2900026A02Rik	-0.158799	0.276316	0.529278	1995.11	-0.180394	0.252419	-0.629108	0.998996	1692.3	2274.27	1942.03	2071.84	2006.93
2900041M22Rik	0.15682	0.196318	0.636329	6.29506	1.01337	0.331657	0.472837	0.998996	5.51837	3.906	3.70616	12.0497	7.87793
2900052N01Rik	0.0217625	0.0587766	0.873421	0.83048	4.36328	0.1366	0.159315	0.998996	1.83946	0	1.48246	0	0.741232
2900055J20Rik	0.0506556	0.176014	0.666785	0.177202	3.30743	0.117649	0.430565	0.998996	0	0	0	0.708806	0.354403
2900056M20Rik	0.58821	0.777318	0.166987	69.3455	0.982639	0.425637	1.38195	0.835667	79.0967	40.0365	85.2417	73.0071	79.1244
2900057B20Rik	-0.035666	0.106612	0.782327	0.421327	-1.45664	0.12909	-0.276287	0.998996	0	0.9765	0	0.708806	0.354403
2900060B14Rik	0.0622412	0.203877	0.62535	0.36251	4.33449	0.12747	0.488282	0.998996	0	0	0.741232	0.708806	0.725019
2900076A07Rik	0.5779	0.757987	0.174587	70.3838	1.10079	0.425675	1.35761	0.851479	121.404	30.2715	68.1933	61.6662	64.9297
2900079G21Rik	0.0130943	0.0108908	0.975235	17.2455	0.0849209	0.421804	0.0310436	0.999526	20.234	15.624	11.8597	21.2642	16.562
2900092D14Rik	0.0217625	0.0587766	0.873421	0.83048	4.36328	0.1366	0.159315	0.998996	1.83946	0	1.48246	0	0.741232
2900097C17Rik	0.494952	1.38998	0.0407403	6233.39	0.547653	0.241893	2.04616	0.421416	7585.92	4421.59	6147.03	6779.02	6463.03
3000002C10Rik	0.0446778	0.0369147	0.918513	22.7262	0.0667159	0.436703	0.102307	0.998996	18.3946	23.436	20.0133	29.0611	24.5372
3010001F23Rik	0.0335366	0.0783958	0.834842	0.97725	0.585335	0.16085	0.208496	0.998996	0	0.9765	2.2237	0.708806	1.46625
3010026O09Rik	-0.301251	0.322593	0.475781	72.1159	-0.449428	0.42245	-0.713105	0.998996	79.0967	84.9555	57.0748	67.3366	62.2057
3100003L05Rik	-0.115246	0.425094	0.375756	0.48825	-6.19419	0.130112	-0.885743	0.998996	0	1.953	0	0	0
3110001D03Rik	-0.500111	1.08096	0.0829919	587.39	-0.574443	0.288484	-1.73358	0.626657	516.888	782.177	503.296	547.199	525.247
3110001I22Rik	0.00452819	0.00358433	0.991781	25.7429	0.0768195	0.439566	0.0103015	0.999692	33.1102	22.4595	30.3905	17.0114	23.7009
3110002H16Rik	-0.1888	0.23802	0.578069	236.804	-0.229636	0.339442	-0.556207	0.998996	239.13	261.702	223.111	223.274	223.192
3110007F17Rik	0.257732	0.325733	0.472353	8.23185	7.65928	0.358631	0.718656	0.998996	18.3946	0	8.15355	6.37926	7.2664
3110009E18Rik	-0.0202981	0.0161555	0.963484	30.1442	-0.037075	0.443364	-0.045782	0.998996	31.2708	30.2715	37.0616	21.973	29.5173
3110021A11Rik	0.124901	0.128955	0.743097	9.88338	0.527406	0.381078	0.327755	0.998996	9.19729	7.812	12.6009	9.92329	11.2621
3110021N24Rik	0.158857	0.157851	0.695262	101.66	0.258667	0.405534	0.391724	0.998996	125.083	83.0025	83.018	115.535	99.2767
3110035E14Rik	0.232437	0.390673	0.40675	3.61217	2.5741	0.280171	0.829627	0.998996	1.83946	0.9765	6.67109	4.96164	5.81637
3110039I08Rik	0.119204	0.24954	0.562938	1.72459	6.13753	0.206064	0.578484	0.998996	1.83946	0	2.2237	2.83523	2.52946
3110040N11Rik	-0.321147	0.371499	0.42511	101.846	-0.445695	0.402649	-0.797587	0.998996	108.528	121.086	77.8293	99.9417	88.8855
3110043O21Rik	-0.0773356	0.0928609	0.807494	333.295	-0.0988159	0.317391	-0.243661	0.998996	294.313	362.282	332.813	343.771	338.292
3110045C21Rik	0.0842199	0.105958	0.783505	4.64954	0.792725	0.306528	0.274754	0.998996	5.51837	2.9295	5.18862	4.96164	5.07513
3110047P20Rik	-0.0998531	0.385824	0.411316	0.244125	-5.19427	0.121538	-0.82158	0.998996	0	0.9765	0	0	0
3110052M02Rik	0.433236	0.501277	0.315299	62.5194	0.775561	0.431439	1.00417	0.998996	77.2572	39.06	76.3469	57.4133	66.8801
3110056K07Rik	0.135559	0.135394	0.73216	111.06	0.179834	0.396078	0.342254	0.998996	103.01	104.486	129.716	107.03	118.373
3110057O12Rik	0.861061	2.61938	0.00240225	956.637	0.974711	0.283674	3.03539	0.0516794	860.866	601.524	1027.35	1336.81	1182.08
3110062M04Rik	-0.0631042	0.0536626	0.883766	59.1579	-0.117223	0.431639	-0.146197	0.998996	53.3443	64.449	59.2985	59.5397	59.4191
3110070M22Rik	0.0318438	0.0496111	0.892049	2.22095	0.381875	0.234643	0.135711	0.998996	1.83946	1.953	2.96493	2.12642	2.54567
3110079O15Rik	0.0506556	0.176014	0.666785	0.177202	3.30743	0.117649	0.430565	0.998996	0	0	0	0.708806	0.354403
3110082I17Rik	-0.500356	0.787527	0.163107	187.017	-0.631487	0.358756	-1.3947	0.828137	182.106	247.055	144.54	174.366	159.453
3200001D21Rik	0.018109	0.0262217	0.941409	2.69703	0.398287	0.246384	0.0734992	0.998996	3.67892	1.953	4.44739	0.708806	2.5781
3230401D17Rik	-0.284928	0.500276	0.316027	636.774	-0.325727	0.284173	-1.00266	0.998996	597.824	750.929	610.034	588.309	599.172
3300002I08Rik	0.0256245	0.0334489	0.925872	3.56478	-0.0580195	0.275415	0.0930394	0.998996	0	4.8825	3.70616	5.67045	4.6883
3300005D01Rik	0.069857	0.151113	0.706133	1.33165	1.15534	0.18527	0.377055	0.998996	0	0.9765	2.2237	2.12642	2.17506
3425401B19Rik	-0.397471	1.04817	0.0895018	36297.3	-0.433963	0.234077	-1.69803	0.648242	31991.9	45635.8	34258.2	33303.3	33780.8
3632451O06Rik	-0.0800752	0.0736479	0.844019	114.989	-0.185909	0.406978	-0.196756	0.998996	53.3443	147.452	91.1715	167.987	129.579
3632454L22Rik	0.183426	0.28901	0.514032	3.72574	2.39045	0.281081	0.652573	0.998996	3.67892	0.9765	7.41232	2.83523	5.12377
3830403N18Rik	0.0674551	0.216462	0.607489	0.539711	4.90933	0.131322	0.513662	0.998996	0	0	0.741232	1.41761	1.07942
3830406C13Rik	0.360881	0.527501	0.296824	243.19	0.478687	0.345914	1.04327	0.998996	332.942	168.935	264.62	206.263	235.441
3830408C21Rik	0.151934	0.142528	0.720231	18.1436	0.49929	0.42422	0.35815	0.998996	20.234	13.671	25.2019	13.4673	19.3346
3930402G23Rik	0.0622801	0.111751	0.773123	1.9545	0.585377	0.216031	0.288292	0.998996	0	1.953	4.44739	1.41761	2.9325
4430402I18Rik	0.114798	0.124843	0.750165	8.00595	0.96403	0.360522	0.318422	0.998996	12.8762	3.906	8.15355	7.08806	7.62081
4632415K11Rik	-0.455752	0.568183	0.270282	90.4952	-0.646955	0.413413	-1.10241	0.975264	108.528	111.321	57.0748	85.0568	71.0658
4632415L05Rik	0.393645	0.604355	0.248682	237.34	0.508851	0.341245	1.15356	0.955544	307.189	166.982	233.488	241.703	237.595
4632427E13Rik	0.0235191	0.0202691	0.954401	14.1035	-0.0773081	0.41131	0.057181	0.998996	5.51837	17.577	16.3071	17.0114	16.6592
4632428C04Rik	0.332556	0.402918	0.395442	124.048	0.476463	0.391339	0.849791	0.998996	141.638	93.744	112.667	148.141	130.404
4632428N05Rik	0.0676989	0.0807468	0.830335	363.812	0.0856387	0.315948	0.214272	0.998996	397.323	338.846	332.072	387.008	359.54
4632434I11Rik	0.176035	0.241906	0.57292	4.96133	1.66303	0.312253	0.563756	0.998996	5.51837	1.953	7.41232	4.96164	6.18698
4732415M23Rik	-0.306292	0.324817	0.47335	20.5934	-0.84636	0.427162	-0.717039	0.998996	18.3946	30.2715	25.2019	8.50568	16.8538
4732416N19Rik	0.0622412	0.203877	0.62535	0.36251	4.33449	0.12747	0.488282	0.998996	0	0	0.741232	0.708806	0.725019
4732471J01Rik	0.352825	0.389893	0.407481	18.5244	1.46796	0.425944	0.828335	0.998996	29.4313	6.8355	22.237	15.5937	18.9153
4732490B19Rik	0.00443869	0.0118268	0.973135	0.637066	3.30723	0.131804	0.0336764	0.998996	1.83946	0	0	0.708806	0.354403
4732491K20Rik	0.0998419	0.0997494	0.794787	134.115	0.125195	0.38386	0.2601	0.998996	123.244	129.875	157.882	125.459	141.671
4831440E17Rik	0.755616	1.28831	0.0514856	133.422	1.01974	0.388011	1.94741	0.484539	114.046	83.0025	193.461	143.179	168.32
4833403I15Rik	0.812851	1.17166	0.067351	34.9596	1.79527	0.444345	1.82932	0.560946	31.2708	13.671	46.6976	48.1988	47.4482
4833412C05Rik	-0.0912156	0.176201	0.666498	1.73195	-1.43878	0.211657	-0.43096	0.998996	1.83946	2.9295	0.741232	1.41761	1.07942
4833417C18Rik	0.0161153	0.0171886	0.961195	5.93783	0.0780067	0.331221	0.0486542	0.998996	5.51837	5.859	7.41232	4.96164	6.18698
4833418N02Rik	0.0661386	0.0546686	0.881721	32.3059	0.107191	0.444518	0.148787	0.998996	27.5919	32.2245	31.1317	38.2755	34.7036
4833419F23Rik	-0.0393123	0.0318434	0.929302	29.2029	-0.172902	0.443087	-0.0887237	0.998996	16.5551	36.1305	40.0265	24.0994	32.063
4833420G17Rik	0.333176	0.53068	0.294659	336.805	0.403602	0.317929	1.04796	0.998996	378.928	265.608	346.155	356.53	351.342
4833422C13Rik	0.290738	0.302602	0.498193	19.1764	0.968891	0.429237	0.677336	0.998996	23.913	10.7415	21.4957	20.5554	21.0256
4833424O15Rik	0.0506556	0.176014	0.666785	0.177202	3.30743	0.117649	0.430565	0.998996	0	0	0	0.708806	0.354403
4833427F10Rik	-0.0517204	0.0422126	0.907376	33.8069	-0.0385939	0.44453	-0.116349	0.998996	45.9864	30.2715	35.5791	23.3906	29.4849
4833439L19Rik	-0.35063	0.840477	0.144385	5232.26	-0.382171	0.240214	-1.45965	0.788108	5106.33	6242.77	4821.71	4758.22	4789.96
4921507L20Rik	0.132087	0.172112	0.672804	5.0668	1.48699	0.312777	0.422303	0.998996	7.35783	1.953	7.41232	3.54403	5.47817
4921507P07Rik	0.0255287	0.0256737	0.942598	7.67794	0.408676	0.354539	0.0720054	0.998996	12.8762	4.8825	4.44739	8.50568	6.47653
4921508A21Rik	0.00321258	0.00367001	0.991585	4.72791	1.37375	0.304605	0.0105467	0.999692	12.8762	0.9765	2.2237	2.83523	2.52946
4921511C10Rik	-0.00626009	0.0167097	0.962255	0.598528	-0.459141	0.132283	-0.0473236	0.998996	0	0.9765	0	1.41761	0.708806
4921511I17Rik	0.0506556	0.176014	0.666785	0.177202	3.30743	0.117649	0.430565	0.998996	0	0	0	0.708806	0.354403
4921513I03Rik	0.0767506	0.102701	0.789404	3.8657	1.0324	0.287364	0.267085	0.998996	5.51837	1.953	4.44739	3.54403	3.99571
4921524J17Rik	0.601782	1.05604	0.087894	201.994	0.770962	0.352618	1.70661	0.642637	226.253	131.828	222.37	227.527	224.948
4921530D09Rik	0.0506556	0.176014	0.666785	0.177202	3.30743	0.117649	0.430565	0.998996	0	0	0	0.708806	0.354403
4921530L18Rik	0.12616	0.178951	0.662291	3.92322	0.898254	0.28886	0.436752	0.998996	1.83946	2.9295	6.67109	4.25284	5.46196
4921531C22Rik	0.020441	0.0184559	0.958394	116.712	0.00558083	0.391822	0.0521691	0.998996	93.8123	124.016	134.904	114.118	124.511
4921536K21Rik	-0.326301	0.334605	0.462802	31.876	-0.648539	0.444406	-0.734241	0.998996	38.6286	39.06	20.7545	29.0611	24.9078
4921539E11Rik	0.0708785	0.224694	0.596082	0.733125	5.34976	0.133722	0.530043	0.998996	0	0	2.2237	0.708806	1.46625
4922501C03Rik	1.1301	2.51569	0.0030501	152.451	1.60782	0.38145	2.96264	0.0611869	207.859	56.637	197.168	148.141	172.654
4922501L14Rik	0.0240624	0.0504485	0.890331	1.45133	4.89024	0.174511	0.137885	0.998996	3.67892	0	0	2.12642	1.06321
4930402H24Rik	0.552638	1.00762	0.0982604	267.259	0.681451	0.334254	1.65335	0.678073	292.474	184.559	311.317	280.687	296.002
4930404H11Rik	-0.00988072	0.019663	0.955734	1.21327	-0.429584	0.178006	-0.0555079	0.998996	0	1.953	1.48246	1.41761	1.45004
4930404I05Rik	0.0862658	0.125468	0.749086	3.25096	1.73699	0.269712	0.319844	0.998996	5.51837	0.9765	2.96493	3.54403	3.25448
4930404N11Rik	-0.0426557	0.0767274	0.838055	2.07825	-0.722134	0.208706	-0.204382	0.998996	1.83946	2.9295	0	3.54403	1.77202
4930405A21Rik	0.00508567	0.00896462	0.97957	2.02953	-0.17719	0.198595	0.0256083	0.999692	0	2.9295	5.18862	0	2.59431
4930412C18Rik	0.209597	0.201136	0.629308	22.0872	0.655082	0.434217	0.4827	0.998996	27.5919	14.6475	17.0483	29.0611	23.0547
4930412O13Rik	0.0184253	0.0339948	0.924709	1.4209	0.555785	0.19497	0.0945034	0.998996	1.83946	0.9765	0.741232	2.12642	1.43383
4930413F20Rik	0.00523579	0.0139719	0.96834	0.645172	3.36101	0.131918	0.0396898	0.998996	1.83946	0	0.741232	0	0.370616
4930413G21Rik	0.127246	0.115671	0.766176	77.3448	0.175885	0.427891	0.29738	0.998996	64.381	75.1905	57.8161	111.991	84.9037
4930414L22Rik	-0.0522558	0.0436831	0.904309	58.776	-0.101409	0.434669	-0.12022	0.998996	53.3443	63.4725	46.6976	71.5894	59.1435
4930414N06Rik	0.0512443	0.177433	0.664611	0.185308	3.36121	0.118195	0.433556	0.998996	0	0	0.741232	0	0.370616
4930415F15Rik	-0.0998531	0.385824	0.411316	0.244125	-5.19427	0.121538	-0.82158	0.998996	0	0.9765	0	0	0
4930415O20Rik	0.0672971	0.216079	0.608024	0.531605	4.88892	0.13121	0.512896	0.998996	0	0	0	2.12642	1.06321
4930417O13Rik	-0.0242552	0.0710956	0.848994	0.459864	-0.430371	0.127389	-0.190403	0.998996	1.83946	0	0	0	0
4930422G04Rik	0.955163	1.57138	0.02683	62.6523	1.83244	0.431423	2.21398	0.321978	91.9729	19.53	68.9346	70.1718	69.5532
4930423M02Rik	0.0506556	0.176014	0.666785	0.177202	3.30743	0.117649	0.430565	0.998996	0	0	0	0.708806	0.354403
4930426D05Rik	-0.0242552	0.0710956	0.848994	0.459864	-0.430371	0.127389	-0.190403	0.998996	1.83946	0	0	0	0
4930426L09Rik	-0.0699488	0.11017	0.775943	2.532	-0.835203	0.245771	-0.28461	0.998996	1.83946	3.906	2.96493	1.41761	2.19127
4930427A07Rik	-0.00158689	0.00175733	0.995962	4.99102	0.155286	0.313541	-0.0050612	0.999692	7.35783	3.906	4.44739	4.25284	4.35011
4930428G15Rik	0.0619678	0.203219	0.626298	0.354403	4.30491	0.127259	0.486943	0.998996	0	0	0	1.41761	0.708806
4930429B21Rik	0.0517359	0.0488644	0.893584	11.2909	-0.0297232	0.386752	0.13377	0.998996	1.83946	14.6475	7.41232	21.2642	14.3383
4930429F24Rik	0.839962	2.07018	0.00850779	348.409	1.03421	0.319229	2.63122	0.134993	492.975	176.747	345.414	378.503	361.958
4930430D24Rik	0.0106714	0.0210368	0.952715	1.28224	4.33438	0.179965	0.0592972	0.998996	3.67892	0	0.741232	0.708806	0.725019
4930430F08Rik	0.510651	0.708665	0.195585	114.041	0.735573	0.394558	1.29423	0.88747	130.602	75.1905	117.115	133.256	125.185
4930431F12Rik	0.0257501	0.064254	0.862474	0.822374	4.33435	0.148651	0.173226	0.998996	1.83946	0	0.741232	0.708806	0.725019
4930431P03Rik	0.0145721	0.0357416	0.920997	0.791942	0.165279	0.146929	0.0991774	0.998996	0	0.9765	1.48246	0.708806	1.09563
4930432J09Rik	0.123689	0.321738	0.476719	1.28094	6.15503	0.173821	0.71159	0.998996	0	0	3.70616	1.41761	2.56189
4930432K21Rik	0.0453567	0.0553632	0.880312	4.39526	0.153336	0.301227	0.150573	0.998996	1.83946	4.8825	5.18862	5.67045	5.42954
4930433N12Rik	0.030717	0.0554775	0.880081	2.12083	5.3629	0.203603	0.150867	0.998996	5.51837	0	2.96493	0	1.48246
4930438E09Rik	0.0506556	0.176014	0.666785	0.177202	3.30743	0.117649	0.430565	0.998996	0	0	0	0.708806	0.354403
4930441O14Rik	0.042338	0.0593595	0.872249	3.00479	0.307313	0.263292	0.160802	0.998996	1.83946	2.9295	3.70616	3.54403	3.6251
4930443O20Rik	0.279807	0.451731	0.353402	4.65029	7.50775	0.301513	0.92801	0.998996	5.51837	0	7.41232	5.67045	6.54138
4930444A02Rik	-0.344717	0.453872	0.351664	156.427	-0.43194	0.37012	-0.931367	0.998996	182.106	178.7	125.268	139.635	132.452
4930444G20Rik	0.0133804	0.0209598	0.952884	2.04375	0.16498	0.226459	0.0590852	0.998996	1.83946	1.953	2.96493	1.41761	2.19127
4930444M15Rik	0.0622412	0.203877	0.62535	0.36251	4.33449	0.12747	0.488282	0.998996	0	0	0.741232	0.708806	0.725019
4930444P10Rik	-0.0242552	0.0710956	0.848994	0.459864	-0.430371	0.127389	-0.190403	0.998996	1.83946	0	0	0	0
4930447C04Rik	0.257042	0.444799	0.359088	3.84412	7.34579	0.280276	0.917105	0.998996	3.67892	0	8.15355	3.54403	5.84879
4930447K03Rik	0.0622412	0.203877	0.62535	0.36251	4.33449	0.12747	0.488282	0.998996	0	0	0.741232	0.708806	0.725019
4930447N08Rik	0.0512443	0.177433	0.664611	0.185308	3.36121	0.118195	0.433556	0.998996	0	0	0.741232	0	0.370616
4930449E18Rik	0.0506556	0.176014	0.666785	0.177202	3.30743	0.117649	0.430565	0.998996	0	0	0	0.708806	0.354403
4930451C15Rik	0.248535	0.244495	0.569514	23.5933	0.80019	0.436971	0.568767	0.998996	33.1102	13.671	18.5308	29.0611	23.7959
4930451G09Rik	-0.0533238	0.0458545	0.899799	17.9036	-0.235988	0.423489	-0.125915	0.998996	11.0367	22.4595	12.6009	25.517	19.059
4930451I11Rik	-0.0998531	0.385824	0.411316	0.244125	-5.19427	0.121538	-0.82158	0.998996	0	0.9765	0	0	0
4930452B06Rik	0.0963535	0.127879	0.74494	4.18967	0.792732	0.296182	0.325319	0.998996	3.67892	2.9295	5.18862	4.96164	5.07513
4930452G13Rik	-0.0998531	0.385824	0.411316	0.244125	-5.19427	0.121538	-0.82158	0.998996	0	0.9765	0	0	0
4930453N24Rik	-0.253678	0.473506	0.33612	1324.51	-0.287761	0.263737	-0.96186	0.998996	1129.43	1579.98	1378.69	1209.93	1294.31
4930455C13Rik	0.0512443	0.177433	0.664611	0.185308	3.36121	0.118195	0.433556	0.998996	0	0	0.741232	0	0.370616
4930455F16Rik	0.0512443	0.177433	0.664611	0.185308	3.36121	0.118195	0.433556	0.998996	0	0	0.741232	0	0.370616
4930455F23Rik	0.0899994	0.11225	0.772236	376.008	0.108961	0.31093	0.289452	0.998996	397.323	350.564	385.441	370.706	378.073
4930455H04Rik	0.0335366	0.0783958	0.834842	0.97725	0.585335	0.16085	0.208496	0.998996	0	0.9765	2.2237	0.708806	1.46625
4930456L15Rik	-0.0242552	0.0710956	0.848994	0.459864	-0.430371	0.127389	-0.190403	0.998996	1.83946	0	0	0	0
4930465K10Rik	-0.0527169	0.0789753	0.833729	2.69299	-0.634719	0.251126	-0.209922	0.998996	1.83946	3.906	1.48246	3.54403	2.51325
4930469G21Rik	0.0203972	0.0553574	0.880324	0.814268	4.3048	0.135477	0.150558	0.998996	1.83946	0	0	1.41761	0.708806
4930470H14Rik	1.03674	1.9424	0.0114181	112.837	1.55048	0.409837	2.52963	0.170233	103.01	50.778	191.238	106.321	148.779
4930471C04Rik	-0.0510137	0.101802	0.79104	1.45739	-1.01455	0.192533	-0.264961	0.998996	0	2.9295	1.48246	1.41761	1.45004
4930471G03Rik	0.0506556	0.176014	0.666785	0.177202	3.30743	0.117649	0.430565	0.998996	0	0	0	0.708806	0.354403
4930471I20Rik	0.0512443	0.177433	0.664611	0.185308	3.36121	0.118195	0.433556	0.998996	0	0	0.741232	0	0.370616
4930473A02Rik	0.0630876	0.1447	0.716638	1.17678	5.31954	0.173816	0.362955	0.998996	1.83946	0	0.741232	2.12642	1.43383
4930474M22Rik	0.0506556	0.176014	0.666785	0.177202	3.30743	0.117649	0.430565	0.998996	0	0	0	0.708806	0.354403
4930474N09Rik	0.0674551	0.216462	0.607489	0.539711	4.90933	0.131322	0.513662	0.998996	0	0	0.741232	1.41761	1.07942
4930478L05Rik	0.1062	0.290737	0.511992	1.08753	5.9195	0.161955	0.655739	0.998996	0	0	2.2237	2.12642	2.17506
4930479D17Rik	0.0866417	0.123387	0.752684	3.73315	6.32011	0.274964	0.315102	0.998996	9.19729	0	1.48246	4.25284	2.86765
4930479M11Rik	-0.0242552	0.0710956	0.848994	0.459864	-0.430371	0.127389	-0.190403	0.998996	1.83946	0	0	0	0
4930481A15Rik	-0.00835593	0.0076037	0.982644	131.59	-0.0163179	0.384111	-0.021754	0.999692	125.083	134.757	146.023	120.497	133.26
4930483J18Rik	-0.00451461	0.0119708	0.972813	0.614741	-0.400476	0.132467	-0.0340809	0.998996	0	0.9765	1.48246	0	0.741232
4930483K19Rik	0.00443869	0.0118268	0.973135	0.637066	3.30723	0.131804	0.0336764	0.998996	1.83946	0	0	0.708806	0.354403
4930483O08Rik	0.0506556	0.176014	0.666785	0.177202	3.30743	0.117649	0.430565	0.998996	0	0	0	0.708806	0.354403
4930486L24Rik	-0.0090866	0.00783108	0.98213	13.4135	0.159122	0.405675	-0.0223988	0.999692	22.0735	9.765	12.6009	9.21448	10.9077
4930487H11Rik	-0.0344736	0.0486787	0.893967	2.8783	-0.436933	0.258643	-0.133287	0.998996	1.83946	3.906	2.2237	3.54403	2.88386
4930488L21Rik	0.0512443	0.177433	0.664611	0.185308	3.36121	0.118195	0.433556	0.998996	0	0	0.741232	0	0.370616
4930500J02Rik	0.00960317	0.00876155	0.980028	10.3818	0.00793603	0.383606	0.0250339	0.999692	9.19729	10.7415	7.41232	14.1761	10.7942
4930502E09Rik	-0.0486034	0.125666	0.748744	0.85076	-1.42955	0.151746	-0.320295	0.998996	0	1.953	0.741232	0.708806	0.725019
4930502E18Rik	-0.0319071	0.0581152	0.874752	1.6427	-0.686766	0.202423	-0.157626	0.998996	0	2.9295	2.2237	1.41761	1.82065
4930503B20Rik	-0.0196242	0.0299146	0.933438	2.32641	-0.0908632	0.234963	-0.0835203	0.998996	3.67892	1.953	2.96493	0.708806	1.83687
4930503L19Rik	0.744189	1.10908	0.0777896	79.0564	1.2305	0.421958	1.76366	0.604257	93.8123	39.06	108.22	75.1335	91.6767
4930505A04Rik	0.0138025	0.0339327	0.924841	0.783836	0.145405	0.146311	0.094337	0.998996	0	0.9765	0.741232	1.41761	1.07942
4930506C21Rik	0.278638	0.307554	0.492546	13.5118	0.96074	0.406021	0.686266	0.998996	11.0367	8.7885	20.7545	13.4673	17.1109
4930506M07Rik	0.431222	0.557148	0.277237	110.352	0.584576	0.396874	1.08655	0.985259	93.8123	86.9085	142.316	118.371	130.344
4930507D05Rik	0.049469	0.053558	0.883979	6.41469	0.148231	0.338998	0.145927	0.998996	3.67892	6.8355	5.92985	9.21448	7.57217
4930509E16Rik	0.167883	0.170464	0.675362	12.3844	0.315671	0.400866	0.418801	0.998996	1.83946	13.671	16.3071	17.7202	17.0136
4930511E03Rik	0.00523579	0.0139719	0.96834	0.645172	3.36101	0.131918	0.0396898	0.998996	1.83946	0	0.741232	0	0.370616
4930511M06Rik	-0.198583	0.23949	0.576116	208.103	-0.233287	0.355204	-0.559067	0.998996	252.006	214.83	206.804	158.773	182.788
4930512B01Rik	0.0217625	0.0587766	0.873421	0.83048	4.36328	0.1366	0.159315	0.998996	1.83946	0	1.48246	0	0.741232
4930513N10Rik	0.143683	0.133191	0.735884	67.992	0.126928	0.425969	0.337309	0.998996	29.4313	76.167	92.654	73.7159	83.1849
4930515B02Rik	0.0506556	0.176014	0.666785	0.177202	3.30743	0.117649	0.430565	0.998996	0	0	0	0.708806	0.354403
4930515G01Rik	0.0195252	0.0357626	0.920953	1.42901	0.570303	0.19676	0.0992335	0.998996	1.83946	0.9765	1.48246	1.41761	1.45004
4930518P08Rik	-0.0998531	0.385824	0.411316	0.244125	-5.19427	0.121538	-0.82158	0.998996	0	0.9765	0	0	0
4930519F09Rik	0.189548	0.370795	0.425799	2.45772	6.79668	0.238005	0.796401	0.998996	1.83946	0	4.44739	3.54403	3.99571
4930519G04Rik	0.13666	0.210905	0.615312	3.31659	1.27768	0.271956	0.502506	0.998996	1.83946	1.953	5.92985	3.54403	4.73694
4930519H02Rik	0.0506556	0.176014	0.666785	0.177202	3.30743	0.117649	0.430565	0.998996	0	0	0	0.708806	0.354403
4930520O04Rik	0.12583	0.178989	0.662234	3.93133	0.902232	0.288052	0.436831	0.998996	1.83946	2.9295	7.41232	3.54403	5.47817
4930522O17Rik	0.0625089	0.204521	0.624423	0.370616	4.36358	0.127675	0.489592	0.998996	0	0	1.48246	0	0.741232
4930523C07Rik	0.260207	0.348191	0.448548	249.118	0.309286	0.343355	0.757837	0.998996	215.217	224.595	313.541	243.121	278.331
4930524L23Rik	0.0270013	0.0293312	0.934693	5.98448	0.259321	0.329516	0.0819422	0.998996	7.35783	4.8825	8.15355	3.54403	5.84879
4930525D18Rik	0.0512443	0.177433	0.664611	0.185308	3.36121	0.118195	0.433556	0.998996	0	0	0.741232	0	0.370616
4930525G20Rik	0.306309	0.342552	0.45441	14.0001	1.25418	0.409459	0.748082	0.998996	16.5551	6.8355	16.3071	16.3025	16.3048
4930526I15Rik	-0.142162	0.13293	0.736325	75.5461	-0.22427	0.422192	-0.336724	0.998996	71.7389	84.9555	85.2417	60.2485	72.7451
4930528A17Rik	0.0544695	0.0599273	0.871109	6.29835	0.40852	0.335715	0.16225	0.998996	7.35783	4.8825	4.44739	8.50568	6.47653
4930528D03Rik	0.0622412	0.203877	0.62535	0.36251	4.33449	0.12747	0.488282	0.998996	0	0	0.741232	0.708806	0.725019
4930529C04Rik	-2.33395e-05	4.71585e-05	0.999891	1.25991	0.184009	0.171506	-0.000136086	0.999978	1.83946	0.9765	2.2237	0	1.11185
4930538K18Rik	-0.14415	0.133083	0.736067	18.3403	-0.4807	0.427661	-0.337066	0.998996	9.19729	26.3655	21.4957	16.3025	18.8991
4930539E08Rik	0.1062	0.290737	0.511992	1.08753	5.9195	0.161955	0.655739	0.998996	0	0	2.2237	2.12642	2.17506
4930539J05Rik	-0.0881612	0.0744394	0.842482	39.8037	-0.109894	0.443645	-0.19872	0.998996	53.3443	37.107	32.6142	36.1491	34.3817
4930542D17Rik	-0.00537941	0.0143109	0.967585	0.606635	-0.429565	0.132376	-0.0406374	0.998996	0	0.9765	0.741232	0.708806	0.725019
4930544D05Rik	0.158376	0.321342	0.477154	2.23999	6.63191	0.222786	0.710888	0.998996	1.83946	0	0.741232	6.37926	3.56024
4930545L23Rik	-0.00944668	0.0214367	0.951838	1.10504	3.35937	0.156407	-0.0603982	0.998996	3.67892	0	0.741232	0	0.370616
4930546K05Rik	0.00443869	0.0118268	0.973135	0.637066	3.30723	0.131804	0.0336764	0.998996	1.83946	0	0	0.708806	0.354403
4930548H24Rik	-0.0341259	0.101398	0.791775	0.429433	-1.40286	0.129261	-0.264007	0.998996	0	0.9765	0.741232	0	0.370616
4930550C14Rik	0.0803713	0.127036	0.746387	2.60579	1.56296	0.248514	0.323407	0.998996	3.67892	0.9765	2.2237	3.54403	2.88386
4930552P12Rik	-0.332385	0.344579	0.452294	27.3253	-0.743805	0.442239	-0.751595	0.998996	25.7524	38.0835	18.5308	26.9346	22.7327
4930555B11Rik	0.0512443	0.177433	0.664611	0.185308	3.36121	0.118195	0.433556	0.998996	0	0	0.741232	0	0.370616
4930555G01Rik	-0.049453	0.0989859	0.796185	1.4655	-1.00006	0.191465	-0.258287	0.998996	0	2.9295	2.2237	0.708806	1.46625
4930556G01Rik	0.213413	0.223529	0.597683	13.2319	0.386253	0.404393	0.527736	0.998996	0	14.6475	16.3071	21.973	19.14
4930556M19Rik	0.177688	0.170756	0.674907	17.1894	0.569202	0.423649	0.419423	0.998996	18.3946	12.6945	18.5308	19.1378	18.8343
4930562C15Rik	0.0622412	0.203877	0.62535	0.36251	4.33449	0.12747	0.488282	0.998996	0	0	0.741232	0.708806	0.725019
4930562F07Rik	-0.010489	0.0211001	0.952577	1.20516	-0.444426	0.17637	-0.0594714	0.998996	0	1.953	0.741232	2.12642	1.43383
4930563E18Rik	0.0512443	0.177433	0.664611	0.185308	3.36121	0.118195	0.433556	0.998996	0	0	0.741232	0	0.370616
4930563E22Rik	0.102768	0.0991123	0.795954	12.0144	0.482674	0.397419	0.258588	0.998996	14.7157	8.7885	10.3772	14.1761	12.2767
4930564K09Rik	0.0512443	0.177433	0.664611	0.185308	3.36121	0.118195	0.433556	0.998996	0	0	0.741232	0	0.370616
4930565N06Rik	0.30322	0.353771	0.442821	11.8115	1.50103	0.395106	0.767438	0.998996	14.7157	4.8825	16.3071	11.3409	13.824
4930568G15Rik	-0.0242552	0.0710956	0.848994	0.459864	-0.430371	0.127389	-0.190403	0.998996	1.83946	0	0	0	0
4930570G19Rik	0.147564	0.254486	0.556563	2.71806	2.04334	0.250979	0.587954	0.998996	1.83946	0.9765	5.92985	2.12642	4.02814
4930572O13Rik	-0.035666	0.106612	0.782327	0.421327	-1.45664	0.12909	-0.276287	0.998996	0	0.9765	0	0.708806	0.354403
4930577N17Rik	0.260898	0.254767	0.556203	29.7552	0.534454	0.443334	0.58849	0.998996	23.913	24.4125	28.1668	42.5284	35.3476
4930578C19Rik	0.553217	0.737906	0.18285	82.4291	0.859589	0.415318	1.33203	0.864664	90.1334	51.7545	97.1014	90.7272	93.9143
4930578M01Rik	0.0331581	0.077248	0.837051	0.969144	0.570395	0.161222	0.205667	0.998996	0	0.9765	1.48246	1.41761	1.45004
4930579F01Rik	-0.0479751	0.087819	0.816923	1.97812	-0.455484	0.207232	-0.231505	0.998996	5.51837	0.9765	0	1.41761	0.708806
4930579G18Rik	0.132271	0.120552	0.757614	18.9957	0.571549	0.428595	0.308616	0.998996	29.4313	11.718	18.5308	16.3025	17.4167
4930579G24Rik	0.109809	0.0976893	0.798566	19.5719	0.437128	0.43028	0.255204	0.998996	27.5919	13.671	20.0133	17.0114	18.5123
4930579K19Rik	-0.0672735	0.117774	0.762476	2.39945	-0.87173	0.22259	-0.302231	0.998996	5.51837	1.953	0	2.12642	1.06321
4930581F22Rik	0.152285	0.142106	0.720932	18.5987	0.671085	0.426312	0.357214	0.998996	29.4313	10.7415	20.7545	13.4673	17.1109
4930583K01Rik	-0.00537941	0.0143109	0.967585	0.606635	-0.429565	0.132376	-0.0406374	0.998996	0	0.9765	0.741232	0.708806	0.725019
4930590J08Rik	0.133537	0.339086	0.458051	1.42572	6.3113	0.179955	0.74206	0.998996	0	0	0.741232	4.96164	2.85144
4930592I03Rik	-0.035666	0.106612	0.782327	0.421327	-1.45664	0.12909	-0.276287	0.998996	0	0.9765	0	0.708806	0.354403
4930593A02Rik	0.0506556	0.176014	0.666785	0.177202	3.30743	0.117649	0.430565	0.998996	0	0	0	0.708806	0.354403
4930594C11Rik	0.134578	0.209484	0.617328	3.3328	1.28687	0.26935	0.49964	0.998996	1.83946	1.953	7.41232	2.12642	4.76937
4930599N23Rik	-0.0236102	0.0448525	0.901877	1.65692	-0.45901	0.191501	-0.12329	0.998996	1.83946	1.953	0	2.83523	1.41761
4931402G19Rik	0.215669	0.205506	0.623009	23.8665	0.568693	0.438717	0.491591	0.998996	25.7524	17.577	25.2019	26.9346	26.0683
4931403E22Rik	0.0674551	0.216462	0.607489	0.539711	4.90933	0.131322	0.513662	0.998996	0	0	0.741232	1.41761	1.07942
4931403G20Rik	0.104971	0.288563	0.514561	1.07942	5.90922	0.16106	0.651752	0.998996	0	0	1.48246	2.83523	2.15884
4931406B18Rik	0.0622412	0.203877	0.62535	0.36251	4.33449	0.12747	0.488282	0.998996	0	0	0.741232	0.708806	0.725019
4931406C07Rik	0.194532	0.235732	0.581123	214.151	0.270933	0.352576	0.551745	0.998996	283.277	167.958	225.334	180.037	202.686
4931406H21Rik	0.345421	0.480842	0.33049	7.59626	2.43142	0.354959	0.973128	0.998996	7.35783	1.953	11.8597	9.21448	10.5371
4931406P16Rik	0.264686	0.529864	0.295213	1872.76	0.294329	0.252864	1.04675	0.998996	2012.37	1586.81	1939.8	1952.05	1945.93
4931408D14Rik	0.187782	0.276745	0.528756	4.33038	2.47125	0.298111	0.629907	0.998996	5.51837	0.9765	4.44739	6.37926	5.41332
4931409K22Rik	0.0512443	0.177433	0.664611	0.185308	3.36121	0.118195	0.433556	0.998996	0	0	0.741232	0	0.370616
4931414P19Rik	0.0919653	0.0868061	0.81883	100.866	0.0975144	0.401508	0.22905	0.998996	75.4178	104.486	103.772	119.788	111.78
4931417G12Rik	-0.0751503	0.20066	0.629999	1.10299	-1.98633	0.156001	-0.481729	0.998996	0	2.9295	1.48246	0	0.741232
4931423N10Rik	-0.0341259	0.101398	0.791775	0.429433	-1.40286	0.129261	-0.264007	0.998996	0	0.9765	0.741232	0	0.370616
4931428F04Rik	-0.20077	0.19554	0.637471	73.5838	-0.3076	0.426048	-0.471238	0.998996	77.2572	83.0025	51.145	82.9303	67.0377
4931428L18Rik	0.0331581	0.077248	0.837051	0.969144	0.570395	0.161222	0.205667	0.998996	0	0.9765	1.48246	1.41761	1.45004
4931430N09Rik	0.0622412	0.203877	0.62535	0.36251	4.33449	0.12747	0.488282	0.998996	0	0	0.741232	0.708806	0.725019
4931431C16Rik	0.155924	0.26999	0.537044	2.84662	2.13505	0.252594	0.617289	0.998996	1.83946	0.9765	1.48246	7.08806	4.28526
4931440F15Rik	-0.00297659	0.00232592	0.994659	34.0586	0.0204173	0.444639	-0.00669438	0.999692	38.6286	32.2245	36.3204	29.0611	32.6907
4931440J10Rik	0.0539487	0.0776673	0.836243	3.05954	0.756467	0.260999	0.206701	0.998996	3.67892	1.953	5.18862	1.41761	3.30312
4931440P22Rik	0.0475814	0.0478041	0.895769	8.1649	0.282714	0.363194	0.131008	0.998996	9.19729	6.8355	7.41232	9.21448	8.3134
4932411E22Rik	0.13968	0.250997	0.561052	2.53886	6.49443	0.240297	0.58128	0.998996	3.67892	0	2.2237	4.25284	3.23827
4932414J04Rik	0.0676103	0.216838	0.606963	0.547817	4.92949	0.131432	0.514413	0.998996	0	0	1.48246	0.708806	1.09563
4932415G12Rik	0.292968	0.327712	0.470205	108.275	0.488136	0.405691	0.722145	0.998996	158.193	72.261	79.3118	123.332	101.322
4932416H05Rik	0.385108	0.428563	0.372767	59.418	0.669218	0.432074	0.891302	0.998996	66.2205	41.013	65.2284	65.2102	65.2193
4932435O22Rik	-0.198223	0.189092	0.647005	20.5651	-0.428318	0.43287	-0.457926	0.998996	31.2708	20.5065	16.3071	14.1761	15.2416
4932438A13Rik	1.33026	6.49813	3.17593e-07	1542.16	1.49585	0.260188	5.1127	0.000100786	2051	620.078	1675.92	1821.63	1748.78
4932438H23Rik	-0.149787	0.175322	0.667849	7.16657	-0.793161	0.34907	-0.429102	0.998996	5.51837	10.7415	8.15355	4.25284	6.20319
4933400F21Rik	0.153149	0.300276	0.500869	2.21766	2.01589	0.227519	0.673123	0.998996	0	0.9765	2.2237	5.67045	3.94707
4933402D24Rik	0.183315	0.281727	0.522724	4.01117	1.16207	0.286809	0.639151	0.998996	0	2.9295	8.15355	4.96164	6.5576
4933402P03Rik	0.0506556	0.176014	0.666785	0.177202	3.30743	0.117649	0.430565	0.998996	0	0	0	0.708806	0.354403
4933403G14Rik	0.0878517	0.0869803	0.818502	129.641	0.0964658	0.382843	0.229472	0.998996	104.849	131.828	140.834	141.052	140.943
4933404O12Rik	-0.028731	0.0235023	0.947322	21.717	-0.0515699	0.434857	-0.06607	0.998996	23.913	21.483	24.4606	17.0114	20.736
4933405D12Rik	-0.00451461	0.0119708	0.972813	0.614741	-0.400476	0.132467	-0.0340809	0.998996	0	0.9765	1.48246	0	0.741232
4933405L10Rik	-0.0903106	0.22617	0.59406	1.09488	-2.01453	0.169451	-0.532962	0.998996	0	2.9295	0.741232	0.708806	0.725019
4933406C10Rik	0.163952	0.212165	0.613529	5.55986	1.23487	0.32463	0.505043	0.998996	5.51837	2.9295	7.41232	6.37926	6.89579
4933406F09Rik	0.0586567	0.104791	0.785614	1.79152	1.15527	0.215642	0.27201	0.998996	1.83946	0.9765	2.2237	2.12642	2.17506
4933406I18Rik	-0.121548	0.300114	0.501056	1.36944	-3.03808	0.180653	-0.672829	0.998996	1.83946	2.9295	0	0.708806	0.354403
4933406M09Rik	0.0672971	0.216079	0.608024	0.531605	4.88892	0.13121	0.512896	0.998996	0	0	0	2.12642	1.06321
4933407E24Rik	-0.00626009	0.0167097	0.962255	0.598528	-0.459141	0.132283	-0.0473236	0.998996	0	0.9765	0	1.41761	0.708806
4933407G14Rik	-0.0998531	0.385824	0.411316	0.244125	-5.19427	0.121538	-0.82158	0.998996	0	0.9765	0	0	0
4933407K13Rik	0.934697	1.45333	0.03521	32.5465	2.4535	0.44384	2.10593	0.381544	36.7892	7.812	44.4739	41.1108	42.7923
4933407L21Rik	-0.0242552	0.0710956	0.848994	0.459864	-0.430371	0.127389	-0.190403	0.998996	1.83946	0	0	0	0
4933408B17Rik	0.292688	0.337385	0.459849	11.9016	1.30133	0.396008	0.739096	0.998996	12.8762	5.859	11.8597	17.0114	14.4355
4933408J17Rik	0.0622412	0.203877	0.62535	0.36251	4.33449	0.12747	0.488282	0.998996	0	0	0.741232	0.708806	0.725019
4933409K07Rik	0.334075	0.427278	0.373871	147.799	0.472017	0.375684	0.889246	0.998996	189.464	106.439	155.659	139.635	147.647
4933411E08Rik	-0.0242552	0.0710956	0.848994	0.459864	-0.430371	0.127389	-0.190403	0.998996	1.83946	0	0	0	0
4933411K16Rik	0.224644	0.379714	0.417144	3.8794	1.79724	0.276865	0.811386	0.998996	0	1.953	2.2237	11.3409	6.7823
4933411K20Rik	1.02006	3.21627	0.000607756	535.252	1.20601	0.297556	3.42813	0.017606	726.586	251.937	616.705	545.781	581.243
4933412E12Rik	0.0433614	0.0384021	0.915373	13.5901	0.0585963	0.408052	0.106264	0.998996	9.19729	14.6475	17.0483	13.4673	15.2578
4933413G19Rik	0.0625089	0.204521	0.624423	0.370616	4.36358	0.127675	0.489592	0.998996	0	0	1.48246	0	0.741232
4933413J09Rik	0.352937	0.369334	0.427234	35.1763	0.687109	0.444542	0.793934	0.998996	29.4313	26.3655	45.2151	39.6932	42.4541
4933415F23Rik	-0.411033	0.464363	0.343271	64.2201	-0.496244	0.433707	-0.947721	0.998996	160.033	40.0365	34.8379	21.973	28.4054
4933416M06Rik	0.0672971	0.216079	0.608024	0.531605	4.88892	0.13121	0.512896	0.998996	0	0	0	2.12642	1.06321
4933416M07Rik	0.0625089	0.204521	0.624423	0.370616	4.36358	0.127675	0.489592	0.998996	0	0	1.48246	0	0.741232
4933417D19Rik	0.000346779	0.000388322	0.999106	5.01533	0.169673	0.309584	0.00112014	0.999978	7.35783	3.906	6.67109	2.12642	4.39875
4933417G07Rik	-0.0242552	0.0710956	0.848994	0.459864	-0.430371	0.127389	-0.190403	0.998996	1.83946	0	0	0	0
4933417O13Rik	-0.109458	0.20281	0.626889	2.13095	-1.42388	0.22517	-0.486111	0.998996	0	4.8825	2.2237	1.41761	1.82065
4933421I07Rik	-0.115246	0.425094	0.375756	0.48825	-6.19419	0.130112	-0.885743	0.998996	0	1.953	0	0	0
4933421O10Rik	-0.00469448	0.00430001	0.990148	134.555	-0.0233825	0.380172	-0.0123483	0.999692	112.207	143.546	137.869	144.597	141.233
4933422A05Rik	-0.00451461	0.0119708	0.972813	0.614741	-0.400476	0.132467	-0.0340809	0.998996	0	0.9765	1.48246	0	0.741232
4933424G05Rik	0.105023	0.288796	0.514285	1.10374	5.93986	0.161034	0.652179	0.998996	0	0	3.70616	0.708806	2.20748
4933424G06Rik	0.0581099	0.0518849	0.887391	14.4868	0.327458	0.410363	0.141606	0.998996	20.234	10.7415	17.0483	9.92329	13.4858
4933425B07Rik	0.0506556	0.176014	0.666785	0.177202	3.30743	0.117649	0.430565	0.998996	0	0	0	0.708806	0.354403
4933426D04Rik	-0.035666	0.106612	0.782327	0.421327	-1.45664	0.12909	-0.276287	0.998996	0	0.9765	0	0.708806	0.354403
4933426M11Rik	-0.289026	0.597763	0.252486	2304.27	-0.322188	0.252572	-1.14433	0.95927	2025.24	2766.42	2081.38	2344.02	2212.7
4933427D06Rik	0.0674551	0.216462	0.607489	0.539711	4.90933	0.131322	0.513662	0.998996	0	0	0.741232	1.41761	1.07942
4933427D14Rik	0.358028	0.412736	0.386602	86.0078	0.540214	0.413525	0.865796	0.998996	88.294	65.4255	105.255	85.0568	95.1558
4933427G17Rik	0.0625089	0.204521	0.624423	0.370616	4.36358	0.127675	0.489592	0.998996	0	0	1.48246	0	0.741232
4933430I17Rik	0.0399502	0.0525924	0.885947	3.73387	0.0429024	0.278525	0.143435	0.998996	0	4.8825	2.96493	7.08806	5.0265
4933431E20Rik	0.0211484	0.0191061	0.95696	115.591	0.0431079	0.391866	0.0539684	0.998996	130.602	108.392	115.632	107.739	111.685
4933431G14Rik	0.26369	0.441126	0.362138	3.95847	2.73689	0.289357	0.911298	0.998996	1.83946	0.9765	5.92985	7.08806	6.50896
4933432I03Rik	0.0506556	0.176014	0.666785	0.177202	3.30743	0.117649	0.430565	0.998996	0	0	0	0.708806	0.354403
4933432I09Rik	-0.0481243	0.0507466	0.88972	7.07936	-0.250069	0.347071	-0.138658	0.998996	7.35783	7.812	8.89478	4.25284	6.57381
4933433G15Rik	-0.0526627	0.0782926	0.83504	2.70109	-0.626423	0.252892	-0.208242	0.998996	1.83946	3.906	2.2237	2.83523	2.52946
4933433G19Rik	0.0625089	0.204521	0.624423	0.370616	4.36358	0.127675	0.489592	0.998996	0	0	1.48246	0	0.741232
4933433H22Rik	0.00523579	0.0139719	0.96834	0.645172	3.36101	0.131918	0.0396898	0.998996	1.83946	0	0.741232	0	0.370616
4933434E20Rik	-0.264753	0.449091	0.355557	689.287	-0.30744	0.286571	-0.923865	0.998996	595.984	826.119	607.81	727.235	667.523
4933436C20Rik	0.183383	0.167547	0.679913	36.0114	0.350621	0.444475	0.412582	0.998996	33.1102	31.248	39.2853	40.402	39.8436
4933438K21Rik	0.0625089	0.204521	0.624423	0.370616	4.36358	0.127675	0.489592	0.998996	0	0	1.48246	0	0.741232
4933439C10Rik	0.139166	0.12252	0.754189	32.7582	0.394419	0.444447	0.313121	0.998996	45.9864	23.436	31.1317	30.4787	30.8052
4933439K11Rik	-0.0341259	0.101398	0.791775	0.429433	-1.40286	0.129261	-0.264007	0.998996	0	0.9765	0.741232	0	0.370616
5031414D18Rik	0.064843	0.0815024	0.828891	4.44801	0.674487	0.300027	0.216124	0.998996	5.51837	2.9295	2.96493	6.37926	4.67209
5031425E22Rik	0.114337	0.134544	0.733595	282.446	0.110682	0.335942	0.340348	0.998996	185.785	298.809	279.444	365.744	322.594
5031425F14Rik	0.0306097	0.0603566	0.870249	1.59	0.862173	0.187396	0.163343	0.998996	1.83946	0.9765	0	3.54403	1.77202
5031426D15Rik	0.438195	0.553952	0.279285	14.4106	1.44191	0.405014	1.08193	0.987137	7.35783	7.812	31.1317	11.3409	21.2363
5031434C07Rik	0.307951	0.36087	0.435643	11.6094	0.834655	0.395026	0.779573	0.998996	1.83946	9.765	18.5308	16.3025	17.4167
5031434O11Rik	0.00359872	0.00470968	0.989214	3.13257	0.373601	0.266207	0.0135185	0.999692	5.51837	1.953	2.2237	2.83523	2.52946
5031439G07Rik	-0.32063	0.590228	0.256905	2019.05	-0.363506	0.282808	-1.13374	0.961432	1984.77	2384.61	1484.69	2222.11	1853.4
5033406O09Rik	0.123138	0.222961	0.598465	2.36166	6.32703	0.233832	0.526609	0.998996	3.67892	0	2.2237	3.54403	2.88386
5033411D12Rik	0.0953941	0.0979906	0.798012	8.99815	0.303341	0.372748	0.255921	0.998996	5.51837	8.7885	9.63601	12.0497	10.8429
5330417C22Rik	-0.0399421	0.102589	0.789607	0.889297	-1.4042	0.149696	-0.266821	0.998996	1.83946	0.9765	0.741232	0	0.370616
5330426P16Rik	0.351214	0.371203	0.4254	47.772	0.733092	0.440621	0.797089	0.998996	64.381	29.295	55.5924	41.8196	48.706
5330439B14Rik	0.13666	0.210905	0.615312	3.31659	1.27768	0.271956	0.502506	0.998996	1.83946	1.953	5.92985	3.54403	4.73694
5430402O13Rik	-0.151328	0.162581	0.687731	9.5153	-0.615495	0.376497	-0.401936	0.998996	11.0367	11.718	9.63601	5.67045	7.65323
5430403N17Rik	-0.0998531	0.385824	0.411316	0.244125	-5.19427	0.121538	-0.82158	0.998996	0	0.9765	0	0	0
5430405H02Rik	-0.166782	0.154045	0.701382	21.3213	-0.401669	0.434944	-0.383455	0.998996	23.913	24.4125	18.5308	18.429	18.4799
5430416N02Rik	0.276297	0.294453	0.50763	16.5652	0.829326	0.417031	0.662532	0.998996	12.8762	11.718	28.908	12.7585	20.8333
5430416O09Rik	0.390312	0.502066	0.314727	122.969	0.543816	0.388234	1.00535	0.998996	132.441	91.791	139.352	128.294	133.823
5430417L22Rik	-0.00828591	0.00793235	0.981901	175.289	-0.0127839	0.365246	-0.0226858	0.999692	171.07	177.723	196.426	155.937	176.182
5430421F17Rik	0.00523579	0.0139719	0.96834	0.645172	3.36101	0.131918	0.0396898	0.998996	1.83946	0	0.741232	0	0.370616
5430425J12Rik	0.0506556	0.176014	0.666785	0.177202	3.30743	0.117649	0.430565	0.998996	0	0	0	0.708806	0.354403
5430427M07Rik	0.0506556	0.176014	0.666785	0.177202	3.30743	0.117649	0.430565	0.998996	0	0	0	0.708806	0.354403
5430427O19Rik	0.344324	0.520079	0.301941	6.14293	3.21056	0.333557	1.03228	0.998996	5.51837	0.9765	8.15355	9.92329	9.03842
5430435G22Rik	-0.0857975	0.078343	0.834943	98.1951	-0.144969	0.411764	-0.208366	0.998996	82.7756	110.345	124.527	75.1335	99.8302
5430437J10Rik	0.00443869	0.0118268	0.973135	0.637066	3.30723	0.131804	0.0336764	0.998996	1.83946	0	0	0.708806	0.354403
5430440P10Rik	-0.0242552	0.0710956	0.848994	0.459864	-0.430371	0.127389	-0.190403	0.998996	1.83946	0	0	0	0
5530601H04Rik	0.41882	0.461316	0.345688	31.9503	1.05305	0.444142	0.942986	0.998996	42.3075	16.6005	35.5791	33.3139	34.4465
5730403I07Rik	-0.115246	0.425094	0.375756	0.48825	-6.19419	0.130112	-0.885743	0.998996	0	1.953	0	0	0
5730405O15Rik	0.0967398	0.112697	0.771442	6.09476	0.746785	0.333023	0.29049	0.998996	7.35783	3.906	8.15355	4.96164	6.5576
5730408K05Rik	0.0496074	0.112154	0.772407	1.13824	0.874105	0.171516	0.289228	0.998996	0	0.9765	0.741232	2.83523	1.78823
5730409E04Rik	-0.246802	0.403673	0.394754	562.684	-0.277901	0.290004	-0.851027	0.998996	605.182	621.054	524.792	499.709	512.25
5730420D15Rik	0.0331581	0.077248	0.837051	0.969144	0.570395	0.161222	0.205667	0.998996	0	0.9765	1.48246	1.41761	1.45004
5730422E09Rik	-0.00320979	0.00387842	0.991109	3.85555	-0.166614	0.288055	-0.011143	0.999692	1.83946	4.8825	4.44739	4.25284	4.35011
5730455P16Rik	1.13282	4.89496	1.27361e-05	1451.12	1.27189	0.259547	4.36459	0.000988063	1865.21	675.738	1640.35	1623.17	1631.76
5730480H06Rik	0.163408	0.14774	0.71164	27.3162	0.440577	0.442057	0.369654	0.998996	33.1102	20.5065	24.4606	31.1875	27.8241
5730507C01Rik	0.184185	0.221923	0.599897	7.32429	1.88932	0.35113	0.524549	0.998996	12.8762	1.953	6.67109	7.79687	7.23398
5730508B09Rik	-0.145032	0.19635	0.636282	414.738	-0.164299	0.306685	-0.472903	0.998996	448.828	434.543	408.419	367.162	387.79
5730559C18Rik	-0.0242552	0.0710956	0.848994	0.459864	-0.430371	0.127389	-0.190403	0.998996	1.83946	0	0	0	0
5730577I03Rik	0.14346	0.137462	0.728682	14.7851	0.480525	0.413574	0.346879	0.998996	14.7157	11.718	18.5308	14.1761	16.3535
5830403L16Rik	-0.196483	0.470992	0.338071	1.85769	-3.77314	0.2051	-0.957984	0.998996	1.83946	4.8825	0	0.708806	0.354403
5830415F09Rik	-0.416711	0.457549	0.348699	36.4525	-0.841522	0.444673	-0.937116	0.998996	23.913	57.6135	27.4256	36.8579	32.1418
5830416I19Rik	-0.0248185	0.0611921	0.868576	1.01985	-0.874591	0.149991	-0.165467	0.998996	0	1.953	0	2.12642	1.06321
5830416P10Rik	0.0619678	0.203219	0.626298	0.354403	4.30491	0.127259	0.486943	0.998996	0	0	0	1.41761	0.708806
5830417I10Rik	-0.0826853	0.110006	0.776237	551.026	-0.0915782	0.290914	-0.284227	0.998996	583.108	563.441	518.862	538.693	528.778
5830418K08Rik	1.20931	4.27061	5.36282e-05	501.009	1.43782	0.299391	4.03922	0.00275737	719.228	200.183	538.134	546.49	542.312
5830418P13Rik	-0.0772526	0.0646073	0.861773	31.0451	-0.277565	0.44368	-0.174118	0.998996	12.8762	41.9895	45.2151	24.0994	34.6573
5830428M24Rik	0.0881706	0.257868	0.552245	0.918433	5.67477	0.148336	0.594399	0.998996	0	0	2.96493	0.708806	1.83687
5830432E09Rik	0.00273695	0.00360318	0.991738	3.12447	0.365427	0.2643	0.0103555	0.999692	5.51837	1.953	1.48246	3.54403	2.51325
5830454E08Rik	-0.249329	0.245704	0.567932	22.513	-0.691595	0.436576	-0.5711	0.998996	9.19729	36.1305	17.7896	26.9346	22.3621
5930403L14Rik	0.166722	0.154018	0.701427	55.96	0.291797	0.434856	0.383395	0.998996	58.8626	47.8485	52.6275	64.5014	58.5644
5930412G12Rik	-0.524227	0.887937	0.129438	327.318	-0.664944	0.345723	-1.51632	0.761938	231.772	476.532	224.593	376.376	300.485
5930438M14Rik	0.303708	0.441447	0.36187	6.24505	1.4315	0.333083	0.911807	0.998996	0	3.906	11.8597	9.21448	10.5371
6030407O03Rik	0.0267294	0.0490155	0.893274	1.57578	0.155362	0.199231	0.134163	0.998996	0	1.953	2.2237	2.12642	2.17506
6030408B16Rik	-0.0902703	0.173823	0.670157	1.74006	-1.42062	0.211936	-0.425933	0.998996	1.83946	2.9295	1.48246	0.708806	1.09563
6030419C18Rik	-0.319982	0.493319	0.32113	357.219	-0.3829	0.322517	-0.992138	0.998996	340.3	429.66	285.374	373.541	329.458
6030458C11Rik	-0.0423465	0.0580958	0.874791	972.544	-0.0451865	0.268737	-0.157576	0.998996	1020.9	976.5	945.812	946.965	946.389
6030466F02Rik	-0.0118844	0.0147461	0.966616	3.70878	-0.107736	0.283957	-0.041853	0.998996	3.67892	3.906	3.70616	3.54403	3.6251
6030468B19Rik	-0.0998531	0.385824	0.411316	0.244125	-5.19427	0.121538	-0.82158	0.998996	0	0.9765	0	0	0
6230400D17Rik	0.132932	0.123675	0.752186	16.6517	0.411584	0.420992	0.315758	0.998996	16.5551	13.671	21.4957	14.8849	18.1903
6330403A02Rik	0.137306	0.120648	0.757446	34.3807	0.216122	0.444593	0.308836	0.998996	23.913	34.1775	49.6625	29.7699	39.7162
6330403K07Rik	-0.15481	0.211052	0.615104	4.72381	-1.06401	0.307894	-0.502802	0.998996	5.51837	6.8355	3.70616	2.83523	3.27069
6330403M23Rik	0.660426	1.17148	0.0673788	183.325	0.863308	0.361058	1.82914	0.560946	207.859	113.274	218.663	193.504	206.084
6330407A03Rik	-0.0204501	0.0464712	0.898522	1.05839	-0.458001	0.160357	-0.127529	0.998996	1.83946	0.9765	0	1.41761	0.708806
6330408A02Rik	0.187538	0.263638	0.544956	403.406	0.230587	0.309809	0.605335	0.998996	476.42	339.822	372.098	425.284	398.691
6330409D20Rik	0.245893	0.352551	0.444068	5.66815	2.87722	0.321285	0.765343	0.998996	7.35783	0.9765	3.70616	10.6321	7.16913
6330410L21Rik	0.241664	0.244425	0.569607	69.177	0.374557	0.424992	0.568631	0.998996	66.2205	58.59	69.6758	82.2215	75.9487
6330416G13Rik	-0.204667	0.26611	0.541864	250.356	-0.25165	0.335522	-0.609997	0.998996	237.29	285.138	239.418	239.577	239.497
6330418K02Rik	0.040699	0.0357868	0.920902	13.9174	0.154547	0.409866	0.0992981	0.998996	14.7157	12.6945	14.0834	14.1761	14.1298
6330549D23Rik	0.244978	0.257278	0.552996	14.6574	0.921394	0.412924	0.593277	0.998996	16.5551	8.7885	15.5659	17.7202	16.643
6430531B16Rik	-0.0412448	0.0849214	0.822391	1.47972	-0.873418	0.183743	-0.22447	0.998996	1.83946	1.953	0	2.12642	1.06321
6430548M08Rik	-0.597385	1.68243	0.0207762	2433.52	-0.665734	0.258382	-2.31203	0.26589	2025.24	3409.94	1927.94	2370.96	2149.45
6430550D23Rik	-0.00124405	0.0014609	0.996642	4.23761	0.570292	0.295577	-0.00420888	0.999692	9.19729	1.953	2.96493	2.83523	2.90008
6430562O15Rik	-0.167189	0.187086	0.650001	8.72336	-0.712871	0.368453	-0.453761	0.998996	11.0367	10.7415	8.15355	4.96164	6.5576
6430571L13Rik	0.194039	0.238737	0.577116	249.96	0.2522	0.347989	0.557602	0.998996	283.277	211.901	210.51	294.155	252.332
6430573F11Rik	-0.111057	0.153086	0.702933	3.98129	-0.915082	0.29121	-0.381365	0.998996	1.83946	6.8355	3.70616	3.54403	3.6251
6430584L05Rik	-0.0391999	0.0732177	0.844855	1.52636	-0.429758	0.20032	-0.195687	0.998996	3.67892	0.9765	0.741232	0.708806	0.725019
6530402F18Rik	-0.283643	0.363506	0.433006	174.489	-0.341598	0.361763	-0.784058	0.998996	217.056	186.512	151.211	143.179	147.195
6530411M01Rik	0.0512443	0.177433	0.664611	0.185308	3.36121	0.118195	0.433556	0.998996	0	0	0.741232	0	0.370616
6720401G13Rik	0.786933	2.1939	0.00639884	622.231	0.915042	0.288612	2.72661	0.108084	774.412	359.352	646.354	708.806	677.58
6720456H20Rik	0.439659	0.602822	0.249562	138.926	0.6539	0.381843	1.15141	0.9562	211.538	83.0025	120.821	140.344	130.582
6720468P15Rik	0.0677628	0.217207	0.606447	0.555924	4.94941	0.13154	0.515151	0.998996	0	0	2.2237	0	1.11185
6720483E21Rik	0.0619678	0.203219	0.626298	0.354403	4.30491	0.127259	0.486943	0.998996	0	0	0	1.41761	0.708806
6720489N17Rik	0.484764	0.626711	0.236205	14.3382	2.5444	0.409247	1.18453	0.940618	20.234	2.9295	20.0133	14.1761	17.0947
6820408C15Rik	0.0512251	0.11474	0.767821	1.14635	0.886277	0.173511	0.295226	0.998996	0	0.9765	1.48246	2.12642	1.80444
6820431F20Rik	1.41272	6.17838	6.63168e-07	3756.98	1.62355	0.284143	4.97185	0.000163903	4361.35	1489.16	5617.8	3559.63	4588.71
7420461P10Rik	-0.0144734	0.0197511	0.95554	2.96348	0.164596	0.259607	-0.0557511	0.998996	5.51837	1.953	2.96493	1.41761	2.19127
7530420F21Rik	0.0674551	0.216462	0.607489	0.539711	4.90933	0.131322	0.513662	0.998996	0	0	0.741232	1.41761	1.07942
8030423F21Rik	0.0610415	0.109036	0.777972	1.93018	0.562851	0.216488	0.281963	0.998996	0	1.953	2.2237	3.54403	2.88386
8030423J24Rik	0.0506556	0.176014	0.666785	0.177202	3.30743	0.117649	0.430565	0.998996	0	0	0	0.708806	0.354403
8030462N17Rik	0.108273	0.15946	0.692691	939.24	0.123222	0.273965	0.395205	0.998996	973.073	875.921	887.996	1019.97	953.984
8430403D17Rik	0.0127211	0.0198572	0.955307	2.03564	0.155297	0.226984	0.0560442	0.998996	1.83946	1.953	2.2237	2.12642	2.17506
8430408G22Rik	0.0423168	0.0419669	0.90789	265.772	0.048283	0.365744	0.115701	0.998996	248.327	265.608	190.497	358.656	274.576
8430410A17Rik	-0.35156	0.40495	0.393595	87.9399	-0.537793	0.412089	-0.853115	0.998996	66.2205	120.11	71.1582	94.2713	82.7147
8430419L09Rik	-0.421907	0.618097	0.240937	186.533	-0.543128	0.35979	-1.17265	0.946288	160.033	247.055	151.211	187.834	169.522
8430427H17Rik	0.192141	0.193935	0.639831	113.136	0.229426	0.410613	0.467936	0.998996	73.5783	113.274	175.672	90.0184	132.845
8430429K09Rik	-0.108201	0.113347	0.770287	223.697	-0.198984	0.370554	-0.291999	0.998996	99.3307	290.021	325.401	180.037	252.719
8430431K14Rik	-0.0713936	0.0762099	0.839054	7.47836	-0.417985	0.351514	-0.203103	0.998996	5.51837	9.765	10.3772	4.25284	7.31504
8430436N08Rik	0.0622412	0.203877	0.62535	0.36251	4.33449	0.12747	0.488282	0.998996	0	0	0.741232	0.708806	0.725019
9030025P20Rik	0.577771	0.713117	0.19359	35.0363	1.28663	0.444428	1.30003	0.884167	36.7892	17.577	48.9213	36.8579	42.8896
9030204H09Rik	0.0127952	0.0342907	0.924079	0.800049	0.185369	0.134268	0.0952965	0.998996	0	0.9765	2.2237	0	1.11185
9030612E09Rik	-0.395818	0.447424	0.356925	61.4346	-0.66616	0.429658	-0.921241	0.998996	40.4681	90.8145	56.3336	58.1221	57.2279
9030617O03Rik	-0.173471	0.216852	0.606944	547.586	-0.216	0.337202	-0.514441	0.998996	507.69	618.125	694.534	369.997	532.266
9030619P08Rik	-0.256335	0.286711	0.51676	11.7647	-0.952543	0.395367	-0.648347	0.998996	7.35783	19.53	7.41232	12.7585	10.0854
9030624G23Rik	0.283777	0.284322	0.51961	25.7574	0.797183	0.440685	0.643946	0.998996	33.1102	15.624	25.9431	28.3523	27.1477
9030624J02Rik	-0.283767	0.497385	0.318138	637.938	-0.324802	0.284253	-0.998292	0.998996	594.145	753.858	587.797	615.953	601.875
9130008F23Rik	0.105393	0.117805	0.762422	7.01726	0.510235	0.348633	0.302302	0.998996	5.51837	5.859	8.89478	7.79687	8.34583
9130011E15Rik	-0.0595499	0.0740134	0.843309	468.835	-0.0597165	0.30127	-0.197663	0.998996	549.998	454.073	408.419	462.851	435.635
9130017N09Rik	0.0512443	0.177433	0.664611	0.185308	3.36121	0.118195	0.433556	0.998996	0	0	0.741232	0	0.370616
9130019O22Rik	-0.0504654	0.0423097	0.907173	57.9955	-0.139554	0.432791	-0.116605	0.998996	36.7892	69.3315	57.8161	68.0454	62.9307
9130019P16Rik	0.172014	0.248193	0.564686	4.30806	1.57034	0.29869	0.575895	0.998996	3.67892	1.953	5.92985	5.67045	5.80015
9130023H24Rik	-0.0652767	0.0584409	0.874096	93.5315	-0.105031	0.41195	-0.158458	0.998996	86.4545	100.58	112.667	74.4247	93.5459
9130024F11Rik	0.12696	0.128263	0.744281	11.4496	1.20378	0.389222	0.32619	0.998996	23.913	3.906	5.92985	12.0497	8.98978
9130206I24Rik	-0.0152269	0.0127576	0.971052	16.1316	0.017431	0.419598	-0.0362891	0.998996	20.234	14.6475	13.3422	16.3025	14.8224
9130221F21Rik	-0.0341259	0.101398	0.791775	0.429433	-1.40286	0.129261	-0.264007	0.998996	0	0.9765	0.741232	0	0.370616
9130221H12Rik	-0.40058	0.54569	0.284649	146.952	-0.525257	0.374397	-1.06993	0.992754	139.799	187.488	122.303	138.217	130.26
9130227L01Rik	0.265803	0.368548	0.428008	6.18753	1.63045	0.335353	0.792605	0.998996	3.67892	2.9295	9.63601	8.50568	9.07084
9130230L23Rik	-0.0242552	0.0710956	0.848994	0.459864	-0.430371	0.127389	-0.190403	0.998996	1.83946	0	0	0	0
9130401M01Rik	-0.341257	0.491684	0.322342	223.323	-0.427251	0.344823	-0.989657	0.998996	198.661	279.279	194.203	221.148	207.675
9130409I23Rik	-0.0341259	0.101398	0.791775	0.429433	-1.40286	0.129261	-0.264007	0.998996	0	0.9765	0.741232	0	0.370616
9230104L09Rik	0.105389	0.21651	0.607422	1.69416	1.57037	0.205133	0.513757	0.998996	0	0.9765	2.96493	2.83523	2.90008
9230110C19Rik	0.0699799	0.0697217	0.851684	9.14215	0.324136	0.374283	0.186971	0.998996	9.19729	7.812	9.63601	9.92329	9.77965
9230112D13Rik	0.0512443	0.177433	0.664611	0.185308	3.36121	0.118195	0.433556	0.998996	0	0	0.741232	0	0.370616
9230112J17Rik	0.220385	0.211866	0.613952	22.639	0.591836	0.43689	0.50444	0.998996	23.913	16.6005	25.9431	24.0994	25.0213
9230114K14Rik	0.499166	0.59562	0.253735	52.5461	1.01493	0.437357	1.14132	0.95927	77.2572	26.3655	54.1099	52.4517	53.2808
9230115E21Rik	0.257183	0.385722	0.411413	5.20828	2.87714	0.313099	0.82141	0.998996	5.51837	0.9765	3.70616	10.6321	7.16913
9230116N13Rik	-0.0571493	0.0475852	0.89622	23.3049	-0.150485	0.438136	-0.130437	0.998996	22.0735	25.389	25.2019	20.5554	22.8786
9330020H09Rik	0.143411	0.128091	0.744575	25.2393	0.194145	0.440181	0.3258	0.998996	11.0367	27.342	37.0616	25.517	31.2893
9330111N05Rik	0.0619678	0.203219	0.626298	0.354403	4.30491	0.127259	0.486943	0.998996	0	0	0	1.41761	0.708806
9330117O12Rik	-0.0966103	0.215278	0.609147	1.56286	-1.98814	0.188954	-0.511291	0.998996	1.83946	2.9295	1.48246	0	0.741232
9330133O14Rik	-0.177548	0.229357	0.589716	291.818	-0.197326	0.329252	-0.539247	0.998996	366.052	291.974	234.229	275.017	254.623
9330151L19Rik	0.531978	0.757994	0.174585	119.626	0.75805	0.391846	1.35762	0.851479	136.12	78.12	143.058	121.206	132.132
9330159F19Rik	1.20434	4.60973	2.45626e-05	773.257	1.40113	0.285471	4.21878	0.00157749	1087.12	319.316	769.399	917.195	843.297
9330159M07Rik	0.42239	0.528257	0.296308	102.77	0.672541	0.404439	1.04438	0.998996	145.317	63.4725	87.4653	114.827	101.146
9330162B11Rik	0.117027	0.127656	0.745323	8.81276	0.372991	0.360292	0.324813	0.998996	3.67892	8.7885	18.5308	4.25284	11.3918
9330175E14Rik	-0.0160436	0.0262835	0.941275	2.33452	-0.0790419	0.217784	-0.0736676	0.998996	3.67892	1.953	3.70616	0	1.85308
9330175M20Rik	-0.035666	0.106612	0.782327	0.421327	-1.45664	0.12909	-0.276287	0.998996	0	0.9765	0	0.708806	0.354403
9330179D12Rik	0.0506607	0.0968558	0.8001	1.65285	5.34875	0.200068	0.253218	0.998996	3.67892	0	2.2237	0.708806	1.46625
9330182L06Rik	-0.0237454	0.0475292	0.896336	1.55679	3.31106	0.182248	-0.130291	0.998996	5.51837	0	0	0.708806	0.354403
9430008C03Rik	0.301042	0.327445	0.470495	86.7657	0.463587	0.417144	0.721674	0.998996	90.1334	68.355	114.15	74.4247	94.2872
9430015G10Rik	-0.07737	0.0661634	0.85869	58.4608	-0.161116	0.434561	-0.178042	0.998996	45.9864	67.3785	48.1801	72.2983	60.2392
9430016H08Rik	-0.248141	0.375466	0.421245	391.321	-0.292463	0.308532	-0.804264	0.998996	369.731	454.073	358.015	383.464	370.74
9430018G01Rik	0.119894	0.250782	0.56133	1.7327	6.14611	0.206405	0.580867	0.998996	1.83946	0	2.96493	2.12642	2.54567
9430020K01Rik	0.284317	0.516261	0.304607	2370.37	0.321403	0.276949	1.0266	0.998996	2415.21	2019.4	2984.94	2061.92	2523.43
9430021M05Rik	-0.0242552	0.0710956	0.848994	0.459864	-0.430371	0.127389	-0.190403	0.998996	1.83946	0	0	0	0
9430023L20Rik	-0.0389747	0.0422884	0.907218	254.435	-0.0613927	0.334408	-0.116549	0.998996	206.019	278.303	268.326	265.094	266.71
9430037G07Rik	0.354444	0.429133	0.372278	108.684	0.550309	0.397263	0.892214	0.998996	150.836	72.261	106.737	104.903	105.82
9430038I01Rik	-0.257223	0.28745	0.515882	107.704	-0.360845	0.395906	-0.649707	0.998996	101.17	128.898	100.808	99.9417	100.375
9430041J12Rik	0.0828698	0.182816	0.656423	1.36209	5.6504	0.186284	0.444857	0.998996	1.83946	0	1.48246	2.12642	1.80444
9430060I03Rik	0.221999	0.371219	0.425384	3.72652	1.73011	0.278503	0.797116	0.998996	0	1.953	4.44739	8.50568	6.47653
9430076C15Rik	-0.0497074	0.0562899	0.878436	5.71122	-0.157195	0.324987	-0.152952	0.998996	9.19729	4.8825	5.92985	2.83523	4.38254
9430083A17Rik	-0.0271356	0.0476302	0.896127	1.66503	-0.443965	0.207849	-0.130555	0.998996	1.83946	1.953	0.741232	2.12642	1.43383
9430091E24Rik	0.413879	0.466307	0.341738	54.9174	0.66896	0.435324	0.950737	0.998996	44.147	41.9895	71.1582	62.375	66.7666
9530026P05Rik	0.331614	0.429042	0.372356	9.16926	2.48316	0.371736	0.892069	0.998996	12.8762	1.953	13.3422	8.50568	10.9239
9530027J09Rik	0.0625654	0.0989843	0.796188	2.42858	1.37349	0.242235	0.258284	0.998996	3.67892	0.9765	2.2237	2.83523	2.52946
9530036O11Rik	0.0512443	0.177433	0.664611	0.185308	3.36121	0.118195	0.433556	0.998996	0	0	0.741232	0	0.370616
9530048J24Rik	0.0512443	0.177433	0.664611	0.185308	3.36121	0.118195	0.433556	0.998996	0	0	0.741232	0	0.370616
9530051G07Rik	0.0113017	0.0164856	0.962752	2.54215	0.908943	0.242004	0.0467004	0.998996	5.51837	0.9765	2.96493	0.708806	1.83687
9530052E02Rik	-0.0246395	0.0285349	0.936408	4.91593	-0.316382	0.308822	-0.0797855	0.998996	1.83946	6.8355	8.15355	2.83523	5.49439
9530053A07Rik	-0.115246	0.425094	0.375756	0.48825	-6.19419	0.130112	-0.885743	0.998996	0	1.953	0	0	0
9530059O14Rik	0.0619678	0.203219	0.626298	0.354403	4.30491	0.127259	0.486943	0.998996	0	0	0	1.41761	0.708806
9530068E07Rik	-0.264104	0.536288	0.290879	2314.4	-0.292583	0.250052	-1.0562	0.997388	2128.25	2707.83	2138.45	2283.07	2210.76
9530077C05Rik	-0.085496	0.101728	0.791175	5.44073	-0.538797	0.322888	-0.264786	0.998996	5.51837	6.8355	4.44739	4.96164	4.70452
9530080O11Rik	0.17787	0.211454	0.614534	7.46295	1.43944	0.35319	0.503612	0.998996	11.0367	2.9295	6.67109	9.21448	7.94278
9530082P21Rik	-0.2436	0.337262	0.459979	341.204	-0.292	0.329687	-0.738882	0.998996	343.979	387.671	263.878	369.288	316.583
9530091C08Rik	0.233707	0.247568	0.565499	95.0128	0.271201	0.406664	0.574692	0.998996	53.3443	95.697	128.233	102.777	115.505
9630013A20Rik	0.0506556	0.176014	0.666785	0.177202	3.30743	0.117649	0.430565	0.998996	0	0	0	0.708806	0.354403
9630028B13Rik	-0.0526627	0.0782926	0.83504	2.70109	-0.626423	0.252892	-0.208242	0.998996	1.83946	3.906	2.2237	2.83523	2.52946
9630028H03Rik	-0.0724445	0.184852	0.653353	1.16385	-5.19444	0.161307	-0.44911	0.998996	3.67892	0.9765	0	0	0
9630033F20Rik	-0.0646015	0.0923986	0.808354	1743.47	-0.067392	0.266343	-0.24255	0.998996	1940.63	1730.36	1844.18	1458.72	1651.45
9830001H06Rik	-0.0237886	0.0280337	0.937489	888.252	-0.0341775	0.303326	-0.078426	0.998996	787.288	936.464	1114.07	715.186	914.628
9830132P13Rik	0.0512443	0.177433	0.664611	0.185308	3.36121	0.118195	0.433556	0.998996	0	0	0.741232	0	0.370616
9830147E19Rik	0.649515	0.859135	0.138314	51.8482	1.36907	0.438239	1.4821	0.780734	80.9361	20.5065	56.3336	49.6164	52.975
9930012K11Rik	0.0975374	0.100539	0.793344	9.03868	0.313261	0.372321	0.261971	0.998996	5.51837	8.7885	13.3422	8.50568	10.9239
9930013L23Rik	-0.00217291	0.00310234	0.992882	2.59563	-0.269631	0.243569	-0.00892115	0.999692	0	3.906	2.2237	4.25284	3.23827
9930014A18Rik	0.0891173	0.0756477	0.840141	45.778	0.268502	0.441803	0.201713	0.998996	69.8994	33.201	46.6976	33.3139	40.0058
9930021J03Rik	1.32062	5.84914	1.41534e-06	1187.51	1.5081	0.273827	4.82283	0.000234105	1569.06	475.556	1488.39	1217.02	1352.71
9930104L06Rik	0.24232	0.294138	0.507998	164.931	0.315117	0.366066	0.661957	0.998996	169.23	140.616	171.966	177.91	174.938
9930111J21Rik1	0.876469	1.48648	0.0326228	94.6069	1.45242	0.410199	2.13669	0.365013	150.836	35.154	105.255	87.1832	96.219
9930111J21Rik2	-0.0998531	0.385824	0.411316	0.244125	-5.19427	0.121538	-0.82158	0.998996	0	0.9765	0	0	0
A030009H04Rik	0.138593	0.199191	0.632134	3.93744	1.37343	0.289504	0.478725	0.998996	3.67892	1.953	4.44739	5.67045	5.05892
A130010J15Rik	0.147943	0.166273	0.681909	178.084	0.18383	0.360961	0.409859	0.998996	169.23	166.005	178.637	198.466	188.551
A130049A11Rik	0.337253	0.617332	0.241361	4.10117	7.66254	0.287859	1.17159	0.946288	1.83946	0	8.89478	5.67045	7.28262
A130077B15Rik	0.760486	1.32658	0.0471436	135.109	1.08478	0.383115	1.98501	0.462312	182.106	68.355	147.505	142.47	144.988
A230001M10Rik	0.0512443	0.177433	0.664611	0.185308	3.36121	0.118195	0.433556	0.998996	0	0	0.741232	0	0.370616
A230020J21Rik	0.0546884	0.13011	0.741123	1.30733	1.12439	0.165539	0.330366	0.998996	0	0.9765	0	4.25284	2.12642
A230028O05Rik	-0.0701356	0.0957507	0.802138	3.66747	-0.420618	0.279892	-0.250581	0.998996	7.35783	2.9295	2.96493	1.41761	2.19127
A230046K03Rik	1.14605	3.78414	0.000164383	455.721	1.36378	0.304132	3.76827	0.00623839	592.305	200.183	529.981	500.417	515.199
A230050P20Rik	0.374452	0.416123	0.383599	69.7159	0.577531	0.42977	0.871285	0.998996	57.0232	55.6605	104.514	61.6662	83.0899
A230056J06Rik	-0.0144131	0.0172361	0.96109	4.19907	0.152122	0.295433	-0.0487863	0.998996	7.35783	2.9295	2.96493	3.54403	3.25448
A230056P14Rik	0.127048	0.149732	0.708383	6.44105	0.892265	0.339674	0.374029	0.998996	7.35783	3.906	7.41232	7.08806	7.25019
A230072C01Rik	0.0651358	0.0544571	0.882151	49.0994	0.157824	0.439385	0.148243	0.998996	60.7021	41.9895	51.8862	41.8196	46.8529
A230072E10Rik	-0.0190348	0.0199496	0.955104	6.69657	-0.000198094	0.338101	-0.0562991	0.998996	9.19729	5.859	8.89478	2.83523	5.865
A230073K19Rik	0.335596	0.371962	0.424657	16.643	0.999153	0.420352	0.798368	0.998996	12.8762	10.7415	25.9431	17.0114	21.4772
A230108P19Rik	-0.00451461	0.0119708	0.972813	0.614741	-0.400476	0.132467	-0.0340809	0.998996	0	0.9765	1.48246	0	0.741232
A2m	0.0619678	0.203219	0.626298	0.354403	4.30491	0.127259	0.486943	0.998996	0	0	0	1.41761	0.708806
A330009N23Rik	0.0228549	0.0187209	0.957809	19.8864	-0.0229654	0.432018	0.0529027	0.998996	12.8762	22.4595	22.237	21.973	22.105
A330021E22Rik	0.00698823	0.00595682	0.986378	13.8761	0.115485	0.40929	0.017074	0.999692	18.3946	11.718	13.3422	12.0497	12.6959
A330023F24Rik	0.772473	1.5001	0.0316157	207.363	1.01782	0.359418	2.14924	0.357394	257.524	113.274	195.685	262.967	229.326
A330032B11Rik	0.419434	0.592434	0.255603	8.84677	2.20055	0.368945	1.13685	0.9594	5.51837	2.9295	16.3071	10.6321	13.4696
A330035P11Rik	-0.0477073	0.0424325	0.906917	13.864	-0.115261	0.408004	-0.116928	0.998996	16.5551	13.671	9.63601	15.5937	12.6149
A330040F15Rik	0.0828822	0.192094	0.642548	1.57171	5.9495	0.178572	0.464139	0.998996	1.83946	0	4.44739	0	2.2237
A330041J22Rik	0.177672	0.238546	0.577369	5.24677	0.964104	0.318847	0.557231	0.998996	1.83946	3.906	8.15355	7.08806	7.62081
A330048O09Rik	-0.035666	0.106612	0.782327	0.421327	-1.45664	0.12909	-0.276287	0.998996	0	0.9765	0	0.708806	0.354403
A330049N07Rik	-0.0341259	0.101398	0.791775	0.429433	-1.40286	0.129261	-0.264007	0.998996	0	0.9765	0.741232	0	0.370616
A330050B17Rik	0.0521431	0.0528399	0.885442	8.2311	0.985339	0.361918	0.144074	0.998996	18.3946	2.9295	5.92985	5.67045	5.80015
A330050F15Rik	0.0233257	0.0239891	0.946261	6.8218	-0.0773013	0.346063	0.0674031	0.998996	1.83946	8.7885	8.15355	8.50568	8.32961
A330069E16Rik	-0.12868	0.115387	0.766678	56.6299	-0.258257	0.433672	-0.296722	0.998996	38.6286	70.308	63.0047	54.5781	58.7914
A330076C08Rik	0.0512443	0.177433	0.664611	0.185308	3.36121	0.118195	0.433556	0.998996	0	0	0.741232	0	0.370616
A330076H08Rik	0.0835918	0.184198	0.654337	1.37019	5.66231	0.186695	0.447745	0.998996	1.83946	0	2.2237	1.41761	1.82065
A330093E20Rik	0.0645505	0.147649	0.711789	1.19299	5.34915	0.174718	0.369454	0.998996	1.83946	0	2.2237	0.708806	1.46625
A330102I10Rik	-0.112923	0.149213	0.70923	4.51012	-0.751622	0.302833	-0.37289	0.998996	7.35783	4.8825	2.96493	2.83523	2.90008
A3galt2	-0.0128627	0.0135135	0.969363	6.18807	-0.0219081	0.334905	-0.038407	0.998996	7.35783	5.859	4.44739	7.08806	5.76773
A430005L14Rik	-0.363273	0.599368	0.251555	349.441	-0.437652	0.316832	-1.14658	0.958366	292.474	446.261	352.826	306.204	329.515
A430033K04Rik	1.01435	1.97035	0.0107067	115.066	1.4952	0.397454	2.55213	0.161433	136.12	48.825	152.694	122.624	137.659
A430035B10Rik	0.340199	0.433236	0.368777	9.79822	2.52739	0.378517	0.898766	0.998996	14.7157	1.953	12.6009	9.92329	11.2621
A430071A18Rik	0.146735	0.252205	0.559493	2.68563	2.02155	0.251432	0.583594	0.998996	1.83946	0.9765	2.96493	4.96164	3.96329
A430078G23Rik	0.470588	0.541275	0.287557	44.0236	0.896633	0.442492	1.0635	0.996072	42.3075	28.3185	61.5222	43.946	52.7341
A430088P11Rik	0.00523579	0.0139719	0.96834	0.645172	3.36101	0.131918	0.0396898	0.998996	1.83946	0	0.741232	0	0.370616
A430090L17Rik	0.0688921	0.130212	0.740948	1.83816	5.67377	0.208387	0.330598	0.998996	3.67892	0	2.96493	0.708806	1.83687
A430093F15Rik	-0.0735285	0.0799306	0.831897	6.8393	-0.429661	0.346392	-0.21227	0.998996	5.51837	8.7885	6.67109	6.37926	6.52517
A430105I19Rik	-0.151769	0.233143	0.584598	1250.02	-0.168071	0.27762	-0.546681	0.998996	1329.93	1320.23	1010.3	1339.64	1174.97
A430107P09Rik	-0.0242552	0.0710956	0.848994	0.459864	-0.430371	0.127389	-0.190403	0.998996	1.83946	0	0	0	0
A4galt	0.142835	0.137228	0.729074	86.9224	0.145977	0.41239	0.346358	0.998996	49.6654	92.7675	90.4303	114.827	102.628
A530013C23Rik	-0.230087	0.233207	0.584511	75.0156	-0.40713	0.420782	-0.546808	0.998996	40.4681	103.509	68.1933	87.892	78.0427
A530016L24Rik	0.196092	0.187073	0.65002	66.8623	0.455049	0.432174	0.453734	0.998996	114.046	41.013	41.509	70.8806	56.1948
A530046M15Rik	0.0506556	0.176014	0.666785	0.177202	3.30743	0.117649	0.430565	0.998996	0	0	0	0.708806	0.354403
A530050N04Rik	0.0907502	0.0951633	0.803224	8.23863	0.328534	0.3642	0.249177	0.998996	5.51837	7.812	11.1185	8.50568	9.81208
A530054K11Rik	0.999465	2.09313	0.00806987	148.877	1.40632	0.37728	2.64913	0.129569	207.859	61.5195	163.812	162.317	163.064
A530064D06Rik	-0.0724445	0.184852	0.653353	1.16385	-5.19444	0.161307	-0.44911	0.998996	3.67892	0.9765	0	0	0
A530065N20Rik	0.0880485	0.257548	0.552652	0.902221	5.65028	0.148282	0.593791	0.998996	0	0	1.48246	2.12642	1.80444
A530072M11Rik	0.0255316	0.0368418	0.918667	2.8519	0.178193	0.250033	0.102113	0.998996	1.83946	2.9295	5.92985	0.708806	3.31933
A530088E08Rik	0.0625089	0.204521	0.624423	0.370616	4.36358	0.127675	0.489592	0.998996	0	0	1.48246	0	0.741232
A530099J19Rik	0.178278	0.30144	0.499528	3.22734	1.48737	0.264025	0.675232	0.998996	0	1.953	7.41232	3.54403	5.47817
A630001G21Rik	-0.08599	0.0914189	0.810179	7.80568	-0.337176	0.358001	-0.240195	0.998996	11.0367	7.812	7.41232	4.96164	6.18698
A630007B06Rik	1.26356	3.80723	0.000155873	287.928	1.59649	0.334142	3.78152	0.00598014	408.36	105.462	339.484	298.407	318.946
A630019I02Rik	0.0879068	0.185415	0.652507	1.52507	1.39066	0.195226	0.450282	0.998996	0	0.9765	3.70616	1.41761	2.56189
A630020A06	0.0821588	0.0818085	0.828307	9.59867	0.158027	0.378834	0.216873	0.998996	3.67892	10.7415	13.3422	10.6321	11.9871
A630033H20Rik	0.46834	0.587113	0.258754	15.5981	2.22015	0.414702	1.12934	0.963419	22.0735	3.906	22.237	14.1761	18.2065
A630066F11Rik	-0.0798703	0.0667796	0.857473	34.7336	-0.233563	0.444732	-0.179592	0.998996	20.234	43.9425	40.0265	34.7315	37.379
A630072M18Rik	0.415108	0.550622	0.281435	127.186	0.559571	0.385393	1.0771	0.988898	123.244	97.65	147.505	140.344	143.924
A630075F10Rik	0.0630876	0.1447	0.716638	1.17678	5.31954	0.173816	0.362955	0.998996	1.83946	0	0.741232	2.12642	1.43383
A630076J17Rik	-0.0998531	0.385824	0.411316	0.244125	-5.19427	0.121538	-0.82158	0.998996	0	0.9765	0	0	0
A630077J23Rik	0.185531	0.274004	0.532104	4.32227	2.46726	0.296945	0.624798	0.998996	5.51837	0.9765	3.70616	7.08806	5.39711
A630089N07Rik	0.576813	0.714177	0.193118	42.0508	1.20235	0.443222	1.30141	0.883827	47.8259	21.483	57.0748	41.8196	49.4472
A630095N17Rik	-0.0398565	0.110843	0.774742	0.858866	-1.40063	0.139272	-0.286177	0.998996	0	1.953	1.48246	0	0.741232
A730008H23Rik	0.0374935	0.0569458	0.87711	3.36253	5.89045	0.242467	0.154634	0.998996	9.19729	0	0	4.25284	2.12642
A730017C20Rik	0.0619678	0.203219	0.626298	0.354403	4.30491	0.127259	0.486943	0.998996	0	0	0	1.41761	0.708806
A730017L22Rik	0.298759	0.299843	0.501369	32.5597	0.653116	0.444359	0.672338	0.998996	33.1102	23.436	31.873	41.8196	36.8463
A730020E08Rik	-0.00451461	0.0119708	0.972813	0.614741	-0.400476	0.132467	-0.0340809	0.998996	0	0.9765	1.48246	0	0.741232
A730020M07Rik	0.2261	0.246824	0.566468	11.4721	0.758708	0.39441	0.573261	0.998996	7.35783	8.7885	15.5659	14.1761	14.871
A730036I17Rik	0.45009	0.794143	0.160641	323.258	0.525765	0.320824	1.40292	0.823872	277.758	261.702	391.37	362.2	376.785
A730046J19Rik	0.0506556	0.176014	0.666785	0.177202	3.30743	0.117649	0.430565	0.998996	0	0	0	0.708806	0.354403
A730056A06Rik	0.0188047	0.0156863	0.964525	17.3428	0.100277	0.422809	0.0444755	0.998996	20.234	15.624	20.7545	12.7585	16.7565
A730085A09Rik	0.206333	0.398904	0.399113	2.63492	6.91947	0.244701	0.843207	0.998996	1.83946	0	4.44739	4.25284	4.35011
A730090N16Rik	-0.046994	0.0894489	0.813863	1.49593	-0.835484	0.199596	-0.235446	0.998996	1.83946	1.953	1.48246	0.708806	1.09563
A730098P11Rik	0.157374	0.160928	0.690354	116.809	0.191631	0.395039	0.398374	0.998996	91.9729	114.251	149.729	111.283	130.506
A830009L08Rik	0.0124311	0.0163479	0.963057	3.30366	0.171411	0.26839	0.0463175	0.998996	3.67892	2.9295	5.18862	1.41761	3.30312
A830010M20Rik	1.14357	3.75501	0.000175787	486.304	1.34946	0.30483	3.75149	0.00653336	546.319	229.478	532.204	637.217	584.711
A830018L16Rik	0.0625089	0.204521	0.624423	0.370616	4.36358	0.127675	0.489592	0.998996	0	0	1.48246	0	0.741232
A830019L24Rik	0.0625089	0.204521	0.624423	0.370616	4.36358	0.127675	0.489592	0.998996	0	0	1.48246	0	0.741232
A830052D11Rik	-0.203566	0.200446	0.63031	71.4782	-0.312227	0.422959	-0.481291	0.998996	71.7389	82.026	71.8995	60.2485	66.074
A830080D01Rik	1.07221	2.00362	0.00991693	87.3822	1.68482	0.415792	2.57871	0.152387	88.294	35.154	128.974	97.1065	113.04
A830082K12Rik	0.283558	0.349179	0.447529	9.25517	1.34293	0.373327	0.759542	0.998996	7.35783	4.8825	15.5659	9.21448	12.3902
A830082N09Rik	0.707214	1.14555	0.0715231	118.336	1.03625	0.39243	1.80214	0.578804	154.514	62.496	123.786	132.547	128.166
A930001C03Rik	0.0506556	0.176014	0.666785	0.177202	3.30743	0.117649	0.430565	0.998996	0	0	0	0.708806	0.354403
A930003A15Rik	-0.315629	0.343657	0.453255	17.1709	-0.955417	0.42084	-0.749999	0.998996	9.19729	29.295	9.63601	20.5554	15.0957
A930003O13Rik	0.0506556	0.176014	0.666785	0.177202	3.30743	0.117649	0.430565	0.998996	0	0	0	0.708806	0.354403
A930004D18Rik	0.00964137	0.00776368	0.982282	22.2542	-0.0532026	0.434146	0.0222077	0.999692	14.7157	25.389	16.3071	32.6051	24.4561
A930005H10Rik	0.126921	0.127496	0.745596	129.915	0.168059	0.391185	0.324451	0.998996	123.244	122.063	163.071	111.283	137.177
A930006K02Rik	0.19053	0.218321	0.604894	8.93726	0.774213	0.368262	0.517375	0.998996	5.51837	6.8355	16.3071	7.08806	11.6976
A930007I19Rik	0.318647	0.393764	0.403865	10.0593	1.69535	0.381733	0.834738	0.998996	11.0367	3.906	11.1185	14.1761	12.6473
A930009A15Rik	0.0506556	0.176014	0.666785	0.177202	3.30743	0.117649	0.430565	0.998996	0	0	0	0.708806	0.354403
A930011G23Rik	-0.0998531	0.385824	0.411316	0.244125	-5.19427	0.121538	-0.82158	0.998996	0	0.9765	0	0	0
A930012L18Rik	0.236765	0.440287	0.362838	3.17663	2.58557	0.26019	0.909971	0.998996	0	0.9765	8.89478	2.83523	5.865
A930013F10Rik	0.525234	0.685357	0.206368	82.9679	0.852663	0.41566	1.26361	0.899616	106.689	48.825	94.1364	82.2215	88.179
A930015D03Rik	-0.0791268	0.0827673	0.826481	8.02825	-0.437664	0.360951	-0.219217	0.998996	5.51837	10.7415	5.92985	9.92329	7.92657
A930016O22Rik	0.413781	0.661334	0.218105	253.958	0.508511	0.335975	1.23158	0.920367	264.882	195.3	274.256	281.396	277.826
A930017M01Rik	-0.0895936	0.152444	0.703973	2.33048	-1.12477	0.235795	-0.379963	0.998996	1.83946	3.906	0.741232	2.83523	1.78823
A930018P22Rik	-0.281154	0.312545	0.486917	13.1828	-0.930135	0.404409	-0.695221	0.998996	14.7157	18.5535	7.41232	12.0497	9.73101
A930019D19Rik	0.04495	0.106964	0.781692	0.999576	4.90957	0.162207	0.277115	0.998996	1.83946	0	0.741232	1.41761	1.07942
A930024E05Rik	0.00262868	0.00218978	0.994971	15.3829	-0.00271088	0.417016	0.00630354	0.999692	14.7157	15.624	16.3071	14.8849	15.596
A930041C12Rik	0.0506556	0.176014	0.666785	0.177202	3.30743	0.117649	0.430565	0.998996	0	0	0	0.708806	0.354403
AA388235	-0.187859	0.191168	0.64392	13.2667	-0.610244	0.406424	-0.462224	0.998996	14.7157	16.6005	11.1185	10.6321	10.8753
AA414768	0.225258	0.224574	0.596247	17.6094	0.620974	0.425171	0.529805	0.998996	14.7157	13.671	21.4957	20.5554	21.0256
AA415398	0.109831	0.094691	0.804098	42.0127	0.243587	0.442782	0.248047	0.998996	49.6654	35.154	39.2853	43.946	41.6156
AA465934	0.14759	0.169559	0.67677	7.58939	0.694985	0.354041	0.416874	0.998996	5.51837	5.859	12.6009	6.37926	9.4901
AA467197	0.0335366	0.0783958	0.834842	0.97725	0.585335	0.16085	0.208496	0.998996	0	0.9765	2.2237	0.708806	1.46625
AA474331	-0.113903	0.120874	0.757052	8.76268	-0.50646	0.368196	-0.309354	0.998996	9.19729	10.7415	5.18862	9.92329	7.55596
AA536875	-0.0242552	0.0710956	0.848994	0.459864	-0.430371	0.127389	-0.190403	0.998996	1.83946	0	0	0	0
AA543186	-0.00624739	0.0100153	0.977203	1.85844	-0.101984	0.218623	-0.0285761	0.999692	1.83946	1.953	2.2237	1.41761	1.82065
AA986860	-0.00768627	0.00618249	0.985865	20.9664	-0.0280624	0.433851	-0.0177164	0.999692	20.234	21.483	23.7194	18.429	21.0742
AA987161	0.741469	1.32609	0.0471966	155.739	1.04205	0.373624	1.98453	0.462312	228.093	77.1435	166.036	151.685	158.86
Aaas	-0.199318	0.243148	0.571284	196.881	-0.263328	0.352052	-0.566161	0.998996	160.033	235.337	198.65	193.504	196.077
Aacs	-0.218279	0.227595	0.592113	91.0009	-0.334329	0.407407	-0.535777	0.998996	73.5783	112.298	85.9829	92.1448	89.0639
Aaed1	0.0942976	0.102647	0.789502	235.282	0.108035	0.353231	0.266957	0.998996	207.859	232.407	204.58	296.281	250.431
Aagab	-0.164246	0.196298	0.636359	278.391	-0.191398	0.347394	-0.472795	0.998996	323.745	287.091	198.65	304.078	251.364
Aak1	0.361201	0.787071	0.163278	1457.69	0.404157	0.259087	1.39413	0.828585	1600.33	1160.08	1583.27	1487.08	1535.17
Aamdc	-0.4342	0.8902	0.128766	709.052	-0.487593	0.285848	-1.51899	0.760406	789.127	843.696	547.029	656.355	601.692
Aamp	-0.440124	0.982218	0.104179	1550.52	-0.497669	0.270859	-1.62492	0.693349	1331.77	2015.5	1241.56	1613.24	1427.4
Aanat	0.0506556	0.176014	0.666785	0.177202	3.30743	0.117649	0.430565	0.998996	0	0	0	0.708806	0.354403
Aar2	-0.407626	0.731912	0.185391	495.556	-0.47732	0.307796	-1.32434	0.871904	469.062	621.054	382.476	509.632	446.054
Aard	-0.0102017	0.0147914	0.966515	2.47318	-0.194833	0.243015	-0.0419795	0.998996	1.83946	2.9295	3.70616	1.41761	2.56189
Aars	-0.397464	0.992419	0.101761	3995.79	-0.435176	0.242893	-1.63638	0.686984	3759.85	4930.35	3566.07	3726.9	3646.48
Aars2	-0.147145	0.195016	0.63824	521.778	-0.183032	0.312966	-0.470162	0.998996	434.112	598.595	430.656	623.75	527.203
Aarsd1	-0.478212	1.00194	0.0995549	707.035	-0.553761	0.290351	-1.64702	0.681775	581.269	951.111	568.525	727.235	647.88
Aasdh	0.118732	0.127364	0.745824	168.502	0.149128	0.366285	0.324151	0.998996	161.872	159.17	161.589	191.378	176.483
Aasdhppt	0.474935	0.995543	0.101032	574.357	0.546158	0.289617	1.63987	0.68577	601.503	432.59	637.459	625.876	631.668
Aass	0.0436185	0.106498	0.782531	1.17066	0.922587	0.158025	0.276022	0.998996	0	0.9765	3.70616	0	1.85308
Aatf	-0.318915	0.521185	0.301172	396.022	-0.370754	0.308451	-1.03392	0.998996	402.841	463.838	342.449	374.959	358.704
Aatk	0.294215	0.343071	0.453868	194.408	0.386253	0.392819	0.748983	0.998996	163.712	169.911	136.387	307.622	222.004
AB124611	-0.0690415	0.087283	0.817932	4.39044	-0.547332	0.299912	-0.230206	0.998996	3.67892	5.859	5.18862	2.83523	4.01192
Abat	-0.150116	0.196826	0.635586	556.541	-0.193061	0.31678	-0.47388	0.998996	419.396	657.185	451.41	698.174	574.792
Abca1	1.38581	5.54433	2.8554e-06	728.177	1.62516	0.296053	4.68096	0.000354518	910.532	279.279	740.491	982.406	861.448
Abca17	-0.0102318	0.0233271	0.947704	1.09693	3.30896	0.155996	-0.0655899	0.998996	3.67892	0	0	0.708806	0.354403
Abca2	-0.29034	0.539114	0.288992	904.907	-0.321515	0.273819	-1.06033	0.996414	991.468	1010.68	761.245	856.238	808.742
Abca3	-0.0488587	0.0591809	0.872608	445.847	-0.0480511	0.304707	-0.160347	0.998996	516.888	431.613	386.923	447.966	417.444
Abca4	-0.0811228	0.0759247	0.839605	12.3842	-0.338746	0.400808	-0.202398	0.998996	9.19729	15.624	14.0834	10.6321	12.3577
Abca5	0.914578	2.69004	0.00204156	732.838	1.08769	0.296544	3.08412	0.0451952	1090.8	350.564	633.753	856.238	744.996
Abca6	0.952234	1.55805	0.0276663	60.0686	1.62282	0.432443	2.20199	0.32791	51.5048	26.3655	83.018	79.3863	81.2021
Abca7	-0.263432	0.391158	0.406295	367.402	-0.309159	0.317223	-0.830431	0.998996	377.089	417.942	303.164	371.415	337.289
Abca8a	0.793787	2.32979	0.00467962	1248.82	0.900661	0.280659	2.8283	0.0857343	1250.83	790.965	1698.9	1254.59	1476.75
Abca8b	0.904822	2.66018	0.00218683	668.812	1.0491	0.295345	3.06361	0.0478077	708.191	382.788	893.184	691.086	792.135
Abca9	0.803192	1.751	0.0177418	357.806	0.993752	0.338762	2.37096	0.238167	375.249	211.901	515.897	328.177	422.037
Abcb10	-0.150249	0.220119	0.602395	684.148	-0.170223	0.288408	-0.52096	0.998996	697.155	734.328	587.797	717.312	652.554
Abcb1a	0.702298	1.72185	0.0189737	505.857	0.822494	0.299354	2.34605	0.249561	570.232	320.292	604.845	528.061	566.453
Abcb1b	0.158461	0.207762	0.61978	343.841	0.189849	0.319373	0.496162	0.998996	353.176	311.504	383.217	327.469	355.343
Abcb4	-0.114297	0.182853	0.656368	3821.32	-0.123857	0.256886	-0.444933	0.998996	4057.84	3959.71	3199.9	4067.84	3633.87
Abcb6	-0.373818	0.633385	0.232603	461.883	-0.446018	0.313164	-1.19368	0.938215	399.162	586.877	363.204	498.291	430.747
Abcb7	1.26299	5.75095	1.7744e-06	2150.84	1.43113	0.26436	4.77755	0.000261434	3084.77	863.226	2056.18	2599.19	2327.68
Abcb8	-0.305251	0.48615	0.326475	862.665	-0.363881	0.311088	-0.981238	0.998996	759.696	1053.64	615.222	1022.1	818.661
Abcb9	-0.292909	0.381252	0.415669	185.786	-0.355507	0.359858	-0.813958	0.998996	222.574	203.112	143.799	173.658	158.728
Abcc1	-0.412778	0.888174	0.129368	1452.81	-0.459662	0.272174	-1.5166	0.761938	1528.59	1745.01	1104.44	1433.21	1268.82
Abcc10	0.145008	0.138413	0.727088	83.2065	0.226093	0.415494	0.349001	0.998996	88.294	73.2375	75.6056	95.6889	85.6473
Abcc12	0.0884087	0.163699	0.685963	2.01536	5.92917	0.21865	0.40434	0.998996	3.67892	0	2.96493	1.41761	2.19127
Abcc2	0.0887852	0.258922	0.550907	0.910327	5.66257	0.148868	0.596402	0.998996	0	0	2.2237	1.41761	1.82065
Abcc3	0.162773	0.155793	0.698566	16.3995	0.517318	0.420324	0.387257	0.998996	16.5551	12.6945	20.7545	15.5937	18.1741
Abcc4	0.276803	0.416313	0.383431	359.354	0.336332	0.317583	0.871593	0.998996	404.681	292.95	400.265	339.518	369.892
Abcc5	0.627686	1.70943	0.0195239	1029.66	0.709591	0.268773	2.33537	0.255457	1182.77	687.456	1087.39	1161.02	1124.21
Abcc6	-0.115246	0.425094	0.375756	0.48825	-6.19419	0.130112	-0.885743	0.998996	0	1.953	0	0	0
Abcc8	-0.187709	0.172006	0.672967	33.1828	-0.397082	0.444724	-0.42208	0.998996	29.4313	41.013	30.3905	31.8963	31.1434
Abcc9	0.739411	2.50864	0.00309999	8143.32	0.822598	0.25	2.95764	0.0619045	10150.1	4942.07	9684.93	7796.16	8740.55
Abcd1	-0.258803	0.461716	0.34537	830.832	-0.282723	0.274269	-0.943609	0.998996	984.11	884.709	713.806	740.703	727.254
Abcd2	0.843011	2.80254	0.00157565	1202.55	0.951993	0.266744	3.16038	0.036768	1443.97	691.362	1260.09	1414.78	1337.44
Abcd3	0.545288	1.50726	0.0310986	2355.53	0.614349	0.252939	2.15581	0.354059	3195.14	1533.11	2207.39	2486.49	2346.94
Abcd4	-0.382512	0.500101	0.316154	133.349	-0.495686	0.3816	-1.00239	0.998996	150.836	158.193	105.996	118.371	112.183
Abce1	1.06859	4.61421	2.43103e-05	2064.29	1.19367	0.253154	4.22111	0.00157179	2748.15	988.218	2334.14	2186.67	2260.4
Abcf1	-0.225194	0.451519	0.353575	3857.28	-0.244664	0.24275	-0.927678	0.998996	3958.51	4267.31	3606.83	3596.48	3601.66
Abcf2	-0.43641	1.1006	0.0793237	2857.33	-0.479851	0.24872	-1.75462	0.610796	2696.65	3587.66	2441.62	2703.39	2572.5
Abcf3	-0.381906	0.830879	0.147612	1334.62	-0.428657	0.263744	-1.44802	0.793219	1175.41	1674.7	1160.77	1327.59	1244.18
Abcg1	-0.219973	0.246767	0.566543	127.812	-0.298291	0.383796	-0.573151	0.998996	121.404	148.428	123.044	118.371	120.708
Abcg2	0.446142	0.761504	0.173179	312.246	0.539644	0.32755	1.36206	0.848793	321.905	237.29	310.576	379.211	344.894
Abcg3	0.189336	0.201608	0.628626	11.6295	1.03958	0.391463	0.483662	0.998996	16.5551	5.859	16.3071	7.79687	12.052
Abcg4	-0.200541	0.190174	0.645396	22.7146	-0.552538	0.435799	-0.460167	0.998996	14.7157	32.2245	15.5659	28.3523	21.9591
Abcg8	-0.00537941	0.0143109	0.967585	0.606635	-0.429565	0.132376	-0.0406374	0.998996	0	0.9765	0.741232	0.708806	0.725019
Abhd1	0.336748	0.392612	0.404938	19.9497	1.56658	0.40434	0.832835	0.998996	25.7524	7.812	3.70616	42.5284	23.1173
Abhd10	0.255728	0.329203	0.468594	200.127	0.322048	0.352842	0.724768	0.998996	202.34	170.888	223.852	203.427	213.64
Abhd11	-0.302658	0.540465	0.288095	710.972	-0.347171	0.284905	-1.06231	0.996285	651.168	852.485	612.999	727.235	670.117
Abhd12	-0.450851	0.917564	0.120903	615.896	-0.513407	0.290685	-1.551	0.743623	625.416	765.576	489.954	582.639	536.297
Abhd13	0.278058	0.428549	0.372779	378.071	0.338937	0.311975	0.89128	0.998996	450.667	300.762	395.818	365.035	380.427
Abhd14a	0.0583652	0.05776	0.875467	155.109	0.0699201	0.372423	0.156718	0.998996	145.317	153.311	146.023	175.784	160.903
Abhd14b	0.22673	0.267472	0.540167	169.7	0.308874	0.370136	0.61256	0.998996	193.143	139.64	197.168	148.849	173.008
Abhd15	-0.175219	0.165792	0.682666	19.2756	-0.4376	0.428587	-0.408828	0.998996	23.913	21.483	11.8597	19.8466	15.8531
Abhd16a	-0.408726	0.857756	0.138754	1436.51	-0.468935	0.276082	-1.48045	0.780734	1123.91	1890.5	1163.73	1567.88	1365.81
Abhd16b	-0.0402434	0.0653994	0.860202	2.1411	-0.415901	0.228504	-0.176117	0.998996	3.67892	1.953	2.2237	0.708806	1.46625
Abhd2	-0.256632	0.323245	0.475067	184.057	-0.335425	0.359299	-0.714259	0.998996	158.193	223.619	162.33	192.087	177.208
Abhd3	-0.168158	0.159565	0.692524	17.6349	-0.432563	0.42525	-0.395432	0.998996	22.0735	19.53	13.3422	15.5937	14.468
Abhd4	-0.313562	0.583947	0.260647	727.452	-0.353522	0.278756	-1.12486	0.965954	722.907	852.485	658.214	676.201	667.208
Abhd5	-0.0912117	0.136113	0.730949	1173.64	-0.0983899	0.265256	-0.343863	0.998996	1263.71	1196.21	1064.41	1170.24	1117.32
Abhd6	-0.262123	0.292223	0.510243	105.441	-0.337859	0.398086	-0.658459	0.998996	134.28	111.321	89.689	86.4744	88.0817
Abhd8	-0.228204	0.266402	0.5415	189.199	-0.311047	0.37377	-0.610546	0.998996	160.033	228.501	138.61	229.653	184.132
Abi1	0.629347	1.55323	0.0279752	725.142	0.724628	0.286375	2.19763	0.330518	811.201	485.321	875.395	728.653	802.024
Abi2	0.445808	0.799795	0.158564	359.438	0.533405	0.316195	1.40992	0.819606	388.126	269.514	366.168	413.943	390.056
Abi3	-0.440305	0.760271	0.173672	350.187	-0.530059	0.323635	-1.3605	0.850041	310.868	457.002	273.515	359.365	316.44
Abi3bp	1.18992	4.21365	6.11434e-05	739.021	1.40292	0.29686	4.00835	0.00308054	996.986	311.504	947.294	700.301	823.797
Abl1	-0.265476	0.505149	0.312501	1201.81	-0.293287	0.26285	-1.00999	0.998996	1239.79	1355.38	1082.94	1129.13	1106.03
Abl2	0.0326972	0.0430131	0.905705	1149.29	0.0393258	0.276025	0.118457	0.998996	1214.04	1107.35	999.922	1275.85	1137.89
Ablim1	-0.467746	1.12143	0.0756083	18070.1	-0.520368	0.263258	-1.77676	0.595918	17318.5	22954.6	13233.2	18774.2	16003.7
Ablim2	-0.158688	0.274992	0.530895	1824.94	-0.171907	0.253237	-0.626641	0.998996	1960.86	1923.71	1689.27	1725.94	1707.61
Ablim3	0.399311	0.860507	0.137877	1141.19	0.444404	0.269124	1.48374	0.780718	1083.44	935.487	1178.56	1367.29	1272.92
Abo	-0.0242552	0.0710956	0.848994	0.459864	-0.430371	0.127389	-0.190403	0.998996	1.83946	0	0	0	0
Abr	-0.379982	0.824746	0.149711	1163.72	-0.432606	0.263775	-1.44055	0.797076	864.545	1527.25	1099.25	1163.86	1131.55
Abra	0.0109461	0.0160571	0.963702	7739.8	0.0060136	0.240531	0.0455082	0.998996	6447.3	8147.92	8581.98	7781.99	8181.98
Abracl	0.0308617	0.0251234	0.943793	52.2497	0.0628788	0.43773	0.0705039	0.998996	55.1837	49.8015	44.4739	59.5397	52.0068
Abt1	-0.264268	0.361994	0.434516	241.999	-0.335873	0.338161	-0.781487	0.998996	193.143	299.786	246.83	228.236	237.533
Abtb1	-0.250536	0.32974	0.468015	280.786	-0.309674	0.345229	-0.725712	0.998996	275.919	324.198	209.027	314.001	261.514
Abtb2	-0.660956	1.70059	0.0199254	696.396	-0.749931	0.283946	-2.32775	0.258779	658.526	971.618	536.652	618.788	577.72
Acaa1a	-0.235539	0.361652	0.434858	525.378	-0.277393	0.301624	-0.780905	0.998996	476.42	613.242	446.222	565.628	505.925
Acaa1b	0.145705	0.150853	0.706556	10.8673	1.50518	0.387015	0.376485	0.998996	23.913	2.9295	7.41232	9.21448	8.3134
Acaa2	-0.352026	0.778322	0.166601	6303.46	-0.38452	0.254499	-1.38321	0.835418	6835.43	7258.33	4868.41	6251.67	5560.04
Acaca	-0.303839	0.594397	0.254451	1137.69	-0.317992	0.266618	-1.13961	0.95927	1778.76	1064.39	812.39	895.222	853.806
Acacb	-0.175716	0.271703	0.534931	10764.8	-0.192905	0.283185	-0.620497	0.998996	12221.4	11215.1	7454.57	12168.1	9811.32
Acad10	-0.0932128	0.084782	0.822655	88.2583	-0.168187	0.415886	-0.224131	0.998996	68.0599	102.533	71.1582	111.283	91.2204
Acad11	-0.021476	0.0282985	0.936918	1365.1	-0.0155445	0.271352	-0.0791445	0.998996	1644.48	1281.17	1119.26	1415.49	1267.37
Acad12	-0.149432	0.168219	0.678861	381.481	-0.203738	0.360933	-0.414017	0.998996	318.226	441.378	245.348	520.973	383.16
Acad8	0.0132266	0.0154331	0.965088	526.859	0.0254389	0.302187	0.0437697	0.998996	625.416	488.25	438.068	555.704	496.886
Acad9	-0.167471	0.259785	0.549813	807.752	-0.188321	0.280032	-0.59804	0.998996	820.398	874.944	705.653	830.012	767.832
Acadl	0.0106512	0.0159237	0.963998	13791.9	0.0167633	0.235977	0.0451365	0.998996	16132	12911.3	12845.5	13278.8	13062.2
Acadm	0.248348	0.487681	0.325326	13619.3	0.280939	0.252496	0.983571	0.998996	16452.1	11086.2	11749.3	15189.7	13469.5
Acads	-0.31367	0.484924	0.327398	1414.3	-0.368254	0.320278	-0.979368	0.998996	1489.96	1634.66	859.088	1673.49	1266.29
Acadsb	0.994478	4.06609	8.58845e-05	3024.17	1.11142	0.253218	3.92736	0.0039942	4037.61	1514.55	2999.76	3544.74	3272.25
Acadvl	-0.286003	0.543118	0.28634	12013.6	-0.319624	0.268249	-1.06619	0.994728	11796.4	13931.7	9061.56	13264.6	11163.1
Acan	0.176421	0.254154	0.556988	4.64347	7.02813	0.300383	0.587321	0.998996	9.19729	0	3.70616	5.67045	4.6883
Acap1	-0.0285356	0.0349649	0.922646	4.25455	-0.425384	0.293875	-0.0971014	0.998996	0	6.8355	5.92985	4.25284	5.09135
Acap2	1.16477	4.13211	7.37723e-05	557.129	1.36243	0.293854	3.96378	0.00356322	698.994	249.008	657.473	623.041	640.257
Acap3	-0.148539	0.178805	0.662514	274.568	-0.178829	0.340337	-0.436445	0.998996	285.116	293.927	219.405	299.825	259.615
Acat1	-0.0348412	0.053332	0.884439	7920.42	-0.0322004	0.239715	-0.145344	0.998996	9355.48	7553.23	7080.99	7691.97	7386.48
Acat2	-0.196593	0.190872	0.64436	66.6733	-0.318127	0.425884	-0.461612	0.998996	60.7021	79.0965	65.2284	61.6662	63.4473
Acat3	0.0167007	0.0205035	0.953886	3.93262	0.313056	0.288803	0.0578274	0.998996	5.51837	2.9295	4.44739	2.83523	3.64131
Acbd3	0.587866	1.42268	0.0377849	690.916	0.675042	0.283012	2.07718	0.401261	781.77	472.626	782.741	726.527	754.634
Acbd4	-0.167138	0.191369	0.643622	175.603	-0.213425	0.361271	-0.46264	0.998996	172.909	194.324	160.106	175.075	167.591
Acbd5	1.32699	5.43092	3.70749e-06	1076.14	1.53893	0.286783	4.62714	0.000416689	1397.99	426.731	1046.62	1433.21	1239.91
Acbd6	-0.411571	0.825825	0.14934	792.446	-0.473764	0.285443	-1.44187	0.7961	675.081	1022.4	650.801	821.507	736.154
Acbd7	0.0397085	0.0718338	0.847552	1.61432	0.898065	0.206553	0.192243	0.998996	1.83946	0.9765	2.2237	1.41761	1.82065
Accs	-0.0244798	0.0195023	0.956088	32.3214	-0.0792449	0.444571	-0.0550638	0.998996	27.5919	35.154	30.3905	36.1491	33.2698
Accsl	0.00910806	0.019381	0.956355	1.29034	4.36199	0.166422	0.0547287	0.998996	3.67892	0	1.48246	0	0.741232
Acd	-0.156088	0.17041	0.675445	150.603	-0.207328	0.372805	-0.418686	0.998996	143.478	167.958	154.176	136.8	145.488
Ace	-0.0579025	0.0782745	0.835075	1869.04	-0.0696047	0.278114	-0.208197	0.998996	1695.98	1989.13	2228.14	1562.92	1895.53
Ace2	0.0564778	0.0469758	0.897479	50.2883	0.134882	0.438332	0.128847	0.998996	60.7021	43.9425	51.145	45.3636	48.2543
Acer1	0.0493923	0.0960566	0.801574	1.81584	1.185	0.196538	0.251311	0.998996	1.83946	0.9765	4.44739	0	2.2237
Acer2	0.74523	1.19404	0.0639672	149.189	1.02059	0.402303	1.85241	0.544979	103.01	97.65	126.751	269.346	198.049
Acer3	0.587232	0.916497	0.1212	141.801	0.831997	0.378919	1.54976	0.743788	193.143	82.026	146.023	146.014	146.018
Ache	-0.377281	0.688281	0.204984	477.575	-0.446091	0.297662	-1.26748	0.899394	367.892	624.96	443.257	474.191	458.724
Acin1	-0.0698673	0.109294	0.77751	3029.19	-0.0757221	0.247261	-0.282566	0.998996	3095.81	3113.08	3077.59	2830.26	2953.93
Acly	-0.241282	0.403381	0.39502	641.366	-0.27542	0.283679	-0.850548	0.998996	612.539	736.281	607.069	609.574	608.321
Acmsd	0.175351	0.40956	0.38944	1.82876	6.66877	0.203746	0.860634	0.998996	0	0	5.18862	2.12642	3.65752
Acn9	-0.0750909	0.0672373	0.85657	80.7167	-0.122885	0.415458	-0.180742	0.998996	73.5783	87.885	76.3469	85.0568	80.7018
Aco1	-0.268349	0.455044	0.350716	739.67	-0.303709	0.287558	-0.933201	0.998996	763.375	837.837	601.88	755.588	678.734
Aco2	-0.437158	1.15931	0.0692928	52622.9	-0.473634	0.240658	-1.81651	0.568282	55895.6	63351.4	41998.9	49245.7	45622.3
Acot1	0.557705	0.764496	0.17199	110.275	0.842283	0.408325	1.36584	0.847034	123.244	69.3315	91.1715	157.355	124.263
Acot10	-0.00626009	0.0167097	0.962255	0.598528	-0.459141	0.132283	-0.0473236	0.998996	0	0.9765	0	1.41761	0.708806
Acot11	-0.339869	0.599839	0.251282	548.172	-0.378239	0.296249	-1.14724	0.958366	687.957	592.736	415.831	496.164	455.998
Acot12	0.0429654	0.0683101	0.854456	2.24328	1.1456	0.234226	0.183435	0.998996	3.67892	0.9765	1.48246	2.83523	2.15884
Acot13	-0.230205	0.406537	0.39216	1979.42	-0.255358	0.269023	-0.855707	0.998996	2054.67	2191.27	2093.24	1578.51	1835.88
Acot2	0.332008	0.688628	0.20482	1271.57	0.3678	0.261849	1.26794	0.899125	1243.47	1073.17	1417.24	1352.4	1384.82
Acot3	-0.0242552	0.0710956	0.848994	0.459864	-0.430371	0.127389	-0.190403	0.998996	1.83946	0	0	0	0
Acot4	0.0328903	0.0343782	0.923893	7.00099	-0.0993267	0.344291	0.0955307	0.998996	0	9.765	11.8597	6.37926	9.11948
Acot6	0.0244748	0.021068	0.952647	87.0436	0.0460373	0.412152	0.0593829	0.998996	93.8123	83.0025	77.0881	94.2713	85.6797
Acot7	-0.379594	0.691051	0.20368	485.055	-0.439222	0.298626	-1.27114	0.897493	463.543	596.642	414.349	465.686	440.017
Acot8	-0.271928	0.293565	0.508669	94.0266	-0.406451	0.411444	-0.660912	0.998996	84.6151	116.204	69.6758	105.612	87.644
Acot9	-0.0764353	0.0995912	0.795076	511.003	-0.0966819	0.294294	-0.259725	0.998996	426.754	563.441	514.415	539.402	526.908
Acox1	-0.21062	0.399919	0.398182	6257.94	-0.224911	0.249292	-0.844873	0.998996	7372.55	6513.26	5022.59	6123.38	5572.98
Acox2	0.0306729	0.0294151	0.934512	9.10084	0.2878	0.373289	0.0821694	0.998996	12.8762	6.8355	8.89478	7.79687	8.34583
Acox3	-0.025849	0.0307088	0.931732	499.475	-0.0262022	0.301743	-0.0856653	0.998996	533.443	494.109	437.327	533.022	485.175
Acoxl	-0.0335919	0.0300871	0.933067	124.915	-0.111088	0.399968	-0.0839865	0.998996	62.5416	153.311	103.772	180.037	141.905
Acp1	0.16061	0.263657	0.544932	1104.96	0.179098	0.265308	0.605371	0.998996	1111.03	1013.61	1168.18	1127	1147.59
Acp2	0.0213083	0.0261005	0.941672	557.079	0.0269353	0.29122	0.0731691	0.998996	584.948	540.981	571.49	530.896	551.193
Acp5	0.498436	0.608952	0.246064	63.3662	0.907231	0.4297	1.15996	0.952715	86.4545	35.154	65.2284	66.6278	65.9281
Acp6	-0.125059	0.168332	0.678685	496.111	-0.142075	0.301887	-0.414259	0.998996	520.567	520.475	518.121	425.284	471.702
Acpl2	0.0952634	0.0860486	0.82026	75.8774	0.107699	0.419273	0.227211	0.998996	57.0232	78.12	89.689	78.6775	84.1833
Acpp	0.189093	0.25891	0.550921	5.30962	1.31927	0.317069	0.59638	0.998996	3.67892	2.9295	10.3772	4.25284	7.31504
Acr	0.606709	0.863642	0.136886	14.0766	3.27424	0.407875	1.48749	0.778416	16.5551	1.953	21.4957	16.3025	18.8991
Acrbp	0.414082	0.481244	0.330184	68.1925	0.628308	0.425247	0.973744	0.998996	57.0232	52.731	80.7943	82.2215	81.5079
Acsbg1	-0.120652	0.135178	0.732524	7.41885	-0.528464	0.353021	-0.34177	0.998996	11.0367	7.812	4.44739	6.37926	5.41332
Acsf2	-0.461877	0.892955	0.127951	537.813	-0.547301	0.303422	-1.52223	0.758694	412.039	734.328	432.879	572.007	502.443
Acsf3	-0.375873	0.558824	0.27617	305.827	-0.458591	0.345166	-1.08896	0.984764	321.905	367.164	206.062	328.177	267.12
Acsl1	0.270087	0.57531	0.265882	18837.7	0.303337	0.242754	1.11259	0.970842	23686.7	14897.5	16840	19926.7	18383.4
Acsl3	0.908074	2.89578	0.00127122	777.062	1.03821	0.281801	3.2224	0.0310598	859.027	440.402	841.298	967.521	904.409
Acsl4	1.2144	4.48736	3.25567e-05	617.425	1.42837	0.292287	4.1548	0.00193117	886.619	248.031	624.117	710.933	667.525
Acsl5	-0.017187	0.0180488	0.959293	259.025	-0.0348405	0.336727	-0.0510412	0.998996	211.538	279.279	296.493	248.791	272.642
Acsl6	0.280327	0.408808	0.390114	328.074	0.357591	0.326185	0.85941	0.998996	428.594	248.031	353.568	282.105	317.836
Acsm2	0.0512443	0.177433	0.664611	0.185308	3.36121	0.118195	0.433556	0.998996	0	0	0.741232	0	0.370616
Acsm3	0.156349	0.211095	0.615043	5.22579	2.45943	0.310901	0.502888	0.998996	9.19729	0.9765	2.2237	8.50568	5.36469
Acsm5	-0.0951398	0.132224	0.737524	3.96435	-0.442367	0.283885	-0.335135	0.998996	11.0367	1.953	0.741232	2.12642	1.43383
Acss1	0.0892459	0.1407	0.723269	2545.28	0.102938	0.25204	0.354093	0.998996	2880.59	2319.19	2329.69	2651.64	2490.67
Acss2	-0.242428	0.450406	0.354482	1374.93	-0.258346	0.261821	-0.92593	0.998996	1765.88	1397.37	1107.4	1229.07	1168.24
Acss3	0.645212	0.835657	0.145997	39.6181	1.64802	0.443805	1.45382	0.790429	66.2205	12.6945	36.3204	43.2372	39.7788
Acta1	-0.541182	1.49365	0.0320883	868910	-0.604539	0.252498	-2.14331	0.361106	637324	1.22586e+06	694803	917649	806226
Acta2	-0.373813	0.789348	0.162424	2166.61	-0.422242	0.267589	-1.39696	0.826644	1863.37	2729.32	2322.28	1751.46	2036.87
Actb	-0.315806	0.639341	0.229435	9546.59	-0.355248	0.262774	-1.20182	0.934854	8367.69	11632.1	10597.4	7589.19	9093.29
Actbl2	0.0512443	0.177433	0.664611	0.185308	3.36121	0.118195	0.433556	0.998996	0	0	0.741232	0	0.370616
Actc1	-0.785894	2.18633	0.00651131	645.841	-0.885582	0.288841	-2.72086	0.109772	763.375	873.968	432.138	513.885	473.011
Actg1	-0.212213	0.406482	0.39221	6465.76	-0.237933	0.248023	-0.855617	0.998996	5487.1	7558.11	5811.26	7006.55	6408.9
Actg2	-0.0655257	0.0566861	0.877635	17.9941	-0.160405	0.425579	-0.153968	0.998996	20.234	18.5535	13.3422	19.8466	16.5944
Actl10	0.0138025	0.0339327	0.924841	0.783836	0.145405	0.146311	0.094337	0.998996	0	0.9765	0.741232	1.41761	1.07942
Actl11	-0.035666	0.106612	0.782327	0.421327	-1.45664	0.12909	-0.276287	0.998996	0	0.9765	0	0.708806	0.354403
Actl6a	-0.376576	0.686919	0.205627	555.852	-0.442548	0.297528	-1.26568	0.899491	454.346	715.775	469.941	583.348	526.644
Actl7a	-0.0672886	0.212663	0.612826	0.665452	-2.45657	0.13297	-0.506044	0.998996	0	1.953	0	0.708806	0.354403
Actl7b	0.0619678	0.203219	0.626298	0.354403	4.30491	0.127259	0.486943	0.998996	0	0	0	1.41761	0.708806
Actl9	0.0622412	0.203877	0.62535	0.36251	4.33449	0.12747	0.488282	0.998996	0	0	0.741232	0.708806	0.725019
Actn1	0.100112	0.132207	0.737553	650.725	0.119028	0.298756	0.335096	0.998996	691.636	602.501	752.35	556.413	654.382
Actn2	-0.566173	1.80247	0.0157591	203414	-0.617438	0.234494	-2.41445	0.216879	173362	277947	174653	187694	181173
Actn3	-0.343982	0.738531	0.182587	5598.8	-0.400214	0.258083	-1.33283	0.86428	3053.5	7688.96	6625.87	5026.86	5826.36
Actn4	-0.173703	0.291992	0.510515	2747.45	-0.19436	0.263972	-0.658036	0.998996	2652.5	3033.99	3014.59	2288.74	2651.66
Actr10	-0.404083	0.926285	0.118499	1425.25	-0.454585	0.258844	-1.5611	0.739639	1133.11	1857.3	1314.95	1395.64	1355.29
Actr1a	-0.399452	0.922068	0.119655	2224.56	-0.443723	0.256681	-1.55622	0.741576	2032.6	2779.12	1868.65	2217.86	2043.25
Actr1b	-0.421882	0.824345	0.149849	3110.66	-0.491763	0.29296	-1.44006	0.797076	2536.61	4089.58	2170.33	3646.1	2908.21
Actr2	0.911416	2.8416	0.00144012	1214.31	1.06299	0.286025	3.18649	0.03426	1707.02	608.36	1055.51	1486.37	1270.94
Actr3	0.128666	0.211071	0.615076	1623.54	0.148248	0.255877	0.502841	0.998996	1892.8	1430.57	1561.78	1608.99	1585.38
Actr3b	-0.385775	0.414339	0.385177	38.0443	-0.697386	0.444239	-0.868397	0.998996	49.6654	45.8955	30.3905	26.2258	28.3082
Actr5	-0.449357	0.534741	0.291917	72.6989	-0.734069	0.426365	-1.05393	0.998148	47.8259	110.345	50.4038	82.2215	66.3127
Actr6	0.439113	0.611063	0.244871	157.307	0.57619	0.377602	1.1629	0.95152	147.157	121.086	150.47	210.516	180.493
Actr8	-0.310546	0.572711	0.267479	741.51	-0.352801	0.280052	-1.10889	0.972564	700.833	882.756	654.508	727.944	691.226
Actrt3	0.0622412	0.203877	0.62535	0.36251	4.33449	0.12747	0.488282	0.998996	0	0	0.741232	0.708806	0.725019
Acvr1	-0.283504	0.466358	0.341698	631.592	-0.328353	0.298169	-0.950816	0.998996	607.021	740.187	673.78	505.379	589.579
Acvr1b	0.0621742	0.0691361	0.852833	283.462	0.0778172	0.335162	0.185505	0.998996	292.474	270.491	249.795	321.089	285.442
Acvr1c	1.0484	1.81177	0.015425	62.4349	2.25449	0.432821	2.42224	0.2143	115.886	12.6945	63.7459	57.4133	60.5796
Acvr2a	1.20824	4.58078	2.62554e-05	642.439	1.41049	0.287422	4.20373	0.00164632	910.532	262.679	701.205	695.339	698.272
Acvr2b	0.524208	0.630987	0.233891	49.376	1.00966	0.440364	1.1904	0.939525	55.1837	28.3185	45.9564	68.0454	57.0009
Acvrl1	-0.330276	0.550341	0.281617	483.181	-0.398321	0.30675	-1.07669	0.989253	364.213	623.007	533.687	411.817	472.752
Acy1	-0.270481	0.320478	0.478103	158.427	-0.354538	0.381305	-0.709356	0.998996	165.551	182.606	111.185	174.366	142.776
Acy3	-0.26042	0.28078	0.523866	90.5651	-0.383988	0.408567	-0.637398	0.998996	82.7756	110.345	91.1715	77.9687	84.5701
Acyp1	-0.132545	0.139768	0.724823	142.652	-0.177061	0.376527	-0.352021	0.998996	137.959	156.24	145.281	131.129	138.205
Acyp2	0.115148	0.184438	0.653977	1543.6	0.124855	0.256885	0.448245	0.998996	1453.17	1484.28	1648.5	1588.44	1618.47
Ada	0.0313861	0.0270719	0.939568	15.4587	-0.00470273	0.413993	0.0758132	0.998996	9.19729	17.577	23.7194	11.3409	17.5302
Adad2	0.0674551	0.216462	0.607489	0.539711	4.90933	0.131322	0.513662	0.998996	0	0	0.741232	1.41761	1.07942
Adal	0.0737253	0.0908402	0.811259	391.104	0.0899147	0.308731	0.238802	0.998996	415.717	367.164	382.476	399.058	390.767
Adam10	1.14277	4.26047	5.48947e-05	808.898	1.32069	0.283302	4.03375	0.00279788	1057.69	363.258	828.697	985.95	907.323
Adam11	-0.0236501	0.0191095	0.956953	55.5601	0.000786833	0.438145	-0.0539778	0.998996	69.8994	50.778	37.0616	64.5014	50.7815
Adam12	0.371551	0.410421	0.388668	67.1105	0.67002	0.431016	0.862035	0.998996	84.6151	43.9425	86.7241	53.1605	69.9423
Adam15	-0.304885	0.575723	0.26563	979.306	-0.345503	0.273886	-1.11318	0.970842	895.816	1173.75	999.922	847.732	923.827
Adam17	0.311595	0.592251	0.255711	911.983	0.359896	0.27415	1.13659	0.9594	1105.51	712.845	862.053	967.521	914.787
Adam19	0.13808	0.169968	0.676132	367.531	0.176496	0.330534	0.417747	0.998996	419.396	322.245	433.621	294.863	364.242
Adam1a	0.479376	0.568129	0.270316	55.5276	0.752505	0.434873	1.10234	0.975264	38.6286	41.9895	74.8644	66.6278	70.7461
Adam1b	-0.0526582	0.0589578	0.873056	5.80324	-0.332064	0.329571	-0.159778	0.998996	5.51837	6.8355	5.18862	5.67045	5.42954
Adam2	0.00443869	0.0118268	0.973135	0.637066	3.30723	0.131804	0.0336764	0.998996	1.83946	0	0	0.708806	0.354403
Adam21	0.0814735	0.128559	0.743774	2.61389	1.5703	0.249262	0.326859	0.998996	3.67892	0.9765	2.96493	2.83523	2.90008
Adam22	0.782231	1.31484	0.0484353	114.768	1.16162	0.396362	1.97353	0.469481	148.996	56.637	138.61	114.827	126.718
Adam23	0.747272	1.20341	0.0626023	127.215	1.08863	0.401326	1.86201	0.539913	134.28	71.2845	192.72	110.574	151.647
Adam28	0.0512443	0.177433	0.664611	0.185308	3.36121	0.118195	0.433556	0.998996	0	0	0.741232	0	0.370616
Adam3	0.0625089	0.204521	0.624423	0.370616	4.36358	0.127675	0.489592	0.998996	0	0	1.48246	0	0.741232
Adam32	0.0330389	0.0400417	0.911923	4.44524	1.56332	0.298689	0.110613	0.998996	11.0367	0.9765	2.2237	3.54403	2.88386
Adam33	0.634984	0.830869	0.147615	50.2694	1.12324	0.438523	1.44801	0.793219	44.147	29.295	65.9696	61.6662	63.8179
Adam4	0.109423	0.131245	0.739188	5.94599	1.46751	0.328666	0.332929	0.998996	11.0367	1.953	3.70616	7.08806	5.39711
Adam5	0.206333	0.398904	0.399113	2.63492	6.91947	0.244701	0.843207	0.998996	1.83946	0	4.44739	4.25284	4.35011
Adam7	0.0512443	0.177433	0.664611	0.185308	3.36121	0.118195	0.433556	0.998996	0	0	0.741232	0	0.370616
Adam8	0.279788	0.323835	0.474423	11.1197	1.23488	0.391146	0.715302	0.998996	11.0367	5.859	14.8246	12.7585	13.7916
Adam9	1.01121	3.85896	0.000138369	1729.9	1.14066	0.265335	3.81107	0.0055012	2133.77	884.709	1746.34	2154.77	1950.56
Adamts1	0.335286	0.664211	0.216665	994.961	0.368422	0.271389	1.23545	0.916474	842.472	875.921	1061.44	1200.01	1130.73
Adamts10	0.482053	0.842985	0.143554	292.209	0.585145	0.329567	1.46268	0.786361	301.671	216.783	300.94	349.442	325.191
Adamts12	1.25902	2.77862	0.00166487	112.11	1.95255	0.400413	3.1443	0.0384588	158.193	33.201	140.093	116.953	128.523
Adamts14	-0.0233954	0.0199678	0.955063	84.2208	-0.039893	0.415184	-0.0563494	0.998996	80.9361	86.9085	72.6407	96.3977	84.5192
Adamts15	-0.19333	0.228156	0.591349	176.771	-0.249062	0.360098	-0.536883	0.998996	167.391	201.159	171.966	166.57	169.268
Adamts16	0.182586	0.199124	0.632231	10.1843	1.11348	0.38151	0.478588	0.998996	14.7157	4.8825	13.3422	7.79687	10.5695
Adamts17	0.394339	0.458014	0.348326	17.6123	1.44124	0.420476	0.937841	0.998996	20.234	7.812	13.3422	29.0611	21.2016
Adamts18	0.106084	0.193823	0.639996	2.18446	6.13759	0.226817	0.467705	0.998996	3.67892	0	2.2237	2.83523	2.52946
Adamts19	0.163427	0.214351	0.610448	5.39688	1.65257	0.320801	0.509434	0.998996	7.35783	1.953	5.18862	7.08806	6.13834
Adamts2	0.0548799	0.0634609	0.86405	321.813	0.065573	0.320522	0.17122	0.998996	323.745	311.504	338.002	314.001	326.001
Adamts20	0.216256	0.268913	0.538378	202.022	0.269184	0.351482	0.615268	0.998996	198.661	178.7	221.628	209.098	215.363
Adamts3	1.00647	1.7495	0.0178035	88.7273	1.60188	0.424727	2.36968	0.23854	71.7389	40.0365	162.33	80.8039	121.567
Adamts4	-0.158691	0.142339	0.720544	41.4036	-0.295044	0.443603	-0.357731	0.998996	42.3075	46.872	45.9564	30.4787	38.2175
Adamts5	0.90765	2.67815	0.00209822	573.667	1.05045	0.295078	3.07597	0.0462163	592.305	331.034	740.491	630.838	685.664
Adamts6	0.940464	1.53825	0.0289571	63.2044	1.69849	0.430602	2.18407	0.336889	77.2572	23.436	74.8644	77.2599	76.0622
Adamts7	0.150753	0.136247	0.730723	53.9596	0.26115	0.438026	0.344165	0.998996	53.3443	47.8485	44.4739	70.1718	57.3229
Adamts8	-0.302995	0.489024	0.324322	877.955	-0.390122	0.307417	-0.985616	0.998996	393.644	1234.3	1163.73	720.147	941.941
Adamts9	0.181177	0.239298	0.576371	448.943	0.209524	0.324287	0.558693	0.998996	404.681	419.895	586.314	384.882	485.598
Adamtsl1	-0.0654317	0.0590977	0.872775	91.9307	-0.0874703	0.408604	-0.160135	0.998996	97.4913	93.744	97.1014	79.3863	88.2438
Adamtsl2	0.229942	0.241848	0.572997	90.7306	0.294448	0.407957	0.563644	0.998996	66.2205	85.932	103.031	107.739	105.385
Adamtsl3	0.766627	1.42971	0.0371781	176.372	1.01157	0.367898	2.0838	0.39674	189.464	102.533	232.747	180.746	206.746
Adamtsl4	-0.445029	0.895842	0.127104	2071.01	-0.519594	0.291703	-1.52562	0.757897	1602.17	2789.86	1489.88	2402.14	1946.01
Adamtsl5	-0.343723	0.630214	0.234307	979.1	-0.394804	0.289004	-1.18934	0.939525	910.532	1192.31	755.315	1058.25	906.782
Adap1	-0.0375102	0.030522	0.932133	26.2043	-0.106363	0.440462	-0.0851612	0.998996	23.913	28.3185	19.272	33.3139	26.293
Adap2	0.515872	0.655296	0.221159	73.6244	0.830355	0.421653	1.22345	0.923747	80.9361	46.872	83.7592	82.9303	83.3448
Adar	0.0304194	0.0308836	0.931357	197.97	0.03606	0.353151	0.0861372	0.998996	193.143	196.277	191.238	211.224	201.231
Adarb1	0.248911	0.384049	0.413001	466.507	0.28671	0.304061	0.818623	0.998996	445.149	413.06	548.511	459.307	503.909
Adarb2	0.0677628	0.217207	0.606447	0.555924	4.94941	0.13154	0.515151	0.998996	0	0	2.2237	0	1.11185
Adat1	0.300456	0.339097	0.458039	100.119	0.429341	0.404884	0.742079	0.998996	97.4913	82.026	125.268	95.6889	110.479
Adat2	-0.21217	0.203713	0.625586	56.2612	-0.350587	0.434819	-0.487949	0.998996	57.0232	65.4255	44.4739	58.1221	51.298
Adat3	-0.0502427	0.0463753	0.898721	14.0075	-0.263378	0.394749	-0.127278	0.998996	9.19729	17.577	4.44739	24.8082	14.6278
Adc	-0.229544	0.269647	0.537469	9.17108	-0.969664	0.372247	-0.616645	0.998996	11.0367	12.6945	4.44739	8.50568	6.47653
Adck1	-0.147579	0.188085	0.648508	418.046	-0.168535	0.323754	-0.455836	0.998996	467.222	433.566	312.8	458.598	385.699
Adck2	-0.0759063	0.0751174	0.841168	161.168	-0.106508	0.378774	-0.2004	0.998996	150.836	172.841	127.492	193.504	160.498
Adck3	-0.391154	0.838538	0.145031	46601.8	-0.439999	0.268409	-1.45731	0.78921	42130.9	58310.7	34577.7	51387.8	42982.7
Adck4	-0.131168	0.124473	0.750805	84.7637	-0.216747	0.413025	-0.317579	0.998996	68.0599	99.603	77.8293	93.5624	85.6959
Adck5	-0.213063	0.210692	0.615613	75.4429	-0.338615	0.424364	-0.502077	0.998996	69.8994	89.838	54.8511	87.1832	71.0172
Adcy1	0.0505841	0.0473885	0.896626	155.392	0.0909973	0.389335	0.129924	0.998996	187.625	138.663	106.737	188.543	147.64
Adcy10	0.0622412	0.203877	0.62535	0.36251	4.33449	0.12747	0.488282	0.998996	0	0	0.741232	0.708806	0.725019
Adcy2	-0.469896	1.17951	0.0661434	1839.62	-0.517592	0.255733	-1.83745	0.555177	1841.3	2301.61	1695.2	1520.39	1607.79
Adcy3	-0.0508801	0.0426765	0.906407	57.662	-0.0996625	0.43276	-0.117571	0.998996	51.5048	62.496	57.8161	58.8309	58.3235
Adcy4	-0.14785	0.198261	0.633489	488.23	-0.175356	0.310073	-0.476822	0.998996	467.222	536.099	546.288	403.311	474.799
Adcy5	-0.0652756	0.0577958	0.875395	79.3838	-0.112856	0.416274	-0.156809	0.998996	69.8994	86.9085	77.0881	83.6392	80.3636
Adcy6	0.139726	0.229741	0.589194	1415.25	0.15963	0.258749	0.540004	0.998996	1596.65	1256.76	1393.52	1414.07	1403.79
Adcy7	0.222216	0.316022	0.483034	394.907	0.264814	0.316804	0.701431	0.998996	406.52	344.705	465.494	362.909	414.201
Adcy8	0.0279626	0.0364732	0.919447	3.45655	0.301448	0.276501	0.10113	0.998996	3.67892	2.9295	2.96493	4.25284	3.60888
Adcy9	-0.246972	0.400532	0.397619	826.217	-0.274233	0.291971	-0.84588	0.998996	967.555	880.803	613.74	842.771	728.255
Adcyap1r1	-0.141878	0.134036	0.734453	77.1991	-0.213211	0.418263	-0.339208	0.998996	77.2572	84.9555	77.8293	68.7542	73.2918
Add1	-0.221367	0.43072	0.37092	2595.87	-0.240671	0.247406	-0.894752	0.998996	2718.72	2846.5	2393.44	2424.83	2409.13
Add2	0.429749	0.492661	0.321617	21.0769	1.26108	0.433591	0.99114	0.998996	22.0735	10.7415	26.6843	24.8082	25.7463
Add3	0.131063	0.21114	0.614979	1391.3	0.146395	0.260574	0.502979	0.998996	1429.26	1287.03	1366.09	1482.82	1424.46
Adgb	0.109112	0.191452	0.643499	2.31502	1.72355	0.235757	0.462813	0.998996	1.83946	0.9765	1.48246	4.96164	3.22205
Adh1	0.769102	1.70699	0.019634	382.696	0.926646	0.329624	2.33327	0.256294	358.694	244.125	375.804	552.16	463.982
Adh4	-0.0242552	0.0710956	0.848994	0.459864	-0.430371	0.127389	-0.190403	0.998996	1.83946	0	0	0	0
Adh5	-0.293902	0.557294	0.277145	1063.16	-0.330779	0.27044	-1.08676	0.985259	1002.5	1254.8	924.316	1071.01	997.661
Adh6-ps1	0.0622412	0.203877	0.62535	0.36251	4.33449	0.12747	0.488282	0.998996	0	0	0.741232	0.708806	0.725019
Adh7	0.131095	0.173988	0.669903	4.69084	0.736947	0.307532	0.426281	0.998996	1.83946	3.906	5.92985	7.08806	6.50896
Adhfe1	0.0247495	0.033596	0.925559	1208.47	0.0315017	0.264888	0.0934339	0.998996	1326.25	1152.27	1117.78	1237.58	1177.68
Adi1	-0.383645	0.779883	0.166004	830.828	-0.4325	0.276968	-1.38516	0.835185	807.522	1013.61	799.048	703.136	751.092
Adig	0.118783	0.102984	0.78889	39.5686	0.233309	0.44363	0.267753	0.998996	40.4681	35.154	42.2502	40.402	41.3261
Adipoq	0.596629	1.18985	0.0645884	324.954	0.768064	0.322834	1.8481	0.547861	568.392	166.005	286.857	278.561	282.709
Adipor1	-0.415811	1.01151	0.0973848	5529.78	-0.461095	0.250841	-1.65767	0.675682	4782.59	7067.91	4604.53	5664.07	5134.3
Adipor2	-0.227462	0.40404	0.394421	3461.95	-0.254299	0.267091	-0.851628	0.998996	3384.6	3908.93	2752.93	3801.33	3277.13
Adk	-0.139749	0.239384	0.576257	2728.25	-0.156159	0.250061	-0.55886	0.998996	2518.22	3003.71	2540.94	2850.11	2695.53
Adm	0.21866	0.216549	0.607366	68.0372	0.360268	0.425544	0.513837	0.998996	73.5783	55.6605	74.8644	68.0454	71.4549
Adnp	0.322044	0.678845	0.209486	1559.81	0.359618	0.256613	1.25498	0.904162	1705.18	1271.4	1636.64	1626	1631.32
Adnp2	-0.360894	0.473521	0.336108	145.001	-0.479073	0.375195	-0.961884	0.998996	130.602	184.559	140.093	124.75	132.421
Ado	-0.156475	0.247348	0.565786	1060.61	-0.184646	0.272477	-0.574268	0.998996	844.311	1231.37	987.321	1179.45	1083.39
Adora1	-0.00353928	0.0027919	0.993592	46.1264	-0.0206271	0.440686	-0.00803128	0.999692	42.3075	47.8485	50.4038	43.946	47.1749
Adora2a	-0.145563	0.131179	0.7393	51.6335	-0.342006	0.437415	-0.33278	0.998996	20.234	72.261	63.0047	51.0341	57.0194
Adora2b	0.172008	0.165568	0.683018	16.5361	0.539416	0.421228	0.408349	0.998996	16.5551	12.6945	17.0483	19.8466	18.4475
Adora3	-0.0998531	0.385824	0.411316	0.244125	-5.19427	0.121538	-0.82158	0.998996	0	0.9765	0	0	0
Adpgk	0.0340334	0.0361139	0.920208	244.51	0.0370718	0.339752	0.100171	0.998996	229.932	245.102	269.808	233.197	251.503
Adprh	-0.375232	0.750283	0.177712	808.415	-0.429764	0.278396	-1.34783	0.85576	678.76	1028.25	710.1	816.545	763.322
Adprhl1	-0.643363	2.09851	0.00797067	5255.82	-0.708688	0.242476	-2.65331	0.128211	4011.86	7649.9	4462.96	4898.56	4680.76
Adprhl2	0.100319	0.0896458	0.813494	77.8599	0.15287	0.425221	0.235921	0.998996	75.4178	73.2375	59.2985	103.486	81.3921
Adprm	-0.105337	0.102315	0.790106	108.062	-0.161914	0.395748	-0.266173	0.998996	91.9729	122.063	111.185	107.03	109.107
Adra1a	-0.147704	0.131503	0.73875	41.6209	-0.310799	0.442877	-0.33351	0.998996	31.2708	51.7545	44.4739	38.9844	41.7291
Adra1b	-0.168772	0.180745	0.659561	9.99822	-0.72922	0.383121	-0.440519	0.998996	5.51837	15.624	9.63601	9.21448	9.42525
Adra1d	0.0367384	0.0298657	0.933543	25.0932	0.0593222	0.440571	0.083388	0.998996	22.0735	25.389	26.6843	26.2258	26.4551
Adra2a	0.0255168	0.0203805	0.954156	30.0051	0.038269	0.443863	0.0574881	0.998996	27.5919	30.2715	27.4256	34.7315	31.0785
Adra2b	-0.0536195	0.0444946	0.902621	50.6752	-0.0844978	0.438243	-0.122351	0.998996	53.3443	51.7545	43.7327	53.8693	48.801
Adra2c	-0.0473556	0.0440749	0.903494	11.1621	-0.0098739	0.390565	-0.121249	0.998996	18.3946	8.7885	10.3772	7.08806	8.73265
Adrb1	0.0585157	0.0692641	0.852582	5.06276	0.471344	0.314896	0.185826	0.998996	5.51837	3.906	4.44739	6.37926	5.41332
Adrb2	-0.209366	0.311052	0.488594	517.832	-0.260465	0.302313	-0.692546	0.998996	358.694	641.561	471.423	599.65	535.537
Adrb3	0.227283	0.240699	0.574514	14.9258	0.849591	0.404839	0.561416	0.998996	14.7157	9.765	27.4256	7.79687	17.6112
Adrbk1	-0.482908	1.18289	0.0656318	1582.58	-0.540214	0.262318	-1.84093	0.552966	1375.91	2085.8	1313.46	1555.12	1434.29
Adrbk2	0.303646	0.383123	0.413882	156.705	0.398014	0.371623	0.817081	0.998996	158.193	128.898	183.084	156.646	169.865
Adrm1	-0.442699	1.09481	0.0803873	1924.54	-0.492121	0.253196	-1.74844	0.616902	1638.96	2501.79	1715.21	1842.19	1778.7
Adsl	-0.392501	0.948116	0.11269	3163.6	-0.430827	0.247445	-1.58622	0.724318	3033.27	3873.78	2729.96	3017.39	2873.67
Adss	1.0369	3.20165	0.000628565	505.949	1.21159	0.303278	3.41898	0.0180666	505.851	269.514	685.639	562.792	624.216
Adssl1	-0.393082	1.00072	0.0998344	20736.1	-0.431973	0.23886	-1.64566	0.682669	17664.3	26296.2	18313.6	20670.2	19491.9
Adtrp	-0.128495	0.212237	0.613427	3.52676	-1.40218	0.254352	-0.505187	0.998996	5.51837	4.8825	3.70616	0	1.85308
Aebp1	-0.158453	0.273193	0.533098	1918.77	-0.186842	0.254222	-0.623285	0.998996	1342.8	2296.73	2113.25	1922.28	2017.77
Aebp2	0.575888	1.54388	0.0285839	1258.17	0.65307	0.263061	2.18918	0.334313	1620.56	823.19	1255.65	1333.26	1294.46
Aen	-0.293024	0.579884	0.263097	1225.03	-0.329123	0.261839	-1.1191	0.969258	1090.8	1469.63	1165.22	1174.49	1169.85
Aes	-0.513399	1.45253	0.0352754	15396.4	-0.559648	0.243874	-2.10518	0.382016	15497.4	19554.4	12098.4	14435.6	13267
AF251705	-0.0532292	0.0732777	0.844738	3.32394	-0.571998	0.271805	-0.195836	0.998996	1.83946	4.8825	4.44739	2.12642	3.2869
AF366264	0.0397085	0.0718338	0.847552	1.61432	0.898065	0.206553	0.192243	0.998996	1.83946	0.9765	2.2237	1.41761	1.82065
Afap1	-0.15495	0.202941	0.626699	508.424	-0.185767	0.318579	-0.486378	0.998996	487.456	560.511	594.468	391.261	492.864
Afap1l1	-0.600003	1.79592	0.0159985	2991.87	-0.66219	0.249073	-2.40895	0.219657	2545.81	4161.84	2473.49	2786.32	2629.9
Afap1l2	0.260897	0.333281	0.464214	190.133	0.35045	0.356453	0.731925	0.998996	233.611	148.428	194.203	184.29	189.246
Aff1	0.182074	0.321414	0.477074	1717.78	0.200874	0.256075	0.711017	0.998996	1710.7	1564.35	1724.11	1871.96	1798.03
Aff2	0.336817	0.421699	0.378705	10.816	2.12741	0.382623	0.880284	0.998996	14.7157	2.9295	18.5308	7.08806	12.8094
Aff3	0.233014	0.244074	0.570067	90.4087	0.376968	0.410271	0.567953	0.998996	112.207	69.3315	98.5838	81.5127	90.0483
Aff4	0.87871	3.35579	0.000440765	3144.35	0.972987	0.250032	3.51439	0.0138246	3616.37	1819.22	3334.8	3807	3570.9
Afg3l1	-0.315422	0.557527	0.276996	1103.12	-0.358729	0.290152	-1.08709	0.985259	1125.75	1284.1	816.096	1186.54	1001.32
Afg3l2	-0.244153	0.474893	0.335048	2779.32	-0.268242	0.253272	-0.963996	0.998996	2803.33	3124.8	2380.84	2808.29	2594.56
Afmid	-0.103785	0.105283	0.784724	136.029	-0.133559	0.379931	-0.273168	0.998996	141.638	142.569	124.527	135.382	129.954
Afp	-0.0998531	0.385824	0.411316	0.244125	-5.19427	0.121538	-0.82158	0.998996	0	0.9765	0	0	0
Aftph	0.815055	2.331	0.00466656	619.003	0.941275	0.288088	2.82919	0.0855846	708.191	365.211	726.407	676.201	701.304
Aga	-0.248226	0.331739	0.465866	236.53	-0.307804	0.340398	-0.729222	0.998996	220.735	277.326	212.734	235.324	224.029
Agap1	-0.0818775	0.117173	0.763531	932.61	-0.0908557	0.272157	-0.300847	0.998996	951	965.759	952.483	861.2	906.841
Agap2	0.490626	0.758514	0.174376	212.417	0.612046	0.361212	1.35828	0.851479	180.267	165.029	203.839	300.534	252.186
Agap3	-0.416058	0.853685	0.14006	953.678	-0.473078	0.281965	-1.47557	0.784061	890.298	1198.17	752.35	973.9	863.125
Agbl1	0.562357	1.2034	0.0626044	461.361	0.688303	0.302019	1.86199	0.539913	732.104	263.655	417.313	432.372	424.843
Agbl2	0.256425	0.248821	0.56387	37.136	0.609242	0.444332	0.577102	0.998996	49.6654	24.4125	33.3554	41.1108	37.2331
Agbl3	0.451036	0.53816	0.289628	19.2956	1.70653	0.425933	1.05894	0.996414	25.7524	6.8355	14.8246	29.7699	22.2973
Agbl5	-0.00913432	0.00841337	0.980814	135.488	-0.013003	0.379829	-0.0240485	0.999692	134.28	136.71	134.163	136.8	135.481
Ager	-0.104945	0.137435	0.728727	4.54866	-0.618487	0.302591	-0.34682	0.998996	9.19729	3.906	2.96493	2.12642	2.54567
Agfg1	0.213857	0.352878	0.443733	728.686	0.247679	0.279221	0.765904	0.998996	822.238	620.078	734.561	737.867	736.214
Agfg2	0.188038	0.203029	0.626572	141.536	0.224981	0.386466	0.486558	0.998996	106.689	137.687	128.974	192.795	160.885
Aggf1	0.177354	0.292242	0.510221	966.417	0.198184	0.269332	0.658494	0.998996	963.876	880.803	992.509	1028.48	1010.49
Agk	-0.119802	0.138731	0.726555	226.947	-0.146641	0.342573	-0.349711	0.998996	228.093	242.172	214.957	222.565	218.761
Agl	0.130081	0.231086	0.587373	12479.2	0.148989	0.239716	0.542647	0.998996	15383.4	10732.7	11219.3	12581.3	11900.3
Agmat	0.0687614	0.149263	0.709148	1.32355	1.14523	0.184346	0.373001	0.998996	0	0.9765	1.48246	2.83523	2.15884
Agmo	0.186105	0.178944	0.662301	71.1344	0.309817	0.426126	0.436738	0.998996	77.2572	59.5665	87.4653	60.2485	73.8569
Agpat1	-0.474793	1.1384	0.0727115	1814.59	-0.540332	0.264562	-1.79464	0.582656	1258.19	2526.21	1541.76	1932.21	1736.98
Agpat2	-0.149216	0.188295	0.648194	328.285	-0.165515	0.327033	-0.456272	0.998996	397.323	329.081	255.725	331.013	293.369
Agpat3	0.0344822	0.0477127	0.895957	3661.5	0.0409913	0.263686	0.13077	0.998996	3903.33	3513.45	3081.3	4147.94	3614.62
Agpat4	0.0397611	0.0337763	0.925175	72.0285	0.0345947	0.423362	0.0939176	0.998996	58.8626	75.1905	86.7241	67.3366	77.0304
Agpat5	-0.218041	0.36432	0.432195	772.989	-0.248813	0.277604	-0.785441	0.998996	715.549	885.686	715.289	775.434	745.361
Agpat6	-0.468646	1.14417	0.0717513	1594.8	-0.51872	0.260259	-1.80069	0.579668	1578.25	2003.78	1300.86	1496.29	1398.58
Agpat9	0.206461	0.240933	0.574204	164.02	0.29778	0.367454	0.56187	0.998996	217.056	126.945	150.47	161.608	156.039
Agphd1	0.380135	0.425709	0.375224	64.9723	0.65796	0.428693	0.88673	0.998996	77.2572	43.9425	75.6056	63.0838	69.3447
Agps	0.806495	2.2709	0.00535916	976.534	0.934322	0.289626	2.78461	0.094058	1142.3	573.206	916.904	1273.73	1095.31
Agrn	0.210597	0.324148	0.474081	718.567	0.243103	0.29419	0.715856	0.998996	733.944	635.702	644.13	860.491	752.311
Agrp	-0.393317	0.427422	0.373747	27.6115	-0.964031	0.442189	-0.889477	0.998996	3.67892	52.731	20.0133	34.0227	27.018
Agt	-0.199219	0.222045	0.599729	141.238	-0.260636	0.379616	-0.52479	0.998996	145.317	157.217	117.115	145.305	131.21
Agtpbp1	0.70954	2.16044	0.00691136	1455.42	0.813193	0.262687	2.70109	0.11486	2286.45	783.153	1291.23	1460.85	1376.04
Agtr1a	0.17987	0.193693	0.640187	137.578	0.222567	0.3848	0.467437	0.998996	114.046	130.851	176.413	129.003	152.708
Agtr1b	0.0168194	0.0282556	0.93701	1.9193	4.9103	0.212828	0.079028	0.998996	5.51837	0	0.741232	1.41761	1.07942
Agtr2	0.00824768	0.0154096	0.96514	1.39047	-0.113623	0.188717	0.0437041	0.998996	0	1.953	1.48246	2.12642	1.80444
Agtrap	-0.204573	0.303102	0.49762	441.576	-0.243965	0.301623	-0.678239	0.998996	382.607	514.616	423.243	445.839	434.541
Agxt	0.0512443	0.177433	0.664611	0.185308	3.36121	0.118195	0.433556	0.998996	0	0	0.741232	0	0.370616
Agxt2l1	-0.155246	0.256595	0.553866	3.37872	-1.4515	0.26225	-0.591977	0.998996	0	7.812	0.741232	4.96164	2.85144
Agxt2l2	-0.132387	0.176739	0.665672	404.133	-0.152716	0.306385	-0.432095	0.998996	413.878	429.66	381.734	391.261	386.498
Ahctf1	1.05901	3.85264	0.000140396	798.966	1.21519	0.278139	3.80747	0.00553162	1024.58	384.741	915.421	871.123	893.272
Ahcy	-0.480488	1.11013	0.0776009	1005.34	-0.541778	0.272265	-1.76478	0.604257	901.334	1314.37	833.886	971.774	902.83
Ahcyl1	0.160405	0.270228	0.53675	1392.24	0.184888	0.259667	0.617734	0.998996	1649.99	1197.19	1392.77	1329.01	1360.89
Ahcyl2	0.0572597	0.0720753	0.847081	735.157	0.0771503	0.296921	0.192845	0.998996	893.976	658.161	581.867	806.622	694.244
Ahdc1	-0.396719	0.783453	0.164644	1712.68	-0.450841	0.285487	-1.38962	0.831905	1679.42	2099.48	1228.22	1843.61	1535.91
Ahi1	0.30225	0.307413	0.492705	47.5253	0.554409	0.44059	0.686012	0.998996	47.8259	36.1305	60.781	45.3636	53.0723
Ahnak	0.716131	2.47911	0.00331814	11877.3	0.784139	0.243863	2.93662	0.0647129	12088.9	7970.19	12580.2	14870	13725.1
Ahr	0.846383	1.65382	0.0221914	197.528	1.14477	0.370072	2.28708	0.279713	244.648	100.58	269.808	175.075	222.442
Ahrr	0.00954242	0.017983	0.959438	1.40668	-0.0898901	0.187627	0.0508585	0.998996	0	1.953	2.96493	0.708806	1.83687
Ahsa1	-0.181118	0.320733	0.477823	1874.85	-0.192151	0.255165	-0.709808	0.998996	2269.89	1901.25	1581.05	1747.21	1664.13
Ahsa2	0.302455	0.468079	0.340346	344.424	0.374565	0.317211	0.953481	0.998996	430.433	263.655	331.331	352.277	341.804
Ahsg	-0.0408323	0.105498	0.784337	0.881191	-1.45555	0.149201	-0.273672	0.998996	1.83946	0.9765	0	0.708806	0.354403
AI115009	-0.0822061	0.207165	0.620633	1.12532	-2.45425	0.166089	-0.494953	0.998996	1.83946	1.953	0	0.708806	0.354403
AI118078	0.0441054	0.0404805	0.911002	11.7256	0.0187493	0.394593	0.111774	0.998996	5.51837	13.671	17.7896	9.92329	13.8564
AI182371	0.059262	0.0794242	0.832867	3.6966	0.903847	0.280828	0.211026	0.998996	5.51837	1.953	5.18862	2.12642	3.65752
AI197445	-0.0122736	0.0208535	0.953118	1.83612	-0.409938	0.208763	-0.0587922	0.998996	0	2.9295	3.70616	0.708806	2.20748
AI314180	0.7687	2.86714	0.00135788	5645.54	0.844611	0.239959	3.20346	0.0326581	6660.68	3467.55	6242.65	6211.27	6226.96
AI316807	-0.299877	0.59524	0.253957	1286.23	-0.335561	0.262867	-1.14079	0.95927	1191.97	1529.2	1271.95	1151.81	1211.88
AI317395	-0.0624247	0.0636198	0.863734	178.717	-0.0527	0.363732	-0.171623	0.998996	237.29	163.076	173.448	141.052	157.25
AI413582	0.0191905	0.0153742	0.965219	24.9756	-0.0133521	0.440095	0.0436054	0.998996	18.3946	27.342	22.9782	31.1875	27.0828
AI414108	0.252226	0.261046	0.548218	16.4319	0.987838	0.420074	0.600432	0.998996	22.0735	8.7885	19.272	15.5937	17.4329
AI427809	-0.0933534	0.125156	0.749625	4.14228	-0.790846	0.292521	-0.319134	0.998996	1.83946	6.8355	2.2237	5.67045	3.94707
AI429214	0.163703	0.167662	0.679732	12.3639	0.994498	0.39654	0.412828	0.998996	20.234	5.859	15.5659	7.79687	11.6814
AI450353	0.00446243	0.00350898	0.991953	32.4767	0.0266424	0.442447	0.0100858	0.999692	34.9497	31.248	46.6976	17.0114	31.8545
AI462493	-0.328515	0.595729	0.253671	607.554	-0.382211	0.287798	-1.14148	0.95927	502.172	760.694	614.481	552.869	583.675
AI463170	-0.0694516	0.15388	0.70165	1.28019	-1.42008	0.181291	-0.383094	0.998996	0	2.9295	1.48246	0.708806	1.09563
AI464131	-0.220745	0.407613	0.391189	1702.3	-0.243453	0.257439	-0.857463	0.998996	1714.37	1894.41	1510.63	1689.79	1600.21
AI467606	0.147082	0.130623	0.740248	29.1375	0.233	0.443653	0.331525	0.998996	18.3946	29.295	34.8379	34.0227	34.4303
AI480653	-0.159753	0.174832	0.668602	156.976	-0.203252	0.373195	-0.428067	0.998996	165.551	168.935	128.974	164.443	146.709
AI504432	0.259901	0.314774	0.484425	9.03467	1.79484	0.371709	0.699204	0.998996	12.8762	2.9295	11.1185	9.21448	10.1665
AI506816	0.0562206	0.0509525	0.889298	13.0396	0.396768	0.403907	0.139192	0.998996	20.234	8.7885	10.3772	12.7585	11.5679
AI507597	0.252543	0.320714	0.477844	7.56989	1.15331	0.355807	0.709774	0.998996	3.67892	4.8825	10.3772	11.3409	10.8591
AI593442	0.28611	0.294651	0.507398	20.3214	0.704771	0.431607	0.662895	0.998996	14.7157	15.624	30.3905	20.5554	25.4729
AI597468	0.854446	2.25139	0.00560541	440.966	0.99693	0.308463	2.77001	0.0978695	399.162	273.42	495.884	595.397	545.641
AI597479	0.131836	0.19612	0.636619	808.5	0.148685	0.279058	0.472431	0.998996	805.683	754.835	777.552	895.931	836.742
AI607873	1.62168	4.77329	1.68543e-05	174.273	2.26574	0.376876	4.30294	0.00119156	209.698	45.8955	257.207	184.29	220.749
AI661453	0.0422006	0.0384621	0.915246	11.685	0.0109225	0.396534	0.106424	0.998996	5.51837	13.671	14.0834	13.4673	13.7754
AI662270	0.0794724	0.0774885	0.836588	11.5605	0.211777	0.385302	0.20626	0.998996	7.35783	11.718	21.4957	5.67045	13.5831
AI836003	0.0672971	0.216079	0.608024	0.531605	4.88892	0.13121	0.512896	0.998996	0	0	0	2.12642	1.06321
AI837181	-0.467432	0.916541	0.121188	474.945	-0.542748	0.301607	-1.54981	0.743788	446.988	612.266	386.182	454.345	420.263
AI846148	-0.164394	0.191138	0.643964	198.841	-0.196551	0.355706	-0.462163	0.998996	224.414	207.995	163.071	199.883	181.477
AI847159	-0.0341259	0.101398	0.791775	0.429433	-1.40286	0.129261	-0.264007	0.998996	0	0.9765	0.741232	0	0.370616
AI848285	-0.00988072	0.019663	0.955734	1.21327	-0.429584	0.178006	-0.0555079	0.998996	0	1.953	1.48246	1.41761	1.45004
AI854703	-0.107521	0.092088	0.808932	36.1429	-0.236383	0.444661	-0.241804	0.998996	31.2708	41.9895	42.2502	29.0611	35.6556
AI987944	1.01279	2.84554	0.00142712	354.134	1.23506	0.317579	3.18911	0.0339969	474.58	165.029	390.629	386.299	388.464
Aida	0.233061	0.419158	0.380927	1169.66	0.267342	0.265994	0.876189	0.998996	1381.43	967.712	1223.77	1105.74	1164.76
Aif1	-0.0711584	0.0810266	0.8298	6.23466	-0.496645	0.331034	-0.214958	0.998996	3.67892	8.7885	9.63601	2.83523	6.23562
Aif1l	-0.059295	0.0588239	0.873325	149.638	-0.111938	0.371905	-0.159436	0.998996	97.4913	175.77	160.847	164.443	162.645
Aifm1	0.232108	0.433387	0.368649	1461.61	0.261696	0.258183	0.899007	0.998996	1642.64	1237.23	1463.19	1503.38	1483.28
Aifm2	-0.0907333	0.121887	0.755288	673.179	-0.0977929	0.291116	-0.311674	0.998996	754.178	675.738	560.371	702.427	631.399
Aifm3	0.0397085	0.0718338	0.847552	1.61432	0.898065	0.206553	0.192243	0.998996	1.83946	0.9765	2.2237	1.41761	1.82065
Aig1	-0.177526	0.178581	0.662856	92.0276	-0.275164	0.407195	-0.435973	0.998996	75.4178	110.345	85.2417	97.1065	91.1741
Aim1	-0.172755	0.21137	0.614653	224.763	-0.218214	0.343147	-0.503442	0.998996	206.019	254.867	213.475	224.692	219.083
Aim2	0.53096	0.669316	0.214133	19.0182	2.15828	0.427407	1.24228	0.912361	27.5919	4.8825	24.4606	19.1378	21.7992
Aimp1	-0.174882	0.303163	0.497551	1450.32	-0.19566	0.257806	-0.678348	0.998996	1357.52	1618.06	1418.72	1406.98	1412.85
Aimp2	-0.401425	0.858041	0.138663	1021.65	-0.454319	0.271088	-1.48079	0.780734	884.779	1301.67	1016.97	883.173	950.071
Aip	-0.406013	0.853813	0.140019	808.658	-0.459747	0.275129	-1.47572	0.784061	730.265	1020.44	721.96	761.967	741.963
Aipl1	0.0707987	0.224489	0.596363	0.725019	5.33447	0.133674	0.529637	0.998996	0	0	1.48246	1.41761	1.45004
Airn	0.340783	0.437027	0.365572	151.713	0.485253	0.37664	0.904799	0.998996	198.661	107.415	167.518	133.256	150.387
Ajap1	0.0786567	0.0663543	0.858313	26.3895	0.181442	0.440599	0.178522	0.998996	25.7524	24.4125	34.8379	20.5554	27.6966
Ajuba	-0.188911	0.211457	0.61453	149.177	-0.261778	0.375108	-0.503618	0.998996	125.083	176.747	162.33	132.547	147.438
AK010878	-0.100345	0.0920295	0.809041	80.628	-0.151328	0.415226	-0.241663	0.998996	79.0967	86.9085	77.8293	78.6775	78.2534
Ak1	-0.419952	1.12755	0.0745509	23313.9	-0.459074	0.235502	-1.78322	0.592931	20361	29693.4	20950.9	22250.1	21600.5
AK129341	0.886325	1.35378	0.0442811	48.1133	1.96921	0.440646	2.01142	0.445684	71.7389	13.671	48.9213	58.1221	53.5217
Ak2	-0.0391391	0.0490649	0.893172	543.173	-0.0415591	0.291449	-0.134292	0.998996	577.59	541.958	531.463	521.682	526.572
Ak3	-0.214548	0.396187	0.401618	1598.4	-0.233027	0.255799	-0.838736	0.998996	1753	1717.66	1470.6	1452.34	1461.47
Ak4	0.0560856	0.0461517	0.899183	42.5007	0.214773	0.442689	0.126693	0.998996	66.2205	31.248	37.8028	34.7315	36.2672
Ak5	-0.168012	0.162319	0.688147	15.9333	-0.499088	0.418595	-0.401372	0.998996	16.5551	19.53	16.3071	11.3409	13.824
Ak7	0.0203972	0.0553574	0.880324	0.814268	4.3048	0.135477	0.150558	0.998996	1.83946	0	0	1.41761	0.708806
Ak8	-0.123606	0.160243	0.691444	4.97809	-0.744805	0.311432	-0.396896	0.998996	9.19729	4.8825	3.70616	2.12642	2.91629
Akap1	-0.214265	0.42331	0.377302	4400.37	-0.227754	0.24269	-0.882877	0.998996	5213.02	4574.9	3783.99	4029.56	3906.78
Akap10	0.32259	0.499762	0.316401	314.338	0.392235	0.321984	1.00188	0.998996	347.658	250.961	329.848	328.886	329.367
Akap11	1.1851	4.59337	2.55053e-05	739.241	1.35568	0.281479	4.21028	0.00162678	824.077	348.611	863.535	920.74	892.137
Akap12	0.360817	0.626015	0.236584	896.349	0.420587	0.304855	1.18357	0.940618	899.495	730.422	1196.35	759.132	977.74
Akap13	0.115191	0.195304	0.637816	4314.86	0.129062	0.244695	0.470754	0.998996	4710.85	3937.25	4084.19	4527.15	4305.67
Akap14	0.0512443	0.177433	0.664611	0.185308	3.36121	0.118195	0.433556	0.998996	0	0	0.741232	0	0.370616
Akap17b	1.03947	2.18123	0.00658832	150.676	1.48117	0.382586	2.71697	0.110645	204.18	60.543	143.058	194.922	168.99
Akap2	0.817163	2.57387	0.00266763	2370.69	0.918597	0.272057	3.00365	0.0554477	2372.9	1487.21	3265.87	2356.78	2811.32
Akap5	0.832205	1.46059	0.0346267	124.418	1.32432	0.393906	2.1127	0.377321	233.611	43.9425	122.303	97.8153	110.059
Akap6	0.580871	1.76597	0.0171409	3695.29	0.652391	0.243688	2.38367	0.231892	5608.51	2213.73	3480.82	3478.11	3479.47
Akap7	0.287146	0.509501	0.309385	747.169	0.335781	0.282481	1.01651	0.998996	903.174	591.759	800.53	693.213	746.871
Akap8	0.292194	0.552018	0.280532	1575.36	0.333023	0.270769	1.07913	0.987664	1778.76	1285.07	1826.4	1411.23	1618.81
Akap8l	-0.0380336	0.0504416	0.890345	794.745	-0.0421482	0.275871	-0.137868	0.998996	805.683	806.589	767.175	799.534	783.354
Akap9	1.39563	7.5902	2.56924e-08	2681.43	1.5541	0.250629	5.56851	3.17895e-05	3638.45	1031.18	2884.87	3171.2	3028.04
Akip1	-0.132133	0.134531	0.733617	119.866	-0.194704	0.388263	-0.340319	0.998996	101.17	137.687	120.821	119.788	120.305
Akirin1	-0.24863	0.424776	0.376031	732.288	-0.280914	0.280864	-0.885233	0.998996	730.265	831.002	645.613	722.274	683.943
Akirin2	-0.199609	0.354777	0.441797	1347.68	-0.228558	0.259515	-0.769162	0.998996	1092.64	1587.79	1340.89	1369.41	1355.15
Akna	0.228496	0.243538	0.570772	119.528	0.328599	0.403051	0.566915	0.998996	121.404	101.556	161.589	93.5624	127.575
Aknad1	0.066556	0.146015	0.714472	1.31544	1.13503	0.181918	0.365857	0.998996	0	0.9765	0.741232	3.54403	2.14263
Akp3	0.0512443	0.177433	0.664611	0.185308	3.36121	0.118195	0.433556	0.998996	0	0	0.741232	0	0.370616
Akr1a1	-0.384027	0.840973	0.144221	2470.05	-0.431202	0.262987	-1.46025	0.787952	2144.81	3115.04	2016.89	2603.45	2310.17
Akr1b10	-0.223961	0.384051	0.412999	902.474	-0.251393	0.273582	-0.818627	0.998996	895.816	1012.63	898.373	803.078	850.725
Akr1b3	-0.199506	0.200279	0.630552	14.9175	-0.619834	0.414818	-0.480949	0.998996	14.7157	19.53	14.0834	11.3409	12.7122
Akr1b7	0.0506556	0.176014	0.666785	0.177202	3.30743	0.117649	0.430565	0.998996	0	0	0	0.708806	0.354403
Akr1b8	-0.0672071	0.0580032	0.874977	65.1838	-0.189246	0.427147	-0.157339	0.998996	29.4313	83.979	78.5706	68.7542	73.6624
Akr1c12	0.0506556	0.176014	0.666785	0.177202	3.30743	0.117649	0.430565	0.998996	0	0	0	0.708806	0.354403
Akr1c13	0.118876	0.218888	0.604104	2.39409	6.35667	0.229265	0.518508	0.998996	3.67892	0	5.18862	0.708806	2.94871
Akr1c14	0.584191	0.733398	0.184758	48.7572	1.14952	0.440484	1.32625	0.870139	57.0232	25.389	46.6976	65.919	56.3083
Akr1c18	0.137555	0.282069	0.522313	1.91801	6.34199	0.215003	0.639784	0.998996	1.83946	0	3.70616	2.12642	2.91629
Akr1c19	0.0389443	0.0704745	0.850209	1.60621	0.886386	0.206216	0.188852	0.998996	1.83946	0.9765	1.48246	2.12642	1.80444
Akr1e1	0.0420018	0.0476206	0.896147	342.296	0.042642	0.32178	0.13053	0.998996	305.35	347.634	395.818	320.38	358.099
Akr7a5	-0.391881	0.647846	0.224985	488.025	-0.479301	0.322967	-1.21338	0.925917	380.768	645.467	360.239	565.628	462.933
Akt1	-0.402035	0.956166	0.11062	2535.4	-0.445493	0.251994	-1.59541	0.714891	2258.85	3193.16	2190.34	2499.25	2344.8
Akt1s1	-0.431948	0.943693	0.113843	1889.79	-0.485069	0.273186	-1.58115	0.727941	1826.58	2360.2	1423.16	1949.22	1686.19
Akt2	-0.42624	1.03592	0.0920621	4862.77	-0.466405	0.253018	-1.68462	0.655881	5154.16	5841.42	3762.49	4693.01	4227.75
Akt3	0.840396	2.20553	0.00622971	475.915	0.995855	0.307225	2.73544	0.106167	544.48	272.444	602.621	484.115	543.368
Aktip	-0.167618	0.278914	0.526122	1374.26	-0.178204	0.264408	-0.633937	0.998996	1664.71	1384.68	1315.69	1131.96	1223.83
Alad	-0.024124	0.03085	0.931429	1323.11	-0.0355073	0.280361	-0.0860465	0.998996	1101.84	1419.83	1605.51	1165.28	1385.39
Alas1	-0.322053	0.730386	0.186043	4249.66	-0.352056	0.243541	-1.32237	0.873658	4149.82	5005.54	3766.94	4076.35	3921.64
Alas2	-0.450383	0.625765	0.23672	148.191	-0.588978	0.38064	-1.18323	0.940618	158.193	186.512	145.281	102.777	124.029
Alb	-0.141618	0.186824	0.650394	5.84991	-0.969525	0.312473	-0.453215	0.998996	3.67892	9.765	0.741232	9.21448	4.97786
Alcam	1.0286	1.68781	0.0205206	35.8082	3.09052	0.443996	2.31669	0.263003	55.1837	4.8825	37.8028	45.3636	41.5832
Aldh16a1	-0.291076	0.339333	0.457791	139.497	-0.42268	0.392027	-0.74249	0.998996	103.01	182.606	101.549	170.822	136.186
Aldh18a1	-0.228349	0.277958	0.52728	176.416	-0.276644	0.361218	-0.632163	0.998996	206.019	188.465	162.33	148.849	155.59
Aldh1a1	0.0751562	0.110666	0.775058	1375.08	0.0985377	0.263	0.285765	0.998996	1920.39	1139.58	1294.19	1146.14	1220.17
Aldh1a2	-0.188168	0.215748	0.608487	259.099	-0.26463	0.367348	-0.512234	0.998996	193.143	316.386	345.414	181.454	263.434
Aldh1a3	0.30285	0.308728	0.491215	51.2401	0.549736	0.439948	0.688378	0.998996	51.5048	39.06	71.1582	43.2372	57.1977
Aldh1a7	0.0652117	0.0569496	0.877103	17.4888	0.386001	0.421691	0.154643	0.998996	27.5919	11.718	20.0133	10.6321	15.3227
Aldh1b1	-0.117114	0.10146	0.791662	52.2721	-0.238611	0.443358	-0.264152	0.998996	45.9864	60.543	27.4256	75.1335	51.2795
Aldh1l1	-0.287431	0.33022	0.467498	126.463	-0.395621	0.395608	-0.726556	0.998996	126.923	150.381	88.2066	140.344	114.275
Aldh1l2	0.942405	1.95694	0.0110422	161.881	1.2758	0.370827	2.54136	0.165473	196.822	77.1435	178.637	194.922	186.779
Aldh2	-0.343795	0.733931	0.184531	5454.79	-0.381576	0.25909	-1.32693	0.869789	5227.74	6544.5	4316.93	5729.99	5023.46
Aldh3a1	0.0489863	0.0693429	0.852427	3.15966	0.160336	0.263335	0.186023	0.998996	0	3.906	5.18862	3.54403	4.36633
Aldh3a2	0.0602732	0.072081	0.847069	380.345	0.0656678	0.312524	0.192859	0.998996	349.497	378.882	369.133	423.866	396.5
Aldh3b1	-0.263558	0.257224	0.553065	37.5895	-0.53353	0.444319	-0.593174	0.998996	29.4313	50.778	31.873	38.2755	35.0743
Aldh3b2	-0.0273686	0.0314561	0.930131	4.89161	-0.32815	0.312139	-0.0876806	0.998996	1.83946	6.8355	5.92985	4.96164	5.44575
Aldh4a1	-0.36738	0.749693	0.177954	2111.65	-0.411101	0.272723	-1.34708	0.855954	2120.89	2526.21	1594.39	2205.1	1899.74
Aldh5a1	-0.150682	0.186643	0.650665	325.834	-0.167384	0.332751	-0.452839	0.998996	399.162	325.175	240.9	338.101	289.5
Aldh6a1	0.712902	2.35923	0.00437289	4724.31	0.795885	0.250147	2.84993	0.0809607	6206.33	2837.71	4474.07	5379.13	4926.6
Aldh7a1	-0.373507	0.677358	0.210204	686.462	-0.431088	0.29809	-1.253	0.905977	667.723	836.861	521.827	719.439	620.633
Aldh8a1	0.0803713	0.127036	0.746387	2.60579	1.56296	0.248514	0.323407	0.998996	3.67892	0.9765	2.2237	3.54403	2.88386
Aldh9a1	0.441774	0.79237	0.161298	446.528	0.541007	0.315391	1.40072	0.825221	572.071	310.527	383.958	519.555	451.757
Aldoa	-0.340186	0.838704	0.144976	123343	-0.370284	0.233402	-1.45751	0.78921	114578	148706	113135	116952	115044
Aldoart1	0.0506556	0.176014	0.666785	0.177202	3.30743	0.117649	0.430565	0.998996	0	0	0	0.708806	0.354403
Aldoart2	0.067937	0.0762428	0.838991	6.19822	0.886466	0.334361	0.203185	0.998996	11.0367	2.9295	4.44739	6.37926	5.41332
Aldob	-0.00988072	0.019663	0.955734	1.21327	-0.429584	0.178006	-0.0555079	0.998996	0	1.953	1.48246	1.41761	1.45004
Aldoc	-0.0404984	0.0365006	0.919389	12.3254	-0.203063	0.400169	-0.101203	0.998996	9.19729	14.6475	14.8246	10.6321	12.7284
Alg1	-0.233306	0.246866	0.566414	111.412	-0.333243	0.406924	-0.573341	0.998996	112.207	128.898	74.1232	130.42	102.272
Alg10b	1.00393	3.05485	0.000881358	486.058	1.18866	0.301854	3.32589	0.023064	614.379	239.243	512.932	577.677	545.305
Alg11	0.432587	0.683623	0.207194	228.173	0.52638	0.342964	1.26132	0.900563	207.859	181.629	261.655	261.55	261.602
Alg12	-0.0391859	0.0375303	0.917212	154.82	-0.0670746	0.376982	-0.103946	0.998996	130.602	167.958	186.049	134.673	160.361
Alg13	0.426334	0.589715	0.257208	149.557	0.598295	0.376283	1.13301	0.961952	193.143	100.58	139.352	165.152	152.252
Alg14	0.0643157	0.0648641	0.861263	163.895	0.106393	0.36801	0.174766	0.998996	206.019	142.569	163.812	143.179	153.496
Alg2	-0.0380675	0.0391545	0.913788	205.443	-0.0395286	0.351625	-0.108262	0.998996	226.253	202.136	210.51	182.872	196.691
Alg3	-0.188777	0.221175	0.600931	222.087	-0.239213	0.360907	-0.523062	0.998996	222.574	247.055	254.984	163.734	209.359
Alg5	-0.124568	0.148924	0.709702	257.251	-0.150805	0.33463	-0.372256	0.998996	257.524	275.373	257.949	238.159	248.054
Alg6	0.564163	0.9049	0.12448	182.916	0.757719	0.367237	1.53624	0.751554	222.574	116.204	166.777	226.109	196.443
Alg8	-0.0902182	0.0796218	0.832488	66.0005	-0.1415	0.426541	-0.211511	0.998996	66.2205	70.308	62.2635	65.2102	63.7368
Alg9	-0.350397	0.502494	0.314417	215.41	-0.432717	0.348308	-1.006	0.998996	217.056	259.749	177.154	207.68	192.417
Alkbh1	0.112371	0.106861	0.781879	99.3723	0.159222	0.40586	0.276872	0.998996	97.4913	92.7675	119.338	87.892	103.615
Alkbh2	-0.324618	0.356903	0.43964	16.0691	-0.972759	0.420053	-0.772802	0.998996	11.0367	26.3655	14.8246	12.0497	13.4372
Alkbh3	-0.415268	0.88815	0.129375	907.386	-0.466527	0.27382	-1.51657	0.761938	881.1	1122.98	862.794	762.676	812.735
Alkbh4	0.00899897	0.00745584	0.982979	72.441	-0.00194127	0.421804	0.0213345	0.999692	64.381	75.1905	79.3118	70.8806	75.0962
Alkbh5	-0.299489	0.607649	0.246804	3439.89	-0.330781	0.258593	-1.15815	0.953562	3452.66	3979.24	2774.43	3553.25	3163.84
Alkbh6	-0.263552	0.35725	0.439288	238.962	-0.346302	0.340773	-0.773396	0.998996	161.872	308.574	223.852	261.55	242.701
Alkbh7	-0.434222	0.650014	0.223865	272.049	-0.554443	0.356998	-1.21632	0.925203	237.29	360.329	180.119	310.457	245.288
Alkbh8	1.20411	2.76578	0.00171483	143.08	1.74303	0.384008	3.13563	0.0395088	204.18	47.8485	143.799	176.493	160.146
Alms1	0.984079	1.59702	0.0252918	48.6615	1.89877	0.439926	2.23692	0.307518	45.9864	17.577	63.7459	67.3366	65.5413
Alms1-ps2	-0.0242552	0.0710956	0.848994	0.459864	-0.430371	0.127389	-0.190403	0.998996	1.83946	0	0	0	0
Alox12	-0.437003	0.708892	0.195482	308.339	-0.559041	0.337576	-1.29453	0.88747	185.785	444.308	358.015	245.247	301.631
Alox12b	0.183944	0.352693	0.443923	2.57206	2.25428	0.240265	0.765586	0.998996	0	0.9765	2.2237	7.08806	4.65588
Alox15	0.116435	0.246554	0.566821	1.74891	6.16318	0.203295	0.572739	0.998996	1.83946	0	4.44739	0.708806	2.5781
Alox5	0.18307	0.179732	0.661102	16.6638	0.639926	0.417595	0.438392	0.998996	18.3946	11.718	25.2019	11.3409	18.2714
Alox5ap	-0.228834	0.226494	0.593617	66.5	-0.391843	0.428848	-0.533602	0.998996	51.5048	84.9555	77.0881	52.4517	64.7699
Alox8	0.0622412	0.203877	0.62535	0.36251	4.33449	0.12747	0.488282	0.998996	0	0	0.741232	0.708806	0.725019
Aloxe3	0.0110925	0.0296197	0.934072	0.77573	0.124872	0.134093	0.0827229	0.998996	0	0.9765	0	2.12642	1.06321
Alpi	-0.0998531	0.385824	0.411316	0.244125	-5.19427	0.121538	-0.82158	0.998996	0	0.9765	0	0	0
Alpk1	0.721222	0.996518	0.100805	49.4409	1.46074	0.439511	1.64096	0.685549	64.381	20.5065	52.6275	60.2485	56.438
Alpk2	-0.177935	0.333986	0.463461	3877.97	-0.19442	0.242697	-0.733159	0.998996	3831.59	4250.7	3707.64	3721.94	3714.79
Alpk3	-0.476172	1.32104	0.0477485	28268.3	-0.5176	0.240539	-1.9796	0.465614	28561.3	35256.5	22779.5	26476	24627.8
Alpl	-0.213481	0.341894	0.455099	985.93	-0.245456	0.285806	-0.746942	0.998996	923.408	1123.95	1092.58	803.786	948.181
Als2	-0.0668051	0.0870686	0.818336	702.303	-0.0761791	0.290853	-0.229686	0.998996	704.512	726.516	605.586	772.599	689.093
Als2cl	0.103701	0.137943	0.727875	479.551	0.118382	0.29803	0.347954	0.998996	469.062	457.002	481.801	510.341	496.071
Als2cr11	-0.0998531	0.385824	0.411316	0.244125	-5.19427	0.121538	-0.82158	0.998996	0	0.9765	0	0	0
Als2cr12	0.0749012	0.100391	0.793614	3.84949	1.02177	0.286297	0.261621	0.998996	5.51837	1.953	2.96493	4.96164	3.96329
Alx4	-0.0696126	0.0628945	0.865178	13.889	-0.323638	0.410001	-0.169786	0.998996	7.35783	18.5535	13.3422	16.3025	14.8224
Alyref	-0.360001	0.608278	0.246446	399.763	-0.418959	0.310607	-1.15902	0.953429	412.039	475.556	384.699	326.76	355.73
Alyref2	0.177706	0.162953	0.687143	45.2881	0.285545	0.441247	0.402735	0.998996	36.7892	41.9895	55.5924	46.7812	51.1868
Amacr	-0.211212	0.325038	0.47311	545.301	-0.25157	0.294402	-0.717428	0.998996	448.828	646.443	503.296	582.639	542.968
Ambp	-0.0998531	0.385824	0.411316	0.244125	-5.19427	0.121538	-0.82158	0.998996	0	0.9765	0	0	0
Ambra1	-0.0780314	0.11092	0.774604	1092.23	-0.0853132	0.272496	-0.286358	0.998996	1145.98	1117.12	955.448	1150.39	1052.92
Amd1	0.00383306	0.00495088	0.988665	4.54936	-0.021315	0.269803	0.0142069	0.999692	3.67892	4.8825	9.63601	0	4.81801
Amdhd1	0.0512443	0.177433	0.664611	0.185308	3.36121	0.118195	0.433556	0.998996	0	0	0.741232	0	0.370616
Amdhd2	-0.27453	0.321039	0.477486	136.636	-0.392349	0.38647	-0.710352	0.998996	103.01	175.77	109.702	158.064	133.883
Amer1	0.38043	0.621311	0.23916	329.283	0.472859	0.323196	1.17709	0.943386	413.878	239.243	304.646	359.365	332.006
Amfr	-0.344181	0.719857	0.190609	3739.04	-0.385654	0.262978	-1.30878	0.88064	3375.41	4575.88	2991.61	4013.26	3502.44
Amh	0.0245466	0.0457171	0.900084	1.55957	0.13526	0.195503	0.125556	0.998996	0	1.953	0.741232	3.54403	2.14263
Amhr2	-0.245153	0.264938	0.543328	101.24	-0.369866	0.403353	-0.607788	0.998996	79.0967	127.922	85.2417	112.7	98.9709
Amica1	-0.102522	0.150192	0.707634	3.4213	-0.932202	0.273365	-0.375036	0.998996	3.67892	4.8825	3.70616	1.41761	2.56189
Amigo1	-0.276046	0.488742	0.324532	726.489	-0.314731	0.280196	-0.985187	0.998996	675.081	855.414	656.731	718.73	687.731
Amigo2	0.146502	0.145067	0.716034	105.847	0.195955	0.402739	0.363765	0.998996	95.6518	99.603	94.8777	133.256	114.067
Amigo3	-0.0508016	0.0517359	0.887696	213.138	-0.0585408	0.359733	-0.141221	0.998996	228.093	213.854	166.777	243.829	205.303
Ammecr1	0.741711	1.10697	0.0781689	76.2592	1.28204	0.421089	1.76141	0.605093	110.367	33.201	77.8293	83.6392	80.7342
Ammecr1l	0.292446	0.475279	0.33475	446.759	0.344827	0.303182	0.96459	0.998996	483.777	368.141	490.695	444.422	467.559
Amn	0.0512443	0.177433	0.664611	0.185308	3.36121	0.118195	0.433556	0.998996	0	0	0.741232	0	0.370616
Amn1	0.00350754	0.00279798	0.993578	53.864	-0.00116858	0.435788	0.00804873	0.999692	51.5048	54.684	51.145	58.1221	54.6336
Amot	0.110621	0.160157	0.69158	3779.45	0.128019	0.278846	0.396711	0.998996	4037.61	3478.29	3012.37	4589.52	3800.94
Amotl1	0.0650682	0.104402	0.786317	37435.1	0.0739661	0.240019	0.271096	0.998996	41025.4	35010.5	34135.2	39569.1	36852.2
Amotl2	-0.269421	0.438628	0.364227	492.928	-0.327093	0.296935	-0.90734	0.998996	340.3	628.866	476.612	525.934	501.273
Ampd1	-0.320213	0.751648	0.177154	8769.47	-0.342445	0.237271	-1.34957	0.855587	10256.8	9630.24	7624.31	7566.51	7595.41
Ampd2	-0.120373	0.122467	0.754281	132.507	-0.16132	0.384579	-0.312999	0.998996	132.441	142.569	142.316	112.7	127.508
Ampd3	-0.42216	1.04463	0.0902337	2384.36	-0.463893	0.249185	-1.69417	0.650907	2288.29	2958.8	2089.53	2200.84	2145.19
Amph	0.069328	0.0574713	0.87605	36.425	0.275503	0.44447	0.155979	0.998996	58.8626	25.389	27.4256	34.0227	30.7241
Amt	0.247939	0.240031	0.575398	28.5619	0.666284	0.442654	0.560119	0.998996	36.7892	18.5535	34.0967	24.8082	29.4524
Amy1	0.753437	1.74821	0.0178563	343.594	0.912889	0.318096	2.36858	0.238966	415.717	201.159	383.958	373.541	378.75
Amz1	0.131484	0.22711	0.592775	2.52464	1.89822	0.245848	0.534819	0.998996	1.83946	0.9765	4.44739	2.83523	3.64131
Amz2	-0.320295	0.694683	0.201984	2041.84	-0.354679	0.25103	-1.27592	0.895595	1865.21	2457.85	1938.32	1905.98	1922.15
Anapc1	-0.208417	0.378747	0.418074	1987.07	-0.222808	0.257379	-0.809768	0.998996	2391.3	2047.72	1619.59	1889.68	1754.63
Anapc10	0.13005	0.146778	0.713218	250.834	0.159241	0.35384	0.367538	0.998996	239.13	236.313	320.212	207.68	263.946
Anapc11	-0.438393	0.893183	0.127884	585.806	-0.503106	0.287943	-1.5225	0.758694	527.924	752.882	516.639	545.781	531.21
Anapc13	-0.223203	0.350139	0.44654	792.41	-0.25402	0.293227	-0.761196	0.998996	816.719	878.85	853.158	620.914	737.036
Anapc15	-0.472054	0.801284	0.158022	265.462	-0.572164	0.334373	-1.41176	0.818007	255.685	343.728	249.795	212.642	231.219
Anapc16	-0.0390561	0.0512627	0.888663	796.931	-0.0504343	0.278981	-0.139996	0.998996	691.636	851.508	878.36	766.22	822.29
Anapc2	-0.282233	0.480528	0.330729	752.07	-0.328132	0.29017	-0.972647	0.998996	658.526	906.192	625.6	817.963	721.781
Anapc4	0.197385	0.332202	0.465369	952.158	0.220101	0.270377	0.730034	0.998996	934.445	863.226	973.979	1036.98	1005.48
Anapc5	-0.321612	0.716636	0.192028	4183.04	-0.35466	0.246521	-1.3046	0.882985	3822.39	5034.83	3680.22	4194.72	3937.47
Anapc7	-0.302461	0.548172	0.283027	671.681	-0.3455	0.281741	-1.07354	0.991048	618.058	803.66	627.082	637.926	632.504
Ang	-0.13667	0.120347	0.757971	29.6235	-0.371881	0.443524	-0.308146	0.998996	16.5551	40.0365	37.8028	24.0994	30.9511
Angel1	-0.0919277	0.0977919	0.798377	179.091	-0.112544	0.359868	-0.255448	0.998996	187.625	185.535	165.295	177.91	171.603
Angel2	-0.216583	0.371939	0.424679	897.921	-0.237893	0.271295	-0.798329	0.998996	993.307	963.806	811.649	822.924	817.286
Angpt1	1.56145	7.46377	3.43736e-08	1027.77	1.81116	0.282996	5.51756	3.34818e-05	1488.12	327.128	1004.37	1291.45	1147.91
Angpt2	0.288498	0.334575	0.462834	117.105	0.431309	0.392948	0.734189	0.998996	147.157	86.9085	107.479	126.876	117.177
Angpt4	-0.00988072	0.019663	0.955734	1.21327	-0.429584	0.178006	-0.0555079	0.998996	0	1.953	1.48246	1.41761	1.45004
Angptl1	0.562222	0.983688	0.103828	297.706	0.675723	0.345648	1.62657	0.693349	228.093	229.478	445.48	287.775	366.628
Angptl2	-0.120313	0.184353	0.654105	1551.96	-0.142238	0.268515	-0.448067	0.998996	1272.9	1754.77	1776.73	1403.44	1590.08
Angptl4	0.410613	0.845524	0.142717	956.097	0.462386	0.280139	1.46575	0.785773	912.371	775.341	1190.42	946.257	1068.34
Angptl6	-0.0657874	0.0547622	0.881531	28.2359	-0.181229	0.441442	-0.149028	0.998996	23.913	32.2245	18.5308	38.2755	28.4032
Angptl7	1.04388	2.57363	0.00266913	235.27	1.29051	0.347556	3.00348	0.0554477	193.143	126.945	277.221	343.771	310.496
Ank	-0.332725	0.772216	0.16896	5856.88	-0.360884	0.241884	-1.37555	0.839438	6136.43	6761.29	5017.4	5512.39	5264.89
Ank1	-0.346939	0.823487	0.150146	5458.8	-0.374016	0.241095	-1.43902	0.797364	6092.28	6190.03	4932.9	4620	4776.45
Ank2	0.96452	3.76657	0.000171171	1650.29	1.07832	0.256647	3.75815	0.00644023	2036.28	873.968	1883.47	1807.46	1845.46
Ank3	0.828704	3.194	0.000639739	4225.12	0.916814	0.242724	3.41418	0.018268	5516.53	2383.64	4420.71	4579.6	4500.15
Ankar	-0.0242552	0.0710956	0.848994	0.459864	-0.430371	0.127389	-0.190403	0.998996	1.83946	0	0	0	0
Ankdd1b	0.190402	0.175789	0.66713	28.7262	0.538353	0.442702	0.43009	0.998996	38.6286	19.53	33.3554	23.3906	28.373
Ankef1	0.0279626	0.0364732	0.919447	3.45655	0.301448	0.276501	0.10113	0.998996	3.67892	2.9295	2.96493	4.25284	3.60888
Ankfn1	0.130179	0.23847	0.577471	2.52265	6.48092	0.23368	0.557083	0.998996	3.67892	0	0.741232	5.67045	3.20584
Ankfy1	0.0743256	0.100104	0.794137	646.985	0.0914387	0.284836	0.260942	0.998996	741.301	589.806	650.801	606.029	628.415
Ankhd1	0.810148	2.60316	0.00249367	1776.93	0.925579	0.267896	3.02411	0.0531893	2529.25	954.041	2032.46	1591.98	1812.22
Ankib1	0.739979	1.88958	0.0128948	528.065	0.876464	0.29758	2.48666	0.18562	702.673	301.739	518.121	589.727	553.924
Ankk1	-0.0998531	0.385824	0.411316	0.244125	-5.19427	0.121538	-0.82158	0.998996	0	0.9765	0	0	0
Ankle1	0.158072	0.380515	0.416375	1.62724	6.5011	0.194497	0.812726	0.998996	0	0	2.96493	3.54403	3.25448
Ankle2	0.184658	0.30617	0.494117	953.942	0.208454	0.270056	0.683775	0.998996	993.307	852.485	960.636	1009.34	984.988
Ankmy1	0.0138025	0.0339327	0.924841	0.783836	0.145405	0.146311	0.094337	0.998996	0	0.9765	0.741232	1.41761	1.07942
Ankmy2	0.168822	0.193615	0.640302	193.12	0.228305	0.361289	0.467277	0.998996	220.735	165.029	220.146	166.57	193.358
Ankra2	0.0805954	0.0990836	0.796006	369.85	0.09239	0.311758	0.258519	0.998996	356.855	358.376	390.629	373.541	382.085
Ankrd1	0.500977	0.836208	0.145812	396.937	0.60304	0.344436	1.45449	0.790429	321.905	313.457	610.034	342.353	476.194
Ankrd10	0.320131	0.542988	0.286426	549.146	0.37708	0.300312	1.06599	0.994831	608.861	441.378	507.003	639.343	573.173
Ankrd11	0.560493	1.67403	0.021182	3915.74	0.624203	0.243193	2.30472	0.270098	5253.49	2549.64	3983.38	3876.46	3929.92
Ankrd12	1.33998	5.41046	3.88637e-06	677.542	1.57074	0.290204	4.61737	0.000425873	974.913	249.984	801.272	683.998	742.635
Ankrd13a	-0.298116	0.553275	0.279721	886.66	-0.336209	0.275792	-1.08095	0.987288	859.027	1039.97	883.548	764.093	823.821
Ankrd13b	-0.231335	0.364443	0.432073	561.857	-0.260932	0.294451	-0.78565	0.998996	610.7	613.242	469.2	554.287	511.743
Ankrd13c	0.253171	0.407032	0.391713	503.071	0.295984	0.295583	0.856515	0.998996	544.48	424.778	527.016	516.011	521.513
Ankrd13d	0.00623038	0.00568678	0.986991	10.1531	0.107566	0.382114	0.016305	0.999692	12.8762	8.7885	11.8597	7.08806	9.47389
Ankrd16	0.312669	0.375674	0.421043	125.776	0.453408	0.388595	0.804613	0.998996	152.675	93.744	115.632	141.052	128.342
Ankrd17	0.803444	2.93842	0.00115233	3405.45	0.899379	0.247181	3.25042	0.0289452	5089.78	1803.6	3526.04	3202.39	3364.21
Ankrd2	-0.679911	2.16629	0.00681885	24933.4	-0.759238	0.251301	-2.70556	0.113645	16181.7	38298.3	19735.3	25518.4	22626.9
Ankrd23	-0.231986	0.465918	0.342044	35594.6	-0.249709	0.244162	-0.950134	0.998996	39426.9	38384.3	29163.8	35403.5	32283.6
Ankrd24	0.100895	0.105371	0.784564	158.754	0.111733	0.369071	0.273376	0.998996	128.762	160.146	183.084	163.025	173.055
Ankrd26	0.726705	1.34218	0.0454797	182.98	0.995762	0.363318	2.00019	0.451748	274.079	91.791	169.001	197.048	183.025
Ankrd27	-0.169608	0.267676	0.539913	762.724	-0.2001	0.27671	-0.612945	0.998996	612.539	889.592	778.293	770.473	774.383
Ankrd28	0.705872	2.15589	0.00698413	1633.89	0.802142	0.261667	2.6976	0.115566	2315.88	940.37	1515.82	1763.51	1639.66
Ankrd29	0.619753	0.790455	0.162011	43.2858	1.22025	0.443207	1.39834	0.82598	40.4681	23.436	66.7109	42.5284	54.6196
Ankrd32	1.24137	3.13624	0.000730736	187.104	1.70123	0.36751	3.37778	0.0200486	264.882	64.449	182.343	236.741	209.542
Ankrd33b	-0.189503	0.344202	0.452687	2403.03	-0.203576	0.252353	-0.750943	0.998996	2727.92	2515.46	2050.25	2318.51	2184.38
Ankrd34a	-0.038273	0.0308621	0.931404	35.1839	-0.0488874	0.444626	-0.0860791	0.998996	40.4681	34.1775	36.3204	29.7699	33.0451
Ankrd34b	0.0512443	0.177433	0.664611	0.185308	3.36121	0.118195	0.433556	0.998996	0	0	0.741232	0	0.370616
Ankrd35	-0.102583	0.0876357	0.817268	38.907	-0.18166	0.443967	-0.231061	0.998996	42.3075	41.013	32.6142	39.6932	36.1537
Ankrd37	-0.283517	0.283406	0.520707	45.2605	-0.524409	0.441439	-0.642255	0.998996	38.6286	59.5665	46.6976	36.1491	41.4234
Ankrd39	-0.163466	0.163924	0.685607	100.283	-0.236859	0.403797	-0.404823	0.998996	95.6518	113.274	83.7592	108.447	96.1033
Ankrd40	-0.336308	0.796574	0.159745	7552.6	-0.362093	0.239207	-1.40593	0.822034	8395.29	8534.61	6860.84	6419.66	6640.25
Ankrd42	0.10436	0.101039	0.79243	11.8757	0.566669	0.396569	0.263156	0.998996	16.5551	7.812	10.3772	12.7585	11.5679
Ankrd44	0.834587	1.58618	0.025931	157.017	1.10266	0.374717	2.22724	0.314157	147.157	90.8145	216.44	173.658	195.049
Ankrd45	0.0506607	0.0968558	0.8001	1.65285	5.34875	0.200068	0.253218	0.998996	3.67892	0	2.2237	0.708806	1.46625
Ankrd46	0.050666	0.0590851	0.8728	354.707	0.082082	0.31646	0.160103	0.998996	487.456	298.809	298.716	333.848	316.282
Ankrd49	0.991459	2.30179	0.00499122	205.11	1.2728	0.353134	2.8076	0.0902177	228.093	101.556	249.795	240.994	245.395
Ankrd50	-0.252083	0.373586	0.423072	364.351	-0.304204	0.314671	-0.801103	0.998996	316.387	435.519	378.028	327.469	352.748
Ankrd52	-0.334895	0.776361	0.167355	5369.5	-0.363951	0.242545	-1.38075	0.836326	5538.61	6240.81	4617.13	5081.43	4849.28
Ankrd53	-0.00626009	0.0167097	0.962255	0.598528	-0.459141	0.132283	-0.0473236	0.998996	0	0.9765	0	1.41761	0.708806
Ankrd54	-0.263873	0.298305	0.503147	114.8	-0.37533	0.394108	-0.669546	0.998996	99.3307	141.593	96.3601	121.915	109.137
Ankrd55	-0.038968	0.0793879	0.832937	1.50404	-0.816444	0.184738	-0.210936	0.998996	1.83946	1.953	2.2237	0	1.11185
Ankrd6	-0.00892333	0.00768394	0.982463	95.5451	0.00114559	0.405946	-0.0219816	0.999692	106.689	91.791	83.7592	99.9417	91.8504
Ankrd61	0.102781	0.159195	0.693114	3.07653	0.67888	0.260446	0.394633	0.998996	0	2.9295	3.70616	5.67045	4.6883
Ankrd63	-0.0293546	0.0451608	0.901237	2.28787	-0.420073	0.236543	-0.124098	0.998996	1.83946	2.9295	2.96493	1.41761	2.19127
Ankrd66	0.0625089	0.204521	0.624423	0.370616	4.36358	0.127675	0.489592	0.998996	0	0	1.48246	0	0.741232
Ankrd7	0.0512443	0.177433	0.664611	0.185308	3.36121	0.118195	0.433556	0.998996	0	0	0.741232	0	0.370616
Ankrd9	-0.143981	0.174575	0.668999	356.972	-0.18657	0.336779	-0.427522	0.998996	299.832	409.154	279.444	439.46	359.452
Anks1	-0.245367	0.369097	0.427467	679.45	-0.28583	0.309208	-0.793533	0.998996	686.118	769.482	498.108	764.093	631.101
Anks1b	0.133056	0.168814	0.677932	5.32791	0.813559	0.320396	0.415286	0.998996	3.67892	3.906	5.92985	7.79687	6.86336
Anks3	0.194237	0.237018	0.579405	203.775	0.238781	0.350447	0.554255	0.998996	194.983	184.559	218.663	216.895	217.779
Anks4b	-0.0341259	0.101398	0.791775	0.429433	-1.40286	0.129261	-0.264007	0.998996	0	0.9765	0.741232	0	0.370616
Anks6	-0.404726	0.45497	0.350776	58.8599	-0.654682	0.43375	-0.933085	0.998996	62.5416	76.167	40.0265	56.7045	48.3655
Ankzf1	0.266397	0.314001	0.485287	139.359	0.364777	0.381753	0.697824	0.998996	148.996	114.251	130.457	163.734	147.096
Anln	0.827844	1.21857	0.0604545	27.0393	2.39448	0.440937	1.87746	0.531036	29.4313	6.8355	39.2853	32.6051	35.9452
Ano1	0.370836	0.642279	0.227888	401.923	0.428068	0.307539	1.20582	0.931355	367.892	335.916	441.033	462.851	451.942
Ano10	-0.419491	0.796542	0.159756	765.245	-0.477545	0.298381	-1.40589	0.822034	846.151	909.122	536.652	769.055	652.853
Ano2	0.275421	0.473999	0.335738	4.01322	7.42729	0.286116	0.96262	0.998996	3.67892	0	7.41232	4.96164	6.18698
Ano3	0.00300243	0.00387789	0.991111	3.26512	-0.096002	0.269483	0.0111415	0.999692	1.83946	3.906	5.18862	2.12642	3.65752
Ano4	-0.0953664	0.0810795	0.829699	43.9027	-0.0943218	0.443383	-0.215088	0.998996	66.2205	38.0835	25.9431	45.3636	35.6534
Ano5	1.17486	5.66097	2.18288e-06	3068.87	1.30577	0.248085	4.73571	0.000299215	4166.37	1364.17	3514.92	3230.03	3372.48
Ano6	-0.0449706	0.0671378	0.856766	2571.58	-0.050988	0.249155	-0.180493	0.998996	2453.84	2672.68	2682.52	2477.28	2579.9
Ano7	0.0582709	0.137493	0.72863	1.35597	1.18569	0.167953	0.346948	0.998996	0	0.9765	4.44739	0	2.2237
Ano8	-0.183532	0.236519	0.580071	459.529	-0.228784	0.331716	-0.553282	0.998996	408.36	528.287	337.26	564.21	450.735
Anp32a	0.421118	0.902436	0.125188	2048.68	0.478203	0.274638	1.53335	0.753494	2238.62	1573.14	2553.54	1829.43	2191.49
Anp32b	0.0107134	0.0131768	0.970115	3197.92	0.00688816	0.285965	0.0374641	0.998996	2864.04	3298.62	4073.07	2555.96	3314.51
Anp32e	0.195788	0.367571	0.428972	2675.11	0.219181	0.247534	0.790952	0.998996	3024.07	2306.49	2737.37	2632.51	2684.94
Anpep	-0.0497377	0.0539456	0.883191	334.078	-0.0653673	0.338522	-0.146926	0.998996	312.708	351.54	407.677	264.385	336.031
Antxr1	0.221231	0.350198	0.44648	807.372	0.254926	0.290597	0.761297	0.998996	835.114	706.986	965.825	721.565	843.695
Antxr2	0.24803	0.365572	0.430951	535.078	0.290192	0.314932	0.787566	0.998996	515.048	471.65	689.346	464.268	576.807
Antxrl	0.0506556	0.176014	0.666785	0.177202	3.30743	0.117649	0.430565	0.998996	0	0	0	0.708806	0.354403
Anxa1	0.352501	0.580311	0.262838	423.153	0.408944	0.314815	1.11971	0.969258	378.928	359.352	541.099	413.234	477.167
Anxa11	-0.219426	0.429295	0.372138	2958.22	-0.240826	0.245862	-0.892475	0.998996	2875.07	3326.94	2773.69	2857.2	2815.44
Anxa13	0.0622412	0.203877	0.62535	0.36251	4.33449	0.12747	0.488282	0.998996	0	0	0.741232	0.708806	0.725019
Anxa2	-0.371017	0.797949	0.159239	1383.86	-0.418418	0.263575	-1.40763	0.82136	1157.02	1753.79	1407.6	1217.02	1312.31
Anxa3	-0.0198585	0.0225141	0.94948	471.002	-0.0309615	0.313425	-0.0633596	0.998996	413.878	497.039	564.819	408.272	486.546
Anxa4	-0.334733	0.670552	0.213525	980.084	-0.377932	0.269092	-1.24393	0.911104	875.582	1199.14	953.224	892.387	922.806
Anxa5	-0.10618	0.153919	0.701586	1830.89	-0.124961	0.277103	-0.38318	0.998996	1616.88	2013.54	2160.69	1532.44	1846.56
Anxa6	-0.519379	1.46921	0.0339462	6013.87	-0.568118	0.244908	-2.12071	0.3738	5783.26	7778.8	4866.93	5626.51	5246.72
Anxa7	-0.301789	0.630026	0.234409	1909.46	-0.33601	0.253801	-1.18908	0.939525	1707.02	2294.78	1892.36	1743.66	1818.01
Anxa8	0.0498064	0.0409341	0.910051	46.0474	0.082248	0.440866	0.112974	0.998996	44.147	44.919	51.8862	43.2372	47.5617
Anxa9	0.173693	0.190302	0.645206	9.69401	0.900159	0.377238	0.460433	0.998996	11.0367	5.859	14.0834	7.79687	10.9401
Aoah	0.199873	0.390584	0.406833	2.66735	6.93959	0.240962	0.82948	0.998996	1.83946	0	7.41232	1.41761	4.41497
Aoc2	-0.0670739	0.0570108	0.876979	20.3645	-0.28377	0.433293	-0.1548	0.998996	9.19729	27.342	22.237	22.6818	22.4594
Aoc3	0.184063	0.262187	0.54678	632.314	0.2277	0.305452	0.602592	0.998996	779.93	523.404	721.96	503.961	612.961
Aox1	0.300029	0.598907	0.251821	1996	0.339926	0.26182	1.14594	0.958366	2328.75	1601.46	1817.5	2236.28	2026.89
Aox3	0.0625654	0.0989843	0.796188	2.42858	1.37349	0.242235	0.258284	0.998996	3.67892	0.9765	2.2237	2.83523	2.52946
Aox3l1	0.0677628	0.217207	0.606447	0.555924	4.94941	0.13154	0.515151	0.998996	0	0	2.2237	0	1.11185
Aox4	0.0708373	0.224668	0.596117	0.741232	5.3649	0.133657	0.529993	0.998996	0	0	2.96493	0	1.48246
Ap1ar	-0.0283563	0.0373164	0.917664	851.247	-0.0248412	0.2743	-0.103377	0.998996	989.628	814.401	772.363	828.595	800.479
Ap1b1	-0.536338	1.38011	0.0416759	1883.11	-0.595171	0.263331	-2.03674	0.428566	1861.53	2440.27	1439.47	1791.15	1615.31
Ap1g1	0.235848	0.458875	0.347636	2069.03	0.264722	0.25112	0.939184	0.998996	2374.74	1734.26	2091.01	2076.09	2083.55
Ap1g2	0.174466	0.207056	0.620789	197.028	0.20684	0.352646	0.494733	0.998996	171.07	186.512	217.181	213.351	215.266
Ap1m1	-0.412299	0.856882	0.139033	736.189	-0.467481	0.278693	-1.4794	0.782055	682.439	924.746	649.319	688.251	668.785
Ap1s1	-0.24877	0.30036	0.500772	196.208	-0.331064	0.369493	-0.673276	0.998996	172.909	236.313	144.54	231.071	187.806
Ap1s2	0.589871	1.19552	0.0637506	356.522	0.691367	0.318175	1.85392	0.544707	310.868	263.655	460.305	391.261	425.783
Ap1s3	0.819281	1.27068	0.0536187	80.7223	1.33391	0.424519	1.9299	0.494514	80.9361	40.0365	127.492	74.4247	100.958
Ap2a1	-0.469763	0.995352	0.101076	1545.53	-0.537485	0.2865	-1.63966	0.68577	1403.51	2009.64	1110.37	1658.61	1384.49
Ap2a2	-0.372828	0.844169	0.143163	1829.4	-0.412924	0.254645	-1.46411	0.78612	1705.18	2243.02	1614.4	1755	1684.7
Ap2b1	-0.234809	0.438723	0.364147	1393.12	-0.259912	0.258745	-0.907491	0.998996	1379.59	1570.21	1314.95	1307.75	1311.35
Ap2m1	-0.449268	1.18799	0.0648647	3615.18	-0.494149	0.243349	-1.84619	0.549544	3150.99	4673.53	3297.74	3338.48	3318.11
Ap2s1	-0.472356	0.938427	0.115232	532.777	-0.553614	0.299888	-1.57511	0.731123	437.791	716.751	433.621	542.946	488.283
Ap3b1	-0.0350861	0.0474802	0.896437	963.579	-0.0321108	0.269554	-0.130164	0.998996	1129.43	921.816	920.61	882.464	901.537
Ap3b2	-0.0511851	0.0431865	0.905344	19.2283	-0.207264	0.430439	-0.118914	0.998996	12.8762	23.436	20.7545	19.8466	20.3005
Ap3d1	-0.284342	0.550604	0.281446	1579.47	-0.31751	0.263995	-1.07708	0.988898	1510.19	1845.59	1620.33	1341.77	1481.05
Ap3m1	0.481256	1.14562	0.0715121	1067.87	0.545004	0.267036	1.80221	0.578804	1248.99	771.435	1099.25	1151.81	1125.53
Ap3m2	-0.0598269	0.0550124	0.881024	103.435	-0.0784011	0.399721	-0.149672	0.998996	108.528	105.462	94.1364	105.612	99.8743
Ap3s1	0.347387	0.535685	0.291283	309.611	0.443368	0.32918	1.05531	0.997584	413.878	221.666	333.554	269.346	301.45
Ap3s2	-0.288548	0.530207	0.29498	893.116	-0.324347	0.275527	-1.04726	0.998996	886.619	1034.11	766.434	885.299	825.866
Ap4b1	-0.198674	0.282064	0.522319	427.614	-0.234942	0.310537	-0.639775	0.998996	408.36	482.391	363.945	455.763	409.854
Ap4e1	0.981148	2.68884	0.0020472	367.232	1.19376	0.318214	3.0833	0.045206	472.741	178.7	378.028	439.46	408.744
Ap4m1	0.0493912	0.0449668	0.90164	108.908	0.0608391	0.399639	0.12359	0.998996	101.17	108.392	96.3601	129.712	113.036
Ap4s1	-0.128135	0.197501	0.634599	995.062	-0.150114	0.269608	-0.475264	0.998996	838.793	1121.02	963.601	1056.83	1010.22
Ap5b1	-0.069899	0.0580553	0.874872	29.7115	-0.210086	0.44388	-0.157473	0.998996	20.234	36.1305	34.8379	27.6434	31.2407
Ap5m1	0.575504	1.08261	0.082678	273.249	0.707133	0.331635	1.73535	0.625072	301.671	185.535	302.423	303.369	302.896
Ap5s1	-0.46179	0.864255	0.136692	386.589	-0.543981	0.310296	-1.48822	0.778379	351.336	503.874	325.401	365.744	345.572
Ap5z1	0.0411125	0.0376018	0.917061	117.872	0.0707613	0.394794	0.104137	0.998996	132.441	109.368	97.8426	131.838	114.84
Apaf1	0.0922342	0.0892131	0.814305	118.129	0.142454	0.392692	0.234877	0.998996	134.28	105.462	103.772	129.003	116.388
Apba1	0.0849883	0.0844322	0.823318	155.023	0.117731	0.380637	0.223279	0.998996	161.872	144.522	187.532	126.168	156.85
Apba2	0.0287589	0.0374708	0.917338	3.46465	0.307299	0.277093	0.103788	0.998996	3.67892	2.9295	3.70616	3.54403	3.6251
Apba3	-0.357562	0.705918	0.196826	1814.43	-0.408022	0.277041	-1.29065	0.889648	1572.74	2267.43	1418.72	1998.83	1708.78
Apbb1	-0.426226	0.675483	0.211114	308.689	-0.530927	0.340842	-1.25051	0.907499	259.364	409.154	224.593	341.645	283.119
Apbb1ip	0.2557	0.280674	0.523994	118.91	0.364095	0.401286	0.637202	0.998996	119.565	99.603	159.365	97.1065	128.236
Apbb2	0.0831418	0.112951	0.77099	1141.91	0.0966062	0.285632	0.29108	0.998996	1190.13	1076.1	1343.11	958.306	1150.71
Apbb3	-0.0338957	0.0321224	0.928705	173.227	-0.0666881	0.37883	-0.0894747	0.998996	136.12	191.394	137.869	227.527	182.698
Apc	1.22421	5.85064	1.41046e-06	2113.45	1.37269	0.253801	4.82352	0.000234105	3095.81	867.132	2151.8	2339.06	2245.43
Apc2	-0.202108	0.188377	0.648071	42.0374	-0.401553	0.44279	-0.456443	0.998996	33.1102	53.7075	44.4739	36.8579	40.6659
Apcdd1	-0.2027	0.204407	0.624587	83.0454	-0.289185	0.414214	-0.489359	0.998996	90.1334	91.791	80.7943	69.463	75.1286
Apeh	-0.337094	0.549379	0.282242	602.569	-0.403722	0.313489	-1.0753	0.990252	516.888	753.858	448.445	691.086	569.766
Apex1	-0.327248	0.475142	0.334856	267.207	-0.399694	0.339335	-0.964379	0.998996	263.042	320.292	209.769	275.726	242.747
Apex2	-0.0462606	0.0424361	0.906909	109.019	-0.0517685	0.3956	-0.116938	0.998996	121.404	107.415	103.772	103.486	103.629
Aph1a	-0.355819	0.627667	0.235685	1001.03	-0.408977	0.300057	-1.18584	0.940618	1028.26	1187.42	699.723	1088.73	894.225
Aph1b	0.326455	0.375406	0.421303	94.9559	0.488246	0.405956	0.804164	0.998996	104.849	72.261	97.1014	105.612	101.357
Aph1c	0.323851	0.37019	0.426392	13.7579	1.29174	0.407165	0.79538	0.998996	14.7157	6.8355	20.0133	13.4673	16.7403
Api5	0.256911	0.472379	0.336993	1022.93	0.28936	0.267581	0.960124	0.998996	1081.6	873.968	1081.46	1054.7	1068.08
Apip	-0.157524	0.229805	0.589109	563.265	-0.181266	0.291642	-0.540128	0.998996	549.998	616.172	573.713	513.176	543.445
Apitd1	0.0532906	0.0493626	0.89256	12.0489	0.281163	0.394553	0.135066	0.998996	14.7157	9.765	7.41232	16.3025	11.8574
Aplf	0.240266	0.266945	0.540823	117.396	0.345908	0.392867	0.61157	0.998996	130.602	95.697	133.422	109.865	121.643
Apln	-0.429769	0.581931	0.26186	152.652	-0.569686	0.383036	-1.12201	0.967381	154.514	194.324	102.29	159.481	130.886
Aplnr	-0.163075	0.241276	0.573752	947.06	-0.16955	0.289893	-0.562535	0.998996	1289.46	899.357	931.728	667.696	799.712
Aplp1	-0.363012	0.393386	0.404216	54.1834	-0.614533	0.435206	-0.834114	0.998996	47.8259	73.2375	48.1801	47.49	47.835
Aplp2	-0.0667391	0.0999479	0.794423	5238.98	-0.0714924	0.256126	-0.260571	0.998996	5538.61	5310.21	5692.66	4414.45	5053.55
Apmap	-0.0560196	0.0666993	0.857631	389.199	-0.0579149	0.312278	-0.17939	0.998996	441.47	381.812	338.002	395.514	366.758
Apoa1	0.0622412	0.203877	0.62535	0.36251	4.33449	0.12747	0.488282	0.998996	0	0	0.741232	0.708806	0.725019
Apoa1bp	-0.481764	1.06217	0.0866624	815.112	-0.547976	0.281195	-1.71327	0.638324	737.623	1065.36	797.565	659.899	728.732
Apoa2	0.0428813	0.0602218	0.870519	3.01289	0.313211	0.263077	0.162999	0.998996	1.83946	2.9295	4.44739	2.83523	3.64131
Apobec1	0.2911	0.301398	0.499576	60.8801	0.456751	0.431159	0.675157	0.998996	53.3443	50.778	75.6056	63.7926	69.6991
Apobec2	-0.623843	1.96703	0.0107887	26833.8	-0.684442	0.244696	-2.54947	0.162332	23729	37249.6	20918.3	25438.4	23178.3
Apobec3	0.650251	1.06274	0.0865484	142.062	0.903465	0.3794	1.71389	0.638171	174.748	83.0025	146.764	163.734	155.249
Apobr	-0.123885	0.11444	0.768351	75.6872	-0.214048	0.420618	-0.294532	0.998996	60.7021	88.8615	66.7109	86.4744	76.5926
Apoc1	0.260797	0.283596	0.52048	13.4003	0.827122	0.405843	0.642605	0.998996	9.19729	9.765	14.0834	20.5554	17.3194
Apoc3	0.0619678	0.203219	0.626298	0.354403	4.30491	0.127259	0.486943	0.998996	0	0	0	1.41761	0.708806
Apod	-0.35271	0.696274	0.201246	843.444	-0.402649	0.275983	-1.27801	0.894278	721.067	1055.6	846.487	750.626	798.556
Apoe	0.147923	0.231757	0.586466	1392.34	0.168156	0.271935	0.543964	0.998996	1466.05	1263.59	1593.65	1246.08	1419.86
Apoh	0.220441	0.238953	0.576828	11.6222	0.970031	0.395038	0.558024	0.998996	12.8762	6.8355	12.6009	14.1761	13.3885
Apol10a	-0.0998531	0.385824	0.411316	0.244125	-5.19427	0.121538	-0.82158	0.998996	0	0.9765	0	0	0
Apol10b	-0.278036	0.31962	0.479049	116.165	-0.36982	0.392798	-0.707833	0.998996	128.762	131.828	111.926	92.1448	102.035
Apol11b	-0.0612099	0.190782	0.644493	0.703989	-5.19438	0.132654	-0.461427	0.998996	1.83946	0.9765	0	0	0
Apol6	-0.537801	1.48237	0.0329331	2589.8	-0.583741	0.252146	-2.1329	0.367547	3121.56	3100.39	1927.2	2210.06	2068.63
Apol7b	0.0506556	0.176014	0.666785	0.177202	3.30743	0.117649	0.430565	0.998996	0	0	0	0.708806	0.354403
Apol7c	0.0517679	0.116537	0.76465	1.16256	0.910308	0.172917	0.29938	0.998996	0	0.9765	2.96493	0.708806	1.83687
Apol7d	-0.0998531	0.385824	0.411316	0.244125	-5.19427	0.121538	-0.82158	0.998996	0	0.9765	0	0	0
Apol7e	-0.0341259	0.101398	0.791775	0.429433	-1.40286	0.129261	-0.264007	0.998996	0	0.9765	0.741232	0	0.370616
Apol8	0.0506556	0.176014	0.666785	0.177202	3.30743	0.117649	0.430565	0.998996	0	0	0	0.708806	0.354403
Apol9a	0.00337784	0.00542061	0.987596	1.88077	0.556173	0.217272	0.0155466	0.999692	3.67892	0.9765	0.741232	2.12642	1.43383
Apol9b	-0.372387	0.507676	0.310687	8.61917	-1.59849	0.367325	-1.01378	0.998996	3.67892	18.5535	4.44739	7.79687	6.12213
Apold1	0.394223	0.477554	0.333001	126.12	0.504912	0.407219	0.968086	0.998996	73.5783	112.298	105.255	213.351	159.303
Apom	0.0707987	0.224489	0.596363	0.725019	5.33447	0.133674	0.529637	0.998996	0	0	1.48246	1.41761	1.45004
Apon	-0.0163255	0.027811	0.93797	1.71167	0.164305	0.209781	-0.0778213	0.998996	3.67892	0.9765	1.48246	0.708806	1.09563
Apoo	0.0412181	0.0556374	0.879757	1115.03	0.0477236	0.272467	0.151278	0.998996	1153.34	1078.06	1220.81	1007.92	1114.37
Apool	0.0378867	0.0483238	0.894697	612.925	0.04718	0.286234	0.132363	0.998996	664.044	582.971	592.985	611.7	602.343
Apopt1	-0.363368	0.713104	0.193596	711.126	-0.415676	0.279511	-1.30001	0.884167	616.218	891.545	678.968	657.772	668.37
App	0.101793	0.161836	0.688913	4742.74	0.110325	0.254271	0.400331	0.998996	4515.87	4575.88	5505.87	4373.34	4939.6
Appbp2	0.16068	0.222418	0.599214	410.637	0.184117	0.305748	0.525531	0.998996	389.965	382.788	439.55	430.245	434.898
Appl1	1.30554	5.90389	1.2477e-06	1066.68	1.48943	0.269301	4.84791	0.000221689	1546.98	411.107	1183.75	1124.88	1154.31
Appl2	0.432821	0.869044	0.135194	714.304	0.49831	0.289719	1.49393	0.77478	754.178	549.77	865.017	688.251	776.634
Aprt	-0.513136	0.978005	0.105195	336.112	-0.612438	0.316716	-1.62017	0.697247	285.116	458.955	292.045	308.331	300.188
Aptx	-0.0555166	0.0649883	0.861017	381.97	-0.0604751	0.317093	-0.17508	0.998996	413.878	381.812	323.918	408.272	366.095
Aqp1	0.105405	0.172379	0.672389	6728.38	0.112313	0.24926	0.422872	0.998996	6130.91	6572.82	6391.64	7818.13	7104.89
Aqp11	0.332463	0.411751	0.38748	10.5443	1.52532	0.384708	0.864196	0.998996	9.19729	4.8825	10.3772	17.7202	14.0487
Aqp2	0.122809	0.154046	0.701382	5.30558	0.570356	0.320268	0.383456	0.998996	1.83946	4.8825	7.41232	7.08806	7.25019
Aqp3	0.0457134	0.108597	0.77876	1.00768	4.92907	0.162718	0.280936	0.998996	1.83946	0	1.48246	0.708806	1.09563
Aqp4	1.35487	5.98128	1.04404e-06	833.529	1.55532	0.277459	4.88315	0.000198969	1111.03	323.222	929.505	970.356	949.93
Aqp5	0.00523579	0.0139719	0.96834	0.645172	3.36101	0.131918	0.0396898	0.998996	1.83946	0	0.741232	0	0.370616
Aqp7	0.0404542	0.0461609	0.899164	783.667	0.042397	0.319248	0.126717	0.998996	717.389	789.989	1034.02	593.271	813.645
Aqp8	-0.010489	0.0211001	0.952577	1.20516	-0.444426	0.17637	-0.0594714	0.998996	0	1.953	0.741232	2.12642	1.43383
Aqp9	0.0625089	0.204521	0.624423	0.370616	4.36358	0.127675	0.489592	0.998996	0	0	1.48246	0	0.741232
Aqr	0.0741905	0.10213	0.790443	746.522	0.0906663	0.279189	0.265736	0.998996	859.027	679.644	697.499	749.917	723.708
Ar	1.10718	2.43609	0.00366365	151.066	1.57667	0.381028	2.90576	0.0699724	209.698	56.637	190.497	147.432	168.964
Araf	-0.142807	0.233515	0.584098	1666.46	-0.157684	0.260879	-0.547409	0.998996	1688.62	1782.11	1469.86	1725.23	1597.55
Arap1	-0.242139	0.411014	0.388138	716.906	-0.269053	0.280579	-0.862999	0.998996	787.288	782.177	623.376	674.784	649.08
Arap2	1.26763	2.89515	0.00127306	123.897	1.90152	0.393433	3.22199	0.0310598	172.909	38.0835	154.176	130.42	142.298
Arap3	0.165232	0.258086	0.551969	807.987	0.184332	0.277788	0.594813	0.998996	774.412	750.929	902.82	803.786	853.303
Arc	-0.0526513	0.0450428	0.901482	17.4558	-0.291606	0.425331	-0.123789	0.998996	5.51837	24.4125	20.7545	19.1378	19.9461
Arcn1	0.159936	0.283335	0.520792	3014.76	0.180021	0.249073	0.642125	0.998996	3397.48	2652.17	3178.4	2830.97	3004.69
Areg	0.0145721	0.0357416	0.920997	0.791942	0.165279	0.146929	0.0991774	0.998996	0	0.9765	1.48246	0.708806	1.09563
Arf1	-0.348055	0.789923	0.16221	4403.26	-0.383661	0.249024	-1.39768	0.826511	4113.03	5329.74	3739.51	4430.75	4085.13
Arf2	-0.193286	0.288249	0.514933	483.185	-0.234365	0.296827	-0.651176	0.998996	377.089	576.135	501.073	478.444	489.758
Arf3	-0.0569806	0.0725928	0.846072	638.574	-0.0677537	0.293514	-0.194133	0.998996	608.861	668.903	712.324	564.21	638.267
Arf4	-0.046258	0.0605345	0.869892	1088.83	-0.0560562	0.282413	-0.163795	0.998996	1006.18	1145.43	1264.54	939.168	1101.85
Arf5	-0.437511	0.91887	0.12054	772.033	-0.496501	0.281808	-1.55251	0.743623	732.104	974.547	632.271	749.208	690.74
Arf6	0.194239	0.331089	0.466564	1127.57	0.226348	0.266782	0.728081	0.998996	1392.47	933.534	1144.46	1039.82	1092.14
Arfgap1	-0.233532	0.379637	0.417218	603.536	-0.267087	0.287864	-0.811258	0.998996	586.787	686.48	544.064	596.815	570.44
Arfgap2	-0.34612	0.692028	0.203222	2012.51	-0.384964	0.272016	-1.27242	0.896541	2124.57	2340.67	1515.08	2069.71	1792.4
Arfgap3	-0.331494	0.488255	0.324897	270.34	-0.403003	0.336732	-0.984445	0.998996	266.721	324.198	274.256	216.186	245.221
Arfgef1	1.19646	5.22975	5.89183e-06	4353.99	1.35389	0.264105	4.53023	0.000552414	6094.12	1852.42	4013.03	5456.39	4734.71
Arfgef2	-0.112499	0.18692	0.650249	2472.18	-0.119636	0.248113	-0.453416	0.998996	2731.59	2519.37	2317.83	2319.92	2318.88
Arfip1	0.411906	0.795054	0.160305	527.919	0.473104	0.29337	1.40405	0.823137	526.085	419.895	576.678	589.018	582.848
Arfip2	0.0663858	0.0765576	0.838383	307.793	0.0817222	0.325481	0.203962	0.998996	318.226	292.95	286.857	333.139	309.998
Arfrp1	-0.302921	0.525553	0.298158	545.548	-0.347934	0.29116	-1.04039	0.998996	522.406	645.467	518.862	495.456	507.159
Arg1	0.0676103	0.216838	0.606963	0.547817	4.92949	0.131432	0.514413	0.998996	0	0	1.48246	0.708806	1.09563
Arglu1	0.730499	2.03451	0.00923605	1227.37	0.844065	0.280617	2.60319	0.144199	1605.85	719.681	1482.46	1101.49	1291.97
Arhgap1	-0.0502421	0.0590304	0.87291	378.796	-0.060553	0.314086	-0.159963	0.998996	369.731	392.553	408.419	344.48	376.449
Arhgap10	-0.197165	0.360763	0.435749	1922.86	-0.214056	0.252973	-0.779391	0.998996	2073.07	2062.37	1829.36	1726.65	1778.01
Arhgap11a	0.397123	0.430003	0.371533	37.1381	1.03714	0.444405	0.893606	0.998996	58.8626	17.577	28.1668	43.946	36.0564
Arhgap12	1.16756	4.47621	3.34037e-05	810.542	1.35234	0.281414	4.14893	0.00195875	1155.18	341.775	813.131	932.08	872.606
Arhgap15	0.31886	0.33869	0.458469	19.8168	1.29548	0.430096	0.741371	0.998996	33.1102	7.812	17.7896	20.5554	19.1725
Arhgap17	-0.0401931	0.0504154	0.890399	662.445	-0.0487396	0.291678	-0.137799	0.998996	627.255	689.409	741.973	591.145	666.559
Arhgap18	0.760773	1.51952	0.0302328	239.473	0.97908	0.351068	2.16703	0.347259	286.955	135.734	309.094	226.109	267.601
Arhgap19	0.233565	0.2963	0.505475	241.873	0.302076	0.350751	0.665899	0.998996	270.4	201.159	205.321	290.611	247.966
Arhgap20	0.766144	2.55958	0.00275692	1688.88	0.85394	0.255926	2.99362	0.0569341	1951.66	1040.95	1924.98	1837.94	1881.46
Arhgap21	0.694465	1.7317	0.018548	952.85	0.804237	0.294953	2.35449	0.245621	1008.02	623.984	1291.97	887.426	1089.7
Arhgap22	0.0861913	0.0737733	0.843775	23.418	0.182007	0.43737	0.197067	0.998996	20.234	22.4595	31.1317	19.8466	25.4892
Arhgap23	-0.287281	0.447429	0.35692	461.435	-0.336764	0.311839	-0.92125	0.998996	458.025	537.075	487.73	362.909	425.32
Arhgap24	-0.185597	0.324654	0.473528	2163.07	-0.201993	0.258942	-0.71675	0.998996	2348.99	2301.61	1809.35	2192.34	2000.84
Arhgap25	-0.0499243	0.0418854	0.90806	59.3669	-0.0693678	0.432298	-0.115486	0.998996	64.381	59.5665	51.145	62.375	56.76
Arhgap26	0.579649	0.977879	0.105226	189.288	0.744727	0.357801	1.62003	0.697247	200.501	127.922	224.593	204.136	214.365
Arhgap27	0.0565315	0.0656701	0.859666	322.546	0.0505873	0.31975	0.176799	0.998996	246.487	339.822	340.967	362.909	351.938
Arhgap28	-0.127487	0.116208	0.765229	67.6194	-0.192758	0.426919	-0.298621	0.998996	71.7389	72.261	71.8995	54.5781	63.2388
Arhgap29	0.777724	2.32024	0.00478362	1482.16	0.892816	0.275666	2.82125	0.0871842	1951.66	843.696	1790.82	1342.48	1566.65
Arhgap30	0.161488	0.145394	0.715494	44.2234	0.33359	0.443055	0.364487	0.998996	49.6654	36.1305	57.0748	34.0227	45.5488
Arhgap31	0.261059	0.494955	0.319923	1619.58	0.291449	0.262472	0.994617	0.998996	1673.91	1393.47	1850.86	1560.08	1705.47
Arhgap32	0.563403	1.00795	0.0981866	248.29	0.700994	0.34069	1.65371	0.678025	266.721	170.888	255.725	299.825	277.775
Arhgap33	0.0100567	0.0079447	0.981873	28.9873	0.0122848	0.44262	0.0227208	0.999692	27.5919	29.295	21.4957	37.5667	29.5312
Arhgap36	0.0358392	0.0508265	0.889557	2.85802	0.570323	0.258086	0.138865	0.998996	3.67892	1.953	2.96493	2.83523	2.90008
Arhgap39	-0.0959236	0.108635	0.778691	235.018	-0.125571	0.341334	-0.281025	0.998996	209.698	257.796	222.37	250.209	236.289
Arhgap4	-0.0754913	0.0633696	0.864232	27.232	-0.0902403	0.441497	-0.170989	0.998996	38.6286	24.4125	28.1668	17.7202	22.9435
Arhgap40	0.0619678	0.203219	0.626298	0.354403	4.30491	0.127259	0.486943	0.998996	0	0	0	1.41761	0.708806
Arhgap42	0.817839	1.93084	0.0117264	320.293	0.993369	0.324504	2.52027	0.173647	356.855	185.535	393.594	345.189	369.391
Arhgap44	-0.493625	0.933274	0.116607	481.547	-0.57297	0.314576	-1.56917	0.735712	538.961	591.759	328.366	467.103	397.735
Arhgap5	1.34141	5.78345	1.64644e-06	1086.56	1.56307	0.279892	4.79259	0.000248854	1843.14	362.282	945.07	1195.76	1070.41
Arhgap6	0.525665	0.891863	0.128273	222.968	0.669711	0.345617	1.52095	0.758919	263.042	150.381	243.124	235.324	239.224
Arhgap8	-0.397155	0.531335	0.294215	9.63219	-1.60844	0.378632	-1.04892	0.998996	11.0367	16.6005	5.92985	4.96164	5.44575
Arhgap9	0.0675368	0.0628757	0.865216	12.08	0.0908813	0.397886	0.169739	0.998996	5.51837	13.671	17.7896	11.3409	14.5652
Arhgdia	-0.443752	1.14226	0.0720679	2713.14	-0.487888	0.246709	-1.79869	0.58015	2494.3	3445.09	2440.13	2473.03	2456.58
Arhgdib	0.0129203	0.0126394	0.971316	346.307	0.0176287	0.359317	0.0359578	0.998996	351.336	341.775	461.046	231.071	346.059
Arhgdig	-0.179031	0.183704	0.655082	12.278	-0.677588	0.400774	-0.446713	0.998996	7.35783	18.5535	11.8597	11.3409	11.6003
Arhgef1	-0.0102775	0.0125166	0.971591	860.991	-0.0185336	0.288588	-0.0356131	0.998996	748.659	906.192	763.469	1025.64	894.556
Arhgef10	0.174419	0.23756	0.578683	385.557	0.203115	0.314092	0.55531	0.998996	371.57	354.47	445.48	370.706	408.093
Arhgef10l	-0.347059	0.665926	0.215811	1801.58	-0.395084	0.280397	-1.23774	0.915588	1662.87	2199.08	1366.09	1978.28	1672.18
Arhgef11	-0.234229	0.379257	0.417583	717.599	-0.262168	0.288949	-0.810622	0.998996	789.127	780.224	575.937	725.109	650.523
Arhgef12	0.355522	0.838146	0.145162	5183.93	0.393976	0.244037	1.45683	0.789408	5983.76	4066.15	5035.93	5649.9	5342.91
Arhgef15	-0.267234	0.43378	0.368315	1026.6	-0.311059	0.297047	-0.899633	0.998996	951	1207.93	1175.59	771.89	973.742
Arhgef16	0.0835647	0.0952002	0.803156	6.30311	0.155337	0.335244	0.249265	0.998996	0	7.812	8.89478	8.50568	8.70023
Arhgef17	-0.0741054	0.111828	0.772986	1531.3	-0.0841368	0.25689	-0.288471	0.998996	1440.3	1622.94	1505.44	1556.54	1530.99
Arhgef18	-0.0997535	0.124686	0.750437	456.776	-0.113731	0.313628	-0.318063	0.998996	483.777	471.65	369.133	502.544	435.839
Arhgef19	-0.230838	0.239764	0.575753	14.484	-0.739641	0.412506	-0.559599	0.998996	12.8762	20.5065	10.3772	14.1761	12.2767
Arhgef2	-0.205396	0.373008	0.423635	1842.18	-0.237088	0.256703	-0.800131	0.998996	1372.24	2223.49	1766.36	2006.63	1886.49
Arhgef25	0.285197	0.408099	0.390752	274.549	0.328405	0.332299	0.858255	0.998996	217.056	250.961	292.787	337.392	315.089
Arhgef26	0.17547	0.162166	0.688389	53.4961	0.318223	0.437534	0.401042	0.998996	57.0232	44.919	65.9696	46.0724	56.021
Arhgef28	0.312653	0.386636	0.410548	136.347	0.412378	0.379927	0.822929	0.998996	130.602	113.274	151.953	149.558	150.755
Arhgef3	0.235113	0.364263	0.432252	532.206	0.268723	0.299376	0.785344	0.998996	504.011	476.532	632.271	516.011	574.141
Arhgef33	-0.0903753	0.151417	0.705639	2.34669	-1.10212	0.239266	-0.377719	0.998996	1.83946	3.906	2.2237	1.41761	1.82065
Arhgef37	-0.156467	0.140348	0.723856	42.1544	-0.248757	0.44286	-0.35331	0.998996	53.3443	42.966	32.6142	39.6932	36.1537
Arhgef39	-0.220067	0.233981	0.583471	14.319	-0.741336	0.401346	-0.548321	0.998996	16.5551	18.5535	4.44739	17.7202	11.0838
Arhgef4	-0.0690344	0.0707556	0.849658	8.48939	-0.141247	0.364193	-0.189554	0.998996	14.7157	6.8355	8.15355	4.25284	6.20319
Arhgef40	-0.0783629	0.101774	0.79109	542.177	-0.0945745	0.295826	-0.264895	0.998996	496.654	581.994	500.331	589.727	545.029
Arhgef5	-0.025338	0.0295516	0.934218	440.357	-0.0291381	0.306984	-0.0825386	0.998996	443.309	445.284	476.612	396.223	436.417
Arhgef6	0.497438	1.33828	0.04589	2475.44	0.552802	0.249167	1.9964	0.454313	2902.66	1779.18	2679.55	2540.36	2609.96
Arhgef7	-0.332366	0.683362	0.207319	2099.91	-0.362686	0.263579	-1.26097	0.900563	2448.32	2328.95	1596.61	2025.77	1811.19
Arhgef9	0.472171	0.899718	0.125974	404.731	0.575246	0.308574	1.53017	0.755113	546.319	269.514	389.147	413.943	401.545
Arid1a	-0.142437	0.242412	0.572253	2410.04	-0.150973	0.252218	-0.564736	0.998996	2795.98	2443.2	2333.4	2067.59	2200.49
Arid1b	0.106606	0.170687	0.675014	1750.81	0.125247	0.254262	0.419276	0.998996	2122.73	1534.08	1655.91	1690.5	1673.21
Arid2	0.724189	2.07724	0.00837073	985.645	0.825445	0.274653	2.63674	0.133301	1173.57	609.336	1165.22	994.455	1079.84
Arid3a	0.130822	0.123072	0.75323	80.0886	0.214477	0.416123	0.314383	0.998996	90.1334	69.3315	80.7943	80.0951	80.4447
Arid3b	-0.134828	0.120283	0.758084	51.409	-0.278639	0.437757	-0.307998	0.998996	34.9497	64.449	46.6976	59.5397	53.1187
Arid4a	1.54291	6.32762	4.70302e-07	561.635	1.8493	0.306251	5.03805	0.000126859	779.93	178.7	729.372	558.539	643.956
Arid4b	1.30707	5.20166	6.28555e-06	622.403	1.52842	0.289397	4.51655	0.000583093	870.064	239.243	702.688	677.619	690.153
Arid5a	-0.248401	0.372796	0.423842	374.866	-0.314425	0.310589	-0.799774	0.998996	233.611	485.321	375.804	404.728	390.266
Arid5b	0.189018	0.288905	0.514156	797.057	0.223733	0.289736	0.65238	0.998996	917.889	680.621	904.303	685.416	794.859
Arih1	0.564916	1.69755	0.0200657	4223.41	0.6237	0.242962	2.32512	0.259805	4992.29	2915.83	4374.01	4611.49	4492.75
Arih2	-0.334913	0.710325	0.194839	1507.73	-0.370517	0.258341	-1.2964	0.886609	1484.44	1785.04	1326.8	1434.62	1380.71
Arl1	0.0595768	0.083157	0.825739	1016.17	0.0661508	0.270595	0.220169	0.998996	1004.34	989.195	972.496	1098.65	1035.57
Arl10	0.171633	0.159081	0.693296	21.5461	0.408129	0.43519	0.394386	0.998996	18.3946	18.5535	23.7194	25.517	24.6182
Arl11	0.0294575	0.0426391	0.906486	2.70314	1.14577	0.250761	0.117473	0.998996	5.51837	0.9765	1.48246	2.83523	2.15884
Arl13b	0.620731	1.08513	0.0822004	208.045	0.802196	0.357141	1.73806	0.623365	231.772	133.781	264.62	202.01	233.315
Arl14ep	0.67483	1.27518	0.0530663	225.237	0.863778	0.348861	1.93438	0.492604	266.721	136.71	225.334	272.182	248.758
Arl14epl	-0.00380813	0.00651105	0.98512	1.7421	4.33438	0.204179	-0.0186509	0.999692	5.51837	0	0.741232	0.708806	0.725019
Arl15	0.0427682	0.0472698	0.896872	292.933	0.054027	0.329965	0.129614	0.998996	303.511	282.209	320.212	265.802	293.007
Arl16	0.000228269	0.000187486	0.999568	72.0589	-0.0294869	0.421983	0.000540943	0.999978	57.0232	78.12	80.7943	72.2983	76.5463
Arl2	-0.457176	0.995575	0.101024	879.149	-0.51814	0.278782	-1.63991	0.68577	811.201	1128.83	862.794	713.768	788.281
Arl2bp	-0.383148	0.804666	0.156796	1070.89	-0.430602	0.270598	-1.41593	0.815272	1004.34	1320.23	904.303	1054.7	979.503
Arl3	-0.306237	0.59785	0.252435	1017.69	-0.347813	0.267583	-1.14446	0.95927	859.027	1248.94	1007.33	955.471	981.402
Arl4a	0.229805	0.387341	0.409882	747.09	0.261182	0.278855	0.824102	0.998996	772.572	652.302	758.28	805.204	781.742
Arl4c	-0.250383	0.258548	0.551381	73.8906	-0.390921	0.420323	-0.595691	0.998996	66.2205	90.8145	71.8995	66.6278	69.2636
Arl4d	0.014344	0.0130078	0.970492	121.097	0.00305446	0.387773	0.0369907	0.998996	103.01	126.945	128.974	125.459	127.217
Arl5a	0.869735	3.10951	0.000777129	1487.79	0.970839	0.258787	3.36081	0.0208659	1684.94	867.132	1661.1	1737.99	1699.55
Arl5b	0.832026	1.87517	0.0133299	260.56	1.04563	0.336195	2.47483	0.190476	331.102	138.663	286.115	286.358	286.237
Arl5c	-0.247738	0.246269	0.567193	20.2041	-0.684545	0.432964	-0.572191	0.998996	12.8762	30.2715	18.5308	19.1378	18.8343
Arl6	0.220551	0.216264	0.607766	62.3496	0.380903	0.429702	0.513265	0.998996	69.8994	49.8015	64.4872	65.2102	64.8487
Arl6ip1	-0.155465	0.198093	0.633734	302.72	-0.195034	0.326279	-0.476478	0.998996	261.203	345.681	326.142	277.852	301.997
Arl6ip4	-0.325595	0.607744	0.24675	845.735	-0.373087	0.281102	-1.15828	0.953562	746.82	1036.07	881.325	718.73	800.027
Arl6ip5	-0.430215	1.08258	0.0826833	5232.21	-0.473301	0.247916	-1.73532	0.625072	4856.17	6585.52	4337.69	5149.48	4743.58
Arl6ip6	0.219961	0.254937	0.555984	148.843	0.296299	0.373564	0.588816	0.998996	160.033	125.969	153.435	155.937	154.686
Arl8a	-0.31277	0.525132	0.298448	822.666	-0.363601	0.300807	-1.03977	0.998996	783.609	981.383	914.68	610.991	762.836
Arl8b	-0.0494389	0.0726255	0.846008	3463.47	-0.0499254	0.254558	-0.194214	0.998996	3895.97	3396.27	3617.95	2943.67	3280.81
Armc1	0.228372	0.384975	0.412121	751.507	0.262275	0.278446	0.820167	0.998996	822.238	642.537	752.35	788.902	770.626
Armc10	-0.124938	0.143596	0.718463	214.295	-0.154036	0.346555	-0.360514	0.998996	215.217	229.478	209.769	202.719	206.244
Armc2	0.206484	0.193637	0.64027	27.4777	0.681828	0.441847	0.467321	0.998996	44.147	15.624	28.1668	21.973	25.0699
Armc3	0.0857346	0.132784	0.736573	2.76877	0.898203	0.254863	0.336395	0.998996	1.83946	1.953	4.44739	2.83523	3.64131
Armc4	0.0622412	0.203877	0.62535	0.36251	4.33449	0.12747	0.488282	0.998996	0	0	0.741232	0.708806	0.725019
Armc5	-0.265573	0.338304	0.458877	205.023	-0.33524	0.358545	-0.740698	0.998996	204.18	238.266	158.624	219.021	188.822
Armc6	-0.395159	0.473966	0.335764	88.3698	-0.587902	0.410525	-0.96257	0.998996	73.5783	120.11	71.8995	87.892	79.8957
Armc7	-0.138783	0.12257	0.754101	41.0427	-0.280431	0.443061	-0.313236	0.998996	34.9497	48.825	39.2853	41.1108	40.198
Armc8	0.327927	0.659679	0.218938	1304.78	0.375486	0.266747	1.22936	0.9212	1600.33	1006.77	1200.8	1411.23	1306.01
Armc9	-0.175629	0.16627	0.681915	63.2297	-0.295388	0.428519	-0.409851	0.998996	55.1837	75.1905	63.0047	59.5397	61.2722
Armcx1	0.638712	0.968814	0.107445	109.819	0.915518	0.396769	1.60978	0.706085	117.725	67.3785	123.044	131.129	127.087
[truncated: 15,534 more rows]

## Sheet: p=0.05
Control_3_12_Soleus	Control_3_8_Soleus	gene name	Promedio Control	HuR_KO_1_9_Soleus	HuR_KO_3_9_Soleus	log2FoldChange	log10 pvalue	pvalue	baseMean	lfcMLE	lfcSE	stat	padj
353.176	17.577	Slc15a2	185.376	333.554	402.602	3.11764	17.5679	2.70433e-18	276.727	4.38837	0.357396	8.72321	4.7415e-14		Genes in mouse genome	5467
288.795	101.556	Slc5a3	195.175	616.705	460.015	1.97584	8.67099	2.13308e-09	366.768	2.40616	0.330004	5.98733	9.3498e-06		Genes detected by RNA-seq
722.907	183.582	Cep85l	453.244	667.109	813.71	1.70804	7.95198	1.11692e-08	596.827	2.01199	0.29903	5.71194	1.8302e-05		Up regulated	1727
424.915	159.17	Col11a1	292.042	782.741	535.149	1.70246	6.88563	1.30126e-07	475.493	2.04944	0.322517	5.27867	6.59948e-05		Down regulated	263
470.901	107.415	Gbp7	289.158	566.301	379.211	1.70093	6.39683	4.01024e-07	380.957	2.1377	0.33559	5.06847	0.000112527
399.162	113.274	Trp53inp1	256.218	363.945	617.37	1.66235	5.79129	1.617e-06	373.438	2.11512	0.346597	4.79621	0.000248691
202.34	43.9425	Lin7a	123.141	209.769	214.06	1.64633	5.01496	9.66142e-06	167.528	2.26981	0.372085	4.42462	0.000814392
209.698	45.8955	AI607873	127.797	257.207	184.29	1.62168	4.77329	1.68543e-05	174.273	2.26574	0.376876	4.30294	0.00119156
244.648	39.06	N4bp2	141.854	183.084	194.922	1.60214	4.73169	1.85486e-05	165.428	2.2747	0.374184	4.28168	0.00128569
1283.94	343.728	Cd2ap	813.835	1353.49	1098.65	1.59841	7.97392	1.0619e-08	1019.95	1.83464	0.279416	5.72053	1.8302e-05
610.7	71.2845	Scn2a1	340.992	286.115	306.204	1.58916	5.7984	1.59076e-06	318.576	2.05477	0.331111	4.79948	0.000246821
1627.92	481.415	Kitl	1054.67	1694.46	1596.94	1.57753	8.69833	2.00293e-09	1350.18	1.77333	0.263028	5.99757	9.3498e-06
443.309	120.11	Fnbp1l	281.709	489.213	418.905	1.57311	6.0213	9.5214e-07	367.884	1.91844	0.320959	4.90128	0.000197681
2729.76	595.665	Atrx	1662.71	2079.16	1951.34	1.56475	8.98224	1.04174e-09	1838.98	1.75837	0.256396	6.10288	9.13243e-06
1488.12	327.128	Angpt1	907.624	1004.37	1291.45	1.56145	7.46377	3.43736e-08	1027.77	1.81116	0.282996	5.51756	3.34818e-05
697.155	199.206	Peg3	448.18	716.771	676.91	1.54499	6.82412	1.49926e-07	572.51	1.80654	0.294135	5.25265	6.91749e-05
779.93	178.7	Arid4a	479.315	729.372	558.539	1.54291	6.32762	4.70302e-07	561.635	1.8493	0.306251	5.03805	0.000126859
728.425	169.911	BC016423	449.168	561.854	632.255	1.52494	6.39943	3.98627e-07	523.111	1.81315	0.3008	5.06961	0.000112527
419.396	86.9085	Zfp955b	253.152	355.791	304.078	1.51376	5.18161	6.58243e-06	291.544	1.9245	0.335886	4.50676	0.000601092
1780.6	460.908	Tmed5	1120.75	1437.99	1580.64	1.51279	7.93996	1.14825e-08	1315.03	1.71137	0.265065	5.70724	1.8302e-05
919.729	247.055	Golim4	583.392	1053.29	685.416	1.51236	5.94094	1.14567e-06	726.372	1.81497	0.310878	4.86481	0.000211443
623.576	231.431	2810474O19Rik	427.503	816.096	731.488	1.50338	6.55127	2.81013e-07	600.648	1.74132	0.292728	5.13576	0.000100634
169.23	30.2715	Tlr3	99.7508	180.861	122.624	1.50193	3.76808	0.000170579	125.746	2.32526	0.399553	3.75902	0.00643173
540.801	120.11	Pgm2l1	330.455	417.313	438.042	1.49797	5.64987	2.23942e-06	379.066	1.83221	0.31666	4.73052	0.000303347
564.714	154.287	Far1	359.5	494.402	567.754	1.48792	5.82244	1.50508e-06	445.289	1.78338	0.309302	4.81056	0.000242097
95.6518	7.812	Pi15	51.7319	68.1933	80.0951	1.48736	3.22159	0.000600356	62.9381	3.24674	0.433448	3.43145	0.0174851
321.905	133.781	Hecw2	227.843	483.283	439.46	1.48632	5.4233	3.77315e-06	344.607	1.78601	0.321472	4.6235	0.0004187
651.168	143.546	Txlng	397.357	504.779	486.95	1.48453	5.87214	1.34234e-06	446.611	1.78842	0.307142	4.83338	0.000230738
445.149	118.157	Pik3c2a	281.653	449.186	386.299	1.48289	5.34074	4.56315e-06	349.698	1.82182	0.323497	4.58393	0.000470622
1449.49	433.566	Ogn	941.529	1607.73	1213.48	1.48096	6.84576	1.42639e-07	1176.07	1.70192	0.281454	5.26182	6.75917e-05
722.907	212.877	Plcb4	467.892	776.811	641.47	1.47623	6.13183	7.38198e-07	588.516	1.73596	0.298166	4.95103	0.000177299
152.675	41.013	Map2	96.844	211.992	148.849	1.47497	3.78653	0.000163483	138.632	2.13694	0.391275	3.76964	0.00621769
634.613	188.465	Psd3	411.539	644.13	608.865	1.47274	6.08981	8.13178e-07	519.018	1.73299	0.298599	4.93218	0.000185162
1677.59	407.201	Jmjd1c	1042.39	1343.11	1252.46	1.47054	7.41664	3.83146e-08	1170.09	1.67222	0.267447	5.49845	3.35885e-05
4219.72	1246.99	Prkg1	2733.35	3400.77	4404.52	1.46541	7.69226	2.03113e-08	3318	1.64603	0.261246	5.60933	2.73938e-05
325.584	111.321	Scn7a	218.453	415.09	360.782	1.46228	4.99928	1.00166e-05	303.194	1.801	0.331072	4.41681	0.000832327
231.772	33.201	Pcdh17	132.486	145.281	156.646	1.46001	3.82371	0.000150068	141.725	2.18498	0.38513	3.79096	0.00580404
1399.83	336.893	Ttc14	868.36	1111.11	1034.15	1.45806	7.01675	9.62162e-08	970.494	1.67076	0.273367	5.33373	5.65817e-05
1935.11	509.733	Golgb1	1222.42	1655.17	1526.06	1.45431	7.51112	3.08231e-08	1406.52	1.64175	0.262668	5.5367	3.17895e-05
90.1334	12.6945	Mki67	51.414	76.3469	98.5241	1.4474	3.12546	0.000749102	69.4247	2.78426	0.429375	3.37095	0.0203944
224.414	60.543	2010315B03Rik	142.478	199.391	270.764	1.44405	4.03696	9.18419e-05	188.778	1.95733	0.369209	3.91119	0.00416089
2738.95	613.242	Top2b	1676.1	1775.99	2021.52	1.44328	7.55648	2.77665e-08	1787.43	1.63056	0.259818	5.55497	3.17895e-05
607.021	174.794	Rictor	390.907	545.547	598.941	1.44177	5.69911	1.99936e-06	481.576	1.71103	0.303307	4.75349	0.000280438
621.737	140.616	Usp53	381.176	494.402	449.383	1.44155	5.45966	3.47005e-06	426.534	1.74664	0.310622	4.64083	0.000400266
750.499	252.914	Psip1	501.706	893.925	725.109	1.4402	6.00214	9.95092e-07	655.612	1.67833	0.294362	4.89261	0.000197681
474.58	124.016	Cfh	299.298	490.695	365.744	1.43922	4.91862	1.20609e-05	363.759	1.78766	0.328853	4.37648	0.000946983
879.261	247.055	Atad2b	563.158	786.447	782.522	1.43752	6.30477	4.95713e-07	673.821	1.66691	0.285905	5.02796	0.000131687
1563.54	530.24	Arrdc3	1046.89	1387.59	1942.13	1.43697	6.39326	4.04335e-07	1355.87	1.65076	0.283598	5.06691	0.000112527
1394.31	365.211	Prpf40a	879.76	1122.97	1150.39	1.4364	6.94109	1.14527e-07	1008.22	1.63803	0.270916	5.30202	6.27502e-05
1188.29	269.514	Pds5b	728.902	890.219	820.089	1.43618	6.48917	3.24213e-07	792.028	1.66579	0.281119	5.1088	0.000100786
1769.56	455.049	Smc3	1112.3	1415.75	1390.68	1.43518	7.25375	5.57506e-08	1257.76	1.62464	0.264211	5.43192	4.10749e-05
853.508	241.196	Ptbp3	547.352	821.285	715.894	1.43379	6.10366	7.87653e-07	657.971	1.67195	0.290334	4.9384	0.000184132
2547.65	691.362	Tjp1	1619.51	2497.21	1810.29	1.43144	6.67474	2.11475e-07	1886.63	1.63928	0.275863	5.18896	8.69849e-05
809.361	186.512	Rif1	497.936	545.547	670.531	1.42681	5.62425	2.3755e-06	552.988	1.705	0.302384	4.71853	0.000315528
3351.49	949.158	Nr1d2	2150.33	2586.16	3177.58	1.42672	7.41865	3.81371e-08	2516.1	1.60232	0.259438	5.49927	3.35885e-05
9182.57	1997.92	Ppp1r3a	5590.25	5579.99	6399.1	1.42309	8.17548	6.67611e-09	5789.9	1.58396	0.245407	5.79888	1.8302e-05
733.944	240.219	Prex2	487.081	810.166	703.136	1.42156	5.92588	1.18609e-06	621.866	1.65521	0.292626	4.85795	0.000214389
836.953	235.337	Rsf1	536.145	715.289	766.22	1.42023	6.04685	8.97738e-07	638.45	1.6543	0.289085	4.91282	0.000191952
5983.76	1930.54	Rgs5	3957.15	6068.46	5354.32	1.41644	8.08276	8.26492e-09	4834.27	1.56483	0.245783	5.76296	1.8302e-05
33056.9	17866	Malat1	25461.5	58778.9	46066.7	1.41594	7.8647	1.36552e-08	38942.2	1.55297	0.249388	5.67766	1.99514e-05
4361.35	1489.16	6820431F20Rik	2925.26	5617.8	3559.63	1.41272	6.17838	6.63168e-07	3756.98	1.62355	0.284143	4.97185	0.000163903
1162.54	359.352	Zcchc11	760.945	1157.8	1040.53	1.41255	6.53109	2.94383e-07	930.055	1.6129	0.275512	5.12701	0.000100786
4309.85	1343.66	Smg1	2826.76	3888.5	4005.46	1.40634	8.00028	9.99363e-09	3386.87	1.55458	0.245399	5.73084	1.8302e-05
561.035	88.8615	Nnat	324.948	441.033	234.615	1.40548	4.00857	9.80463e-05	331.386	1.92631	0.360807	3.89538	0.00437416
334.781	85.932	Atp11c	210.357	298.716	295.572	1.40304	4.40777	3.91048e-05	253.75	1.78989	0.341148	4.11271	0.00221885
222.574	69.3315	Gpm6b	145.953	239.418	255.879	1.40103	4.0274	9.38854e-05	196.801	1.83676	0.358699	3.90587	0.00422191
2203.67	619.101	Trpm7	1411.39	1823.43	1851.4	1.39879	7.25007	5.62252e-08	1624.4	1.56944	0.257584	5.43041	4.10749e-05
2142.97	521.451	Dmxl1	1332.21	1489.88	1633.8	1.39807	6.99982	1.00042e-07	1447.02	1.58267	0.262467	5.32665	5.65817e-05
239.13	52.731	Gm3002	145.93	177.896	227.527	1.39755	3.75478	0.000175882	174.321	1.94291	0.372547	3.75135	0.00653336
2005.01	426.731	Upf2	1215.87	1223.77	1353.82	1.39642	6.77766	1.66857e-07	1252.33	1.59466	0.266852	5.23292	7.31374e-05
3638.45	1031.18	Akap9	2334.82	2884.87	3171.2	1.39563	7.5902	2.56924e-08	2681.43	1.5541	0.250629	5.56851	3.17895e-05
693.476	158.193	Chm	425.834	476.612	537.275	1.39492	5.2752	5.30641e-06	466.389	1.68021	0.306421	4.55229	0.000519762
2461.19	751.905	Mga	1606.55	2364.53	2060.5	1.38901	7.10802	7.7979e-08	1909.53	1.55704	0.258578	5.37174	5.25848e-05
546.319	129.875	Tab3	338.097	405.454	436.625	1.38756	4.93596	1.15888e-05	379.568	1.69689	0.31642	4.38518	0.000919395
910.532	279.279	Abca1	594.905	740.491	982.406	1.38581	5.54433	2.8554e-06	728.177	1.62516	0.296053	4.68096	0.000354518
1081.6	285.138	Bdp1	683.37	891.702	837.1	1.38437	6.07737	8.36822e-07	773.885	1.60001	0.281	4.92658	0.000185585
704.512	197.253	Ifi203	450.883	696.017	544.363	1.38435	5.22058	6.01755e-06	535.536	1.65254	0.305881	4.52577	0.000561201
3592.46	929.628	Ranbp2	2261.04	2547.61	2886.97	1.38251	7.30882	4.91112e-08	2489.17	1.54747	0.253462	5.4545	4.10032e-05
413.878	79.0965	Zfp120	246.487	235.712	323.925	1.37881	4.09378	8.05789e-05	263.153	1.82304	0.349714	3.94267	0.00380806
630.934	194.324	Cul4b	412.629	585.573	612.409	1.3777	5.37934	4.17501e-06	505.81	1.6241	0.29934	4.60247	0.000449083
763.375	243.149	Ppil4	503.262	788.671	688.96	1.37501	5.59306	2.55232e-06	621.038	1.60331	0.292311	4.7039	0.00033148
2650.66	669.879	Snx13	1660.27	1672.96	2342.61	1.37487	6.11813	7.61843e-07	1834.03	1.58369	0.278038	4.9449	0.000180505
382.607	128.898	Ddx26b	255.753	454.375	374.25	1.37399	4.58018	2.62916e-05	335.033	1.68437	0.326875	4.20342	0.00164632
2326.91	673.785	Fcho2	1500.35	1952.4	1957.72	1.37227	7.0755	8.40424e-08	1727.71	1.53686	0.256105	5.35823	5.45746e-05
229802	54545.3	Myh1	142173	152186	158075	1.37196	8.37709	4.1967e-09	148652	1.50796	0.233475	5.87625	1.47162e-05
224.414	82.026	Fgf7	153.22	332.072	235.324	1.37158	3.84166	0.000143992	218.459	1.78998	0.360828	3.80121	0.00564792
1521.23	510.71	Zfp445	1015.97	1456.52	1518.97	1.37048	6.67371	2.1198e-07	1251.86	1.54257	0.264137	5.18851	8.69849e-05
538.961	113.274	Zfp654	326.118	371.357	364.326	1.36826	4.6806	2.08644e-05	346.98	1.69925	0.321532	4.25543	0.00140698
406.52	104.486	Samd9l	255.503	410.642	291.319	1.36766	4.19721	6.3502e-05	303.242	1.74788	0.341965	3.9994	0.00318109
2201.83	658.161	Pbrm1	1430	1810.09	2003.8	1.36677	6.86804	1.35505e-07	1668.47	1.53477	0.259288	5.27124	6.59948e-05
432.273	86.9085	Hook1	259.591	277.221	309.748	1.3667	4.28826	5.14925e-05	276.538	1.7558	0.337562	4.04875	0.00269498
647.489	166.005	Tmtc3	406.747	532.946	499	1.36635	5.12671	7.46949e-06	461.36	1.63603	0.304998	4.47985	0.000664785
1609.53	459.932	Zhx1	1034.73	1386.84	1299.95	1.3646	6.52207	3.00562e-07	1189.06	1.54638	0.266362	5.12309	0.000100786
502.172	147.452	Fmr1	324.812	439.55	484.824	1.36438	4.85204	1.40591e-05	393.499	1.6483	0.31416	4.34294	0.00106092
524.245	139.64	Iigp1	331.942	581.126	348.733	1.36321	4.18679	6.50438e-05	398.436	1.73507	0.341339	3.99372	0.00323981
3336.78	973.571	Sfrs18	2155.17	3218.43	2442.55	1.35994	6.47708	3.33363e-07	2492.83	1.53965	0.26647	5.10354	0.000100786
1077.92	296.856	Taf1	687.389	876.877	882.464	1.35945	5.9356	1.15984e-06	783.53	1.5672	0.279585	4.86238	0.000211827
2087.78	585.9	Prpf4b	1336.84	1824.17	1572.84	1.35794	6.56606	2.71605e-07	1517.67	1.5355	0.26408	5.14215	0.000100634
989.628	329.081	Cebpz	659.354	951.742	979.57	1.35758	5.98387	1.03784e-06	812.505	1.55308	0.277947	4.88433	0.000198969
263.042	79.0965	Gucy1a2	171.069	293.528	243.829	1.35679	3.90461	0.000124563	219.874	1.76406	0.35361	3.83697	0.0051999
200.501	80.073	Lox	140.287	281.668	254.461	1.35646	3.86098	0.000137726	204.176	1.74312	0.355819	3.81222	0.00549213
3079.25	669.879	Pnn	1874.57	2174.03	1738.7	1.35616	6.48134	3.30109e-07	1915.47	1.54616	0.265633	5.10539	0.000100786
403816	99995.6	Neb	251906	249537	321135	1.35583	7.25711	5.53214e-08	268621	1.51273	0.24954	5.4333	4.10749e-05
174.748	44.919	Dock11	109.834	184.567	158.773	1.35537	3.37762	0.000419157	140.752	1.93411	0.384206	3.52772	0.0134191
1111.03	323.222	Aqp4	717.127	929.505	970.356	1.35487	5.98128	1.04404e-06	833.529	1.55532	0.277459	4.88315	0.000198969
1287.62	332.987	Hmgn5	810.303	1107.4	874.667	1.35282	5.68034	2.08766e-06	900.669	1.57338	0.28512	4.74475	0.000290499
1681.26	385.718	Thoc2	1033.49	1129.64	1118.5	1.34914	6.28503	5.18763e-07	1078.78	1.54311	0.268794	5.01924	0.000135753
2251.5	718.704	Larp4	1485.1	2036.9	2047.03	1.34854	6.88263	1.31029e-07	1763.53	1.50649	0.25553	5.2774	6.59948e-05
1456.85	611.289	Rock1	1034.07	1645.53	1821.63	1.34455	6.48892	3.24401e-07	1383.83	1.50386	0.263188	5.10869	0.000100786
117.725	16.6005	Sacs	67.1629	71.8995	117.662	1.34358	2.79506	0.00160302	80.9718	2.51382	0.42581	3.15536	0.0372262
1087.12	282.209	Zfp292	684.664	816.096	840.644	1.34169	5.73588	1.83706e-06	756.517	1.55353	0.281243	4.77057	0.000264943
1843.14	362.282	Arhgap5	1102.71	945.07	1195.76	1.34141	5.78345	1.64644e-06	1086.56	1.56307	0.279892	4.79259	0.000248854
599.663	179.676	Uvssa	389.67	658.214	457.889	1.34092	4.54514	2.85007e-05	473.86	1.63483	0.320401	4.18513	0.00174721
1386.95	398.412	Sp3	892.682	1092.58	1207.81	1.34023	6.07222	8.4679e-07	1021.44	1.52958	0.272168	4.92426	0.000185585
974.913	249.984	Ankrd12	612.448	801.272	683.998	1.33998	5.41046	3.88637e-06	677.542	1.57074	0.290204	4.61737	0.000425873
481.938	163.076	Gbp9	322.507	654.508	389.135	1.33901	4.10145	7.91684e-05	422.164	1.6778	0.339256	3.9469	0.00376168
8818.36	2382.66	Ktn1	5600.51	6365.7	6934.25	1.339	7.51152	3.07952e-08	6125.24	1.48078	0.241833	5.53685	3.17895e-05
347.658	112.298	Cyyr1	229.978	484.766	271.473	1.33752	3.70939	0.000195261	304.048	1.75124	0.359059	3.72507	0.00716214
870.064	259.749	Zfp397	564.906	790.894	732.906	1.33616	5.4818	3.29764e-06	663.403	1.55245	0.287263	4.65135	0.000388037
507.69	144.522	Trove2	326.106	437.327	447.966	1.33358	4.65836	2.19605e-05	384.376	1.61488	0.314229	4.24396	0.0014696
1120.23	306.621	Zfc3h1	713.425	1029.57	780.396	1.33204	5.29617	5.0563e-06	809.204	1.56133	0.291957	4.56244	0.00050086
2051	620.078	4932438A13Rik	1335.54	1675.92	1821.63	1.33026	6.49813	3.17593e-07	1542.16	1.49585	0.260188	5.1127	0.000100786
1462.37	443.331	Phip	952.85	1177.82	1355.24	1.32983	6.01255	9.71526e-07	1109.69	1.51447	0.271543	4.89732	0.000197681
2624.91	721.634	Ppig	1673.27	2381.58	1755.71	1.32715	5.89379	1.27705e-06	1870.96	1.51929	0.274018	4.84329	0.000221689
1397.99	426.731	Acbd5	912.359	1046.62	1433.21	1.32699	5.43092	3.70749e-06	1076.14	1.53893	0.286783	4.62714	0.000416689
194.983	51.7545	Zfp71-rs1	123.369	181.602	189.96	1.32648	3.37735	0.00041942	154.575	1.84389	0.376034	3.52755	0.0134191
851.669	261.702	Calcrl	556.685	750.868	768.346	1.32529	5.4267	3.74371e-06	658.146	1.53734	0.286542	4.62513	0.00041808
4576.57	1569.24	Rb1cc1	3072.9	4165.72	4483.91	1.32407	7.15985	6.92077e-08	3698.86	1.46259	0.245507	5.39322	4.85368e-05
1177.25	316.386	Zbed6	746.82	957.671	866.161	1.32307	5.66066	2.18443e-06	829.368	1.52717	0.279389	4.73557	0.000299215
1569.06	475.556	9930021J03Rik	1022.31	1488.39	1217.02	1.32062	5.84914	1.41534e-06	1187.51	1.5081	0.273827	4.82283	0.000234105
445.149	100.58	Tmem184c	272.864	371.357	279.27	1.31997	3.99744	0.000100592	299.089	1.6933	0.339398	3.88916	0.00443135
252.006	65.4255	Ppip5k2	158.716	208.286	237.45	1.31828	3.56347	0.000273229	190.792	1.76837	0.36222	3.63944	0.00948618
651.168	246.078	Fmo2	448.623	667.109	758.423	1.31826	5.11962	7.59244e-06	580.694	1.53437	0.294494	4.47637	0.000668936
206.019	51.7545	Zfp354c	128.887	192.72	177.202	1.31818	3.35029	0.000446388	156.924	1.83739	0.375441	3.51102	0.0138523
857.187	264.632	March7	560.909	730.113	795.281	1.3148	5.31789	4.80957e-06	661.803	1.52717	0.287519	4.57293	0.000487134
965.715	291.974	Ccdc55	628.844	912.456	770.473	1.31462	5.32931	4.68484e-06	735.154	1.52699	0.287133	4.57843	0.000480347
2315.88	765.576	Slfn5	1540.73	2385.28	1898.89	1.31424	6.09537	8.02845e-07	1841.41	1.48436	0.266327	4.93467	0.000185162
1563.54	465.791	Ppp1r12a	1014.66	1464.67	1175.2	1.31176	5.70211	1.98559e-06	1167.3	1.50265	0.275877	4.75489	0.000280438
3127.08	776.318	Eea1	1951.7	1913.86	2450.34	1.31002	6.05863	8.73712e-07	2066.9	1.49105	0.266365	4.91814	0.000189121
3879.42	1069.27	Pcmtd1	2474.34	2756.64	3139.3	1.30873	6.66535	2.161e-07	2711.16	1.46312	0.25241	5.18493	8.69849e-05
870.064	239.243	Arid4b	554.653	702.688	677.619	1.30707	5.20166	6.28555e-06	622.403	1.52842	0.289397	4.51655	0.000583093
1546.98	411.107	Appl1	979.045	1183.75	1124.88	1.30554	5.90389	1.2477e-06	1066.68	1.48943	0.269301	4.84791	0.000221689
1381.43	437.472	Xiap	909.452	1272.69	1169.53	1.3035	5.8601	1.38008e-06	1065.28	1.48091	0.269995	4.82786	0.000234105
93.8123	51.7545	Dnm3os	72.7834	185.308	171.531	1.30308	3.08482	0.000822588	125.601	1.78546	0.389551	3.34508	0.0218853
1887.28	527.31	U2surp	1207.3	1492.84	1431.79	1.30166	6.14498	7.1617e-07	1334.81	1.47152	0.262594	4.95693	0.000174397
406.52	98.6265	Nek1	252.573	280.186	343.771	1.30128	3.9171	0.000121032	282.276	1.66155	0.33852	3.84403	0.0051011
732.104	266.585	Zfx	499.344	681.192	845.606	1.29971	4.94987	1.12236e-05	631.372	1.51794	0.295916	4.39215	0.000909709
362.373	108.392	Gimap8	235.382	325.401	342.353	1.29923	4.02206	9.50476e-05	284.63	1.6231	0.332888	3.9029	0.0042512
5453.99	1812.38	Hook3	3633.19	4737.95	5053.08	1.29862	7.00275	9.93681e-08	4264.35	1.43358	0.243741	5.32788	5.65817e-05
757.857	178.7	Shprh	468.278	473.647	585.474	1.29788	4.62159	2.39006e-05	498.919	1.56738	0.307194	4.22494	0.00155557
180.267	36.1305	Zfp759	108.199	146.023	133.964	1.29692	3.0193	0.000956533	124.096	1.95399	0.392647	3.30301	0.0246994
654.847	186.512	Zfp386	420.679	499.59	593.271	1.29654	4.64654	2.2566e-05	483.555	1.55087	0.305942	4.23786	0.00150282
2812.53	809.519	Cep350	1811.02	2177.74	2244.79	1.29647	6.51498	3.05508e-07	2011.14	1.44974	0.253217	5.12002	0.000100786
489.296	131.828	Zfp955a	310.562	407.677	384.882	1.29466	4.29077	5.11958e-05	353.421	1.58783	0.319661	4.0501	0.00268747
246.487	103.509	Tmem56	174.998	312.8	321.089	1.29424	3.82121	0.000150936	245.971	1.61449	0.341531	3.78952	0.00581617
382.607	116.204	Fam76b	249.405	350.603	353.694	1.29032	4.05802	8.74949e-05	300.777	1.59954	0.328922	3.92289	0.00404674
640.131	199.206	Sh3bgrl	419.669	540.358	609.574	1.29028	4.7148	1.9284e-05	497.317	1.52928	0.301958	4.27302	0.00131815
4043.13	1182.54	Pcm1	2612.83	3067.22	3327.85	1.28964	6.66063	2.1846e-07	2905.18	1.43508	0.248825	5.1829	8.69849e-05
3838.95	924.746	Filip1l	2381.85	2659.54	2385.13	1.28962	6.4735	3.36121e-07	2452.09	1.44761	0.252768	5.10198	0.000100786
1429.26	412.083	Smek2	920.671	1054.77	1241.12	1.28955	5.56127	2.74619e-06	1034.31	1.4781	0.275019	4.68894	0.000346572
4766.04	1454.01	Sept7	3110.02	4159.79	3680.83	1.28747	6.6512	2.23255e-07	3515.17	1.43092	0.248601	5.17885	8.69849e-05
426.754	149.405	Gm17066	288.079	445.48	431.663	1.28747	4.31454	4.84689e-05	363.326	1.55357	0.316885	4.06289	0.0025879
3268.72	940.37	Nipbl	2104.54	2439.39	2653.77	1.28647	6.4696	3.39154e-07	2325.56	1.43728	0.252236	5.10028	0.000100786
31381.2	8301.23	Golga4	19841.2	20133.3	24572.9	1.28593	6.78404	1.64422e-07	21097.2	1.42908	0.245612	5.23563	7.31374e-05
253.845	70.308	Eif2ak2	162.077	255.725	206.971	1.28555	3.41566	0.000384006	196.712	1.71814	0.362042	3.55084	0.0124912
228.093	77.1435	Ppp1r9a	152.618	238.677	253.753	1.28387	3.4907	0.000323071	199.416	1.67435	0.357021	3.59606	0.0108189
248.327	65.4255	Zfp788	156.876	200.133	233.906	1.28317	3.37254	0.000424092	186.948	1.73003	0.36406	3.52462	0.0135128
3268.72	1201.1	Fnip1	2234.91	3428.94	3018.1	1.28263	6.4493	3.55389e-07	2729.21	1.42427	0.251921	5.09142	0.000103851
2133.77	687.456	Jhdm1d	1410.61	1680.37	2077.51	1.28166	5.80022	1.58408e-06	1644.78	1.45063	0.266994	4.80033	0.000246821
2222.07	589.806	Bod1l	1405.94	1521.75	1701.14	1.28125	5.99365	1.01473e-06	1508.69	1.45007	0.262081	4.88876	0.000197681
1372.24	351.54	Pds5a	861.888	939.141	1013.59	1.28079	5.49799	3.17693e-06	919.127	1.47377	0.274905	4.65904	0.000386405
160.033	55.6605	Zfp825	107.847	192.72	183.581	1.27932	3.14267	0.000719998	147.999	1.75712	0.378289	3.38185	0.0197864
588.626	168.935	Zkscan8	378.781	523.31	458.598	1.27906	4.44385	3.59875e-05	434.867	1.53904	0.309561	4.13184	0.00207556
3577.75	1071.22	Med13	2324.48	2915.26	2826.01	1.27824	6.55091	2.81246e-07	2597.56	1.42211	0.248897	5.1356	0.000100634
10354.3	2997.86	Eif3a	6676.08	8168.37	7758.59	1.27799	7.02908	9.35231e-08	7319.78	1.40947	0.239374	5.33888	5.65817e-05
2369.22	679.644	Luc7l3	1524.43	2246.67	1544.49	1.2779	5.18575	6.52008e-06	1710.01	1.47972	0.283426	4.50878	0.000598516
437.791	145.499	Diap2	291.645	521.827	355.112	1.27777	3.87992	0.000131851	365.057	1.59127	0.334234	3.82297	0.00535128
1697.82	390.6	Zeb2	1044.21	1174.11	996.582	1.27768	5.48367	3.28346e-06	1064.78	1.47433	0.274637	4.65224	0.000388037
665.884	221.666	Paxbp1	443.775	740.491	537.984	1.2764	4.40368	3.9475e-05	541.506	1.52782	0.31052	4.11053	0.00223263
389.965	124.016	Fam199x	256.99	315.023	437.334	1.27387	3.79051	0.000161991	316.584	1.60109	0.337724	3.77193	0.00618779
2429.92	840.767	Stag2	1635.35	2052.47	2481.53	1.2738	5.94328	1.13951e-06	1951.17	1.43104	0.261781	4.86588	0.000211443
2709.52	698.198	Naa15	1703.86	1705.57	2095.23	1.27137	5.79887	1.58904e-06	1802.13	1.44464	0.264886	4.7997	0.000246821
4116.71	1132.74	Erbb2ip	2624.72	2570.59	3638.3	1.27096	5.49246	3.21766e-06	2864.59	1.45456	0.272948	4.65641	0.000386405
9107.16	2422.7	Wwp1	5764.93	6219.68	6613.16	1.26978	6.86913	1.35168e-07	6090.67	1.40516	0.240867	5.2717	6.59948e-05
511.369	152.334	Zfyve16	331.852	425.467	458.598	1.2694	4.27135	5.35361e-05	386.942	1.53696	0.314237	4.03963	0.00275737
2135.61	610.313	Ube3a	1372.96	1544.73	1752.17	1.2679	5.85659	1.39127e-06	1510.7	1.43352	0.26271	4.82625	0.000234105
172.909	38.0835	Arap2	105.496	154.176	130.42	1.26763	2.89515	0.00127306	123.897	1.90152	0.393433	3.22199	0.0310598
1274.74	389.624	Cpeb4	832.184	1099.99	1026.35	1.2675	5.4545	3.51153e-06	947.677	1.44819	0.273264	4.63838	0.000402403
1396.15	426.731	Zfp62	911.44	1189.68	1129.84	1.26743	5.57539	2.65831e-06	1035.6	1.44241	0.269918	4.6956	0.000340273
1504.68	473.603	Ireb2	989.14	1101.47	1518.26	1.26705	5.03766	9.16936e-06	1149.5	1.46776	0.285637	4.43589	0.00078042
561.035	136.71	Atm	348.872	369.133	437.334	1.26545	4.12265	7.53955e-05	376.053	1.56061	0.319671	3.95858	0.00362167
1458.69	358.376	Trip11	908.533	1011.78	952.636	1.26401	5.41733	3.82533e-06	945.371	1.45453	0.273557	4.62065	0.000421821
5641.62	1822.15	Rbm25	3731.88	5845.35	4030.98	1.26376	5.46791	3.40477e-06	4335.03	1.43831	0.272083	4.64476	0.000396827
408.36	105.462	A630007B06Rik	256.911	339.484	298.407	1.26356	3.80723	0.000155873	287.928	1.59649	0.334142	3.78152	0.00598014
3084.77	863.226	Abcb7	1974	2056.18	2599.19	1.26299	5.75095	1.7744e-06	2150.84	1.43113	0.26436	4.77755	0.000261434
2360.02	614.219	Mef2a	1487.12	1637.38	1660.73	1.26297	5.99377	1.01445e-06	1568.09	1.42482	0.258339	4.88881	0.000197681
158.193	36.1305	Dzip3	97.1619	117.856	158.064	1.26259	2.80217	0.001577	117.561	1.93323	0.399538	3.16013	0.036768
1911.2	474.579	Clk1	1192.89	1279.37	1285.77	1.26078	5.7308	1.85867e-06	1237.73	1.43432	0.264414	4.76821	0.000264943
1364.88	493.133	Jak2	929.005	1329.03	1314.84	1.26062	5.64797	2.24919e-06	1125.47	1.4226	0.266537	4.72964	0.000303347
158.193	33.201	Adamts12	95.6972	140.093	116.953	1.25902	2.77862	0.00166487	112.11	1.95255	0.400413	3.1443	0.0384588
516.888	155.264	Parp14	336.076	510.709	393.388	1.25864	4.04404	9.03557e-05	394.062	1.54161	0.321481	3.91513	0.00410758
318.226	66.402	St8sia4	192.314	186.049	252.335	1.25764	3.26409	0.000544389	205.753	1.72315	0.363699	3.45791	0.0162326
395.483	146.475	Rnpc3	270.979	470.682	378.503	1.25757	3.95564	0.000110755	347.786	1.53529	0.325311	3.86574	0.0047338
2295.64	763.623	Clock	1529.63	2013.93	2030.02	1.25715	6.07419	8.42959e-07	1775.8	1.40483	0.255252	4.92515	0.000185585
7810.34	2562.34	Kif5b	5186.34	5775.68	7884.05	1.25649	5.77402	1.6826e-06	6008.1	1.41442	0.262413	4.78823	0.000252145
15626.2	3719.49	Cacna2d1	9672.84	8693.91	11070.1	1.25612	6.20156	6.28696e-07	9777.43	1.40971	0.252123	4.98219	0.000162102
2610.19	666.95	Lnp	1638.57	1765.61	1788.32	1.25502	6.00515	9.88219e-07	1707.77	1.41377	0.256442	4.89397	0.000197681
1127.59	390.6	Ddr2	759.094	1283.81	882.464	1.25496	4.6206	2.39551e-05	921.116	1.47134	0.297073	4.22443	0.00155557
235.451	56.637	2610305D13Rik	146.044	208.286	171.531	1.2545	3.11739	0.000763158	167.976	1.74532	0.372718	3.36582	0.0207128
814.88	251.937	Mphosph8	533.408	727.148	664.152	1.25424	4.79358	1.60849e-05	614.529	1.46525	0.290786	4.31328	0.00114641
1309.69	374.976	Dek	842.335	1029.57	999.417	1.2538	5.35016	4.46517e-06	928.414	1.43588	0.273251	4.58847	0.000469274
774.412	208.971	Ercc6l2	491.691	539.617	635.799	1.25369	4.52698	2.97181e-05	539.7	1.49189	0.300242	4.17562	0.00179054
903.174	290.021	Rasa1	596.597	810.166	774.017	1.25294	4.97998	1.04718e-05	694.344	1.44949	0.284295	4.40719	0.000861984
1133.11	368.141	Cwf19l2	750.623	865.017	1156.06	1.25129	4.79819	1.59151e-05	880.582	1.4569	0.289943	4.31563	0.0011436
1144.14	311.504	C230091D08Rik	727.823	881.325	817.963	1.25092	5.09418	8.05047e-06	788.733	1.44758	0.280234	4.46384	0.000705744
4074.4	1339.76	Pnpla8	2707.08	3188.04	3874.34	1.25082	6.01113	9.74699e-07	3119.13	1.39821	0.255443	4.89668	0.000197681
2520.06	915.957	Yme1l1	1718.01	2252.6	2565.88	1.24985	5.9623	1.09068e-06	2063.62	1.39525	0.256405	4.87453	0.000205623
2772.06	963.806	Smarca5	1867.93	2490.54	2560.21	1.24973	6.17801	6.63725e-07	2196.65	1.38969	0.25137	4.97169	0.000163903
686.118	190.418	Nol8	438.268	492.178	582.639	1.24961	4.371	4.25595e-05	487.838	1.49695	0.305294	4.09313	0.00233855
568.392	161.123	0610010F05Rik	364.757	412.125	511.758	1.24755	4.09559	8.02431e-05	413.35	1.51968	0.316343	3.94367	0.00380244
1859.69	538.052	Zranb2	1198.87	1487.65	1374.38	1.24618	5.63234	2.33165e-06	1314.94	1.4112	0.263892	4.72232	0.000312068
1328.09	388.647	Magt1	858.368	1050.33	1033.44	1.24427	5.31177	4.87791e-06	950.125	1.42265	0.272271	4.56997	0.000488711
1013.54	310.527	Lnpep	662.034	794.6	888.843	1.24327	4.94745	1.12862e-05	751.878	1.43867	0.283145	4.39094	0.000909709
1442.13	516.569	Rc3h1	979.352	1180.78	1603.32	1.24306	4.94598	1.13246e-05	1185.7	1.43026	0.283143	4.3902	0.000909709
1791.63	497.039	Sltm	1144.34	1458.74	1204.26	1.24206	5.30409	4.96495e-06	1237.92	1.42157	0.272009	4.56626	0.000494605
264.882	64.449	Ankrd32	164.665	182.343	236.741	1.24137	3.13624	0.000730736	187.104	1.70123	0.36751	3.37778	0.0200486
421.236	139.64	Sim1	280.438	409.901	387.717	1.24106	3.95097	0.000111952	339.623	1.51395	0.321258	3.86311	0.00476421
360.534	94.7205	Cenpc1	227.627	283.151	284.94	1.23921	3.57319	0.000267181	255.836	1.58438	0.339957	3.6452	0.00935027
1486.28	585.9	Itih5	1036.09	1881.99	1278.69	1.23816	4.71929	1.9086e-05	1308.21	1.43142	0.289607	4.27532	0.00131746
3211.69	1136.65	Nfat5	2174.17	3453.4	2547.45	1.23704	5.37399	4.22675e-06	2587.3	1.40034	0.268927	4.59991	0.000451876
110.367	28.3185	Zim1	69.343	129.716	97.8153	1.23668	2.5487	0.00282681	91.5542	2.00599	0.414163	2.98597	0.0580356
1006.18	285.138	Epc2	645.661	797.565	746.373	1.2365	4.86959	1.35023e-05	708.815	1.43685	0.284135	4.3518	0.00103378
183.946	60.543	D3Ertd254e	122.244	209.027	181.454	1.23595	3.01548	0.000964979	158.743	1.6891	0.374469	3.30054	0.0248763
859.027	261.702	Trim33	560.364	714.547	705.262	1.23588	4.75434	1.7606e-05	635.135	1.43969	0.287865	4.29327	0.00123474
1173.57	405.248	Zfp260	789.411	1065.89	1082.35	1.2354	5.23273	5.8516e-06	931.765	1.40629	0.272614	4.53168	0.000551592
623.576	189.441	Fam126b	406.509	525.533	523.808	1.23489	4.33861	4.58551e-05	465.59	1.46966	0.30298	4.07581	0.00247378
969.394	281.232	Esf1	625.313	787.929	733.615	1.23479	4.82749	1.48769e-05	693.043	1.43567	0.285138	4.3305	0.0010972
2623.07	779.247	Phf20l1	1701.16	1994.65	2070.42	1.23443	5.90221	1.25254e-06	1866.85	1.38314	0.254672	4.84714	0.000221689
274.079	84.9555	Plcb1	179.517	263.878	250.209	1.23325	3.36056	0.000435956	218.28	1.59719	0.350623	3.5173	0.0137475
641.971	328.104	Col8a1	485.037	979.167	776.852	1.23308	4.58089	2.62489e-05	681.523	1.42	0.293326	4.20378	0.00164632
813.04	332.01	Smc5	572.525	788.671	996.582	1.23281	4.64144	2.28328e-05	732.576	1.42692	0.291085	4.23522	0.00150499
163.712	56.637	Trim2	110.174	185.308	182.163	1.23278	2.94847	0.00112598	146.955	1.6978	0.378502	3.257	0.0284464
4127.74	1218.67	Matr3	2673.21	2857.45	3506.47	1.23267	5.78579	1.63762e-06	2927.58	1.38463	0.257147	4.79367	0.000248854
489.296	162.099	Trim23	325.697	398.783	520.973	1.2325	3.89323	0.00012787	392.788	1.50453	0.321757	3.83052	0.0052848
252.006	88.8615	2610203C20Rik	170.434	382.476	193.504	1.23243	2.9341	0.00116385	229.212	1.69604	0.37949	3.2476	0.029151
366.052	104.486	Lysmd3	235.269	312.8	301.243	1.23159	3.60945	0.00024578	271.145	1.55501	0.335893	3.66662	0.00875985
478.259	108.392	Nrip1	293.325	312.8	323.216	1.23115	3.74106	0.000181527	305.667	1.55284	0.328883	3.74343	0.00670044
11309	4022.2	Mbnl2	7665.6	9974.76	10551.3	1.23078	6.61358	2.43456e-07	8964.31	1.3514	0.238401	5.16267	9.27938e-05
4175.57	1405.18	Taok1	2790.38	3477.86	3755.26	1.23024	6.1874	6.49537e-07	3203.47	1.36387	0.247241	4.97587	0.000163903
1431.1	472.626	Stag1	951.862	1207.47	1277.98	1.22995	5.34971	4.46979e-06	1097.29	1.39475	0.268066	4.58825	0.000469274
1381.43	416.966	Nemf	899.199	1075.53	1127.71	1.22863	5.24032	5.75013e-06	1000.41	1.40164	0.270899	4.53537	0.000547918
2271.73	803.66	Senp6	1537.69	2105.1	2050.58	1.228	5.83568	1.45989e-06	1807.77	1.37042	0.254948	4.81665	0.000239218
846.151	244.125	Zfp644	545.138	633.012	692.504	1.22794	4.59319	2.55156e-05	603.948	1.44091	0.291659	4.21019	0.00162678
434.112	121.086	Rab11fip2	277.599	392.112	312.584	1.22785	3.65976	0.000218896	314.973	1.54081	0.332198	3.69615	0.00794597
1559.86	504.851	Mpp5	1032.36	1263.8	1384.3	1.22724	5.36147	4.35042e-06	1178.2	1.39106	0.267146	4.5939	0.000462279
768.893	303.692	Itga1	536.292	887.254	739.285	1.22668	4.61289	2.43842e-05	674.781	1.42105	0.290654	4.22043	0.00157179
3095.81	867.132	Apc	1981.47	2151.8	2339.06	1.22421	5.85064	1.41046e-06	2113.45	1.37269	0.253801	4.82352	0.000234105
603.342	184.559	Ddx10	393.95	538.134	479.862	1.22308	4.17846	6.63037e-05	451.474	1.46351	0.3066	3.98917	0.00327466
377.089	117.18	Casp8ap2	247.134	306.129	372.123	1.22263	3.58534	0.00025981	293.13	1.53323	0.334747	3.65239	0.00916549
421.236	203.112	Chodl	312.174	557.406	540.819	1.2224	4.18319	6.55851e-05	430.643	1.43481	0.306232	3.99176	0.00325752
4975.73	1442.29	Ipo7	3209.01	3360.74	4096.19	1.22239	5.8027	1.57505e-06	3468.74	1.37025	0.254586	4.80147	0.000246821
827.756	248.031	Zbtb41	537.894	603.363	744.956	1.22128	4.39432	4.03348e-05	606.026	1.44267	0.297471	4.10555	0.00226664
619.897	160.146	Cep170	390.022	492.178	407.564	1.22116	3.99328	0.000101559	419.946	1.49001	0.314179	3.88684	0.00446276
1359.36	457.979	Phc3	908.669	1217.1	1173.78	1.21992	5.24334	5.7103e-06	1052.06	1.38418	0.268891	4.53684	0.000547097
9.19729	40.0365	Gm14015	24.6169	151.211	103.486	1.2197	2.38604	0.00411112	75.9827	1.66913	0.425054	2.86951	0.0768447
1552.5	443.331	Chd9	997.917	1178.56	1144.72	1.21965	5.26276	5.46062e-06	1079.78	1.3897	0.268275	4.54627	0.000528956
875.582	241.196	Ptpn4	558.389	641.907	659.19	1.21951	4.57184	2.68017e-05	604.469	1.43147	0.290424	4.19907	0.00166636
721.067	222.642	Zfp280d	471.855	671.556	544.363	1.21925	4.25568	5.55031e-05	539.907	1.44914	0.302457	4.03116	0.00281253
2334.27	785.106	Gpbp1	1559.69	1900.52	2149.81	1.2186	5.60894	2.46073e-06	1792.43	1.36711	0.258653	4.71136	0.00032197
689.797	292.95	Cd55	491.373	999.18	616.662	1.21845	3.8761	0.000133015	649.647	1.46341	0.318898	3.82081	0.00537361
1914.88	491.18	Dennd4c	1203.03	1300.86	1265.93	1.21791	5.38994	4.07434e-06	1243.21	1.38563	0.264329	4.60755	0.00044096
2919.22	857.367	Smc6	1888.29	2327.47	2093.11	1.21778	5.73298	1.84934e-06	2049.29	1.36623	0.255341	4.76923	0.000264943
568.392	164.052	Yes1	366.222	443.998	464.268	1.21711	4.05631	8.78388e-05	410.178	1.46899	0.310335	3.92194	0.00404674
1065.05	326.151	Nbeal1	695.599	796.824	937.751	1.21697	4.7316	1.85524e-05	781.443	1.41104	0.284231	4.28164	0.00128569
502.172	265.608	Tigd4	383.89	716.03	686.833	1.21616	4.44511	3.58828e-05	542.661	1.40098	0.294292	4.13251	0.00207556
2696.65	873.968	Tet2	1785.31	2336.36	2144.85	1.21455	5.73564	1.83804e-06	2012.96	1.35822	0.254597	4.77046	0.000264943
1247.15	152.334	F830016B08Rik	699.743	315.765	635.091	1.2144	3.35038	0.000446298	587.585	1.64228	0.345878	3.51108	0.0138523
886.619	248.031	Acsl4	567.325	624.117	710.933	1.2144	4.48736	3.25567e-05	617.425	1.42837	0.292287	4.1548	0.00193117
3132.6	890.568	Ythdf3	2011.58	2116.96	2474.44	1.21374	5.61011	2.4541e-06	2153.64	1.36617	0.257591	4.71191	0.00032197
1155.18	244.125	Tmf1	699.652	638.942	677.619	1.21373	4.64186	2.28107e-05	678.966	1.43111	0.286566	4.23544	0.00150499
9228.56	2779.12	Mbnl1	6003.84	7272.22	6803.12	1.21367	6.34482	4.52046e-07	6520.76	1.34047	0.240539	5.04562	0.00012384
161.872	65.4255	Myo5a	113.649	203.097	201.301	1.21325	2.944	0.00113762	157.924	1.62785	0.372841	3.25407	0.028658
728.425	214.83	Usp45	471.628	542.582	622.332	1.21289	4.28419	5.19771e-05	527.042	1.43903	0.299733	4.04655	0.00271224
645.65	198.23	Upf3b	421.94	648.578	455.054	1.21259	3.86066	0.000137828	486.878	1.47684	0.318095	3.81203	0.00549213
1670.23	649.373	Eltd1	1159.8	2070.26	1367.29	1.21133	4.50261	3.14334e-05	1439.29	1.40418	0.290987	4.16283	0.00188639
3723.06	1111.26	Ash1l	2417.16	2732.18	2928.79	1.20974	5.8973	1.26677e-06	2623.82	1.34887	0.249693	4.8449	0.000221689
8777.89	2437.34	Dmd	5607.62	5079.66	7698.35	1.20951	4.93781	1.15397e-05	5998.31	1.39031	0.275759	4.38611	0.000919395
719.228	200.183	5830418K08Rik	459.705	538.134	546.49	1.20931	4.27061	5.36282e-05	501.009	1.43782	0.299391	4.03922	0.00275737
910.532	262.679	Acvr2a	586.605	701.205	695.339	1.20824	4.58078	2.62554e-05	642.439	1.41049	0.287422	4.20373	0.00164632
2452	945.252	Ssb	1698.62	2625.44	2195.88	1.20663	5.46628	3.41761e-06	2054.64	1.35063	0.259828	4.64398	0.000396827
505.851	125.969	Smc4	315.91	321.695	396.223	1.20637	3.63807	0.000230105	337.434	1.5109	0.327511	3.68344	0.00830131
1447.65	466.767	Zfml	957.21	1155.58	1259.55	1.20602	5.12051	7.57691e-06	1082.39	1.37136	0.269393	4.4768	0.000668936
507.69	167.958	Mysm1	337.824	496.625	424.575	1.20462	3.88938	0.000129008	399.212	1.45532	0.314658	3.82834	0.0052848
645.65	167.958	Uty	406.804	481.059	440.878	1.20457	4.02857	9.36334e-05	433.886	1.45651	0.308348	3.90652	0.00422191
671.402	170.888	Kdm6a	421.145	448.445	488.368	1.20452	4.05853	8.73926e-05	444.776	1.45477	0.307027	3.92317	0.00404674
1191.97	418.919	Zfp871	805.444	1110.37	1056.83	1.20445	5.00473	9.89167e-06	944.521	1.37107	0.272529	4.41953	0.00082586
798.325	268.538	Smchd1	533.431	636.718	795.99	1.20444	4.30631	4.93956e-05	624.892	1.41565	0.296772	4.05847	0.00260859
1087.12	319.316	9330159F19Rik	703.218	769.399	917.195	1.20434	4.60973	2.45626e-05	773.257	1.40113	0.285471	4.21878	0.00157749
161.872	50.778	Ifit2	106.325	184.567	148.849	1.20418	2.73412	0.00184452	136.517	1.71486	0.386675	3.11419	0.0415908
1872.57	610.313	Smc1a	1241.44	1747.08	1408.4	1.20413	5.06911	8.52884e-06	1409.59	1.37018	0.270502	4.45146	0.000740278
204.18	47.8485	Alkbh8	126.014	143.799	176.493	1.20411	2.76578	0.00171483	143.08	1.74303	0.384008	3.13563	0.0395088
1061.37	450.167	Igf1	755.767	1396.48	971.774	1.2021	4.36162	4.34895e-05	969.947	1.39519	0.294047	4.08811	0.00237539
318.226	80.073	Olfr558	199.15	274.256	211.224	1.20193	3.12929	0.000742516	220.945	1.59982	0.356299	3.37338	0.0202465
73.5783	20.5065	Zfp959	47.0424	88.9478	87.892	1.19963	2.29598	0.00505849	67.7312	2.10828	0.427937	2.80329	0.0910924
2041.8	574.182	Rsrc2	1307.99	1628.49	1336.81	1.19869	5.0644	8.62181e-06	1395.32	1.36854	0.26942	4.44913	0.000744661
597.824	150.381	Lrrcc1	374.102	402.489	426.701	1.19821	3.88488	0.000130351	394.349	1.46312	0.313194	3.82579	0.00531502
24764.6	7202.66	Nexn	15983.6	20993.9	15629.2	1.19815	5.51768	3.0361e-06	17147.6	1.34614	0.256653	4.66836	0.000372251
115.886	34.1775	Mme	75.0317	142.316	107.03	1.19758	2.46982	0.00338987	99.8524	1.86678	0.408734	2.92998	0.0656577
6094.12	1852.42	Arfgef1	3973.27	4013.03	5456.39	1.19646	5.22975	5.89183e-06	4353.99	1.35389	0.264105	4.53023	0.000552414
340.3	49.8015	Lmbrd2	195.051	150.47	177.91	1.19617	2.9204	0.00120116	179.62	1.72128	0.369348	3.23861	0.0299146
176.588	104.486	Slc4a8	140.537	273.515	314.71	1.19606	3.18382	0.000654902	217.325	1.49316	0.350978	3.40779	0.0184902
4171.89	2077.02	Gpcpd1	3124.45	4619.36	5779.61	1.19604	5.56105	2.74759e-06	4161.97	1.32388	0.255083	4.68884	0.000346572
445.149	192.371	Zfp26	318.76	510.709	512.467	1.1927	3.96188	0.000109175	415.174	1.4111	0.308251	3.86924	0.00469159
549.998	168.935	Tmem47	359.466	483.283	433.081	1.19238	3.88347	0.000130777	408.824	1.43939	0.311735	3.82499	0.00531997
252.006	124.992	Tmod2	188.499	374.322	317.545	1.19211	3.37315	0.000423497	267.216	1.46855	0.338189	3.52499	0.0135128
605.182	118.157	Kctd12b	361.669	377.287	297.699	1.19167	3.55609	0.000277912	349.581	1.51398	0.327826	3.63506	0.00962972
996.986	311.504	Abi3bp	654.245	947.294	700.301	1.18992	4.21365	6.11434e-05	739.021	1.40292	0.29686	4.00835	0.00308054
829.595	286.115	Gucy1a3	557.855	805.719	689.669	1.18935	4.36976	4.26815e-05	652.774	1.38578	0.29062	4.09246	0.00233855
1002.5	305.645	Suz12	654.075	740.491	854.112	1.18932	4.4969	3.18495e-05	725.688	1.38333	0.285907	4.15982	0.00189938
939.963	342.752	2610005L07Rik	641.357	899.855	862.617	1.18698	4.64535	2.26284e-05	761.297	1.36235	0.28013	4.23724	0.00150282
382.607	112.298	Ythdc2	247.452	302.423	329.595	1.1868	3.42266	0.000377872	281.731	1.4927	0.333833	3.55507	0.0123145
148.996	40.0365	Cdh11	94.5163	169.001	112.7	1.18655	2.49822	0.00317526	117.683	1.81443	0.402189	2.95024	0.0630485
548.158	195.3	Zfp52	371.729	483.283	557.831	1.18632	3.93365	0.000116506	446.143	1.41445	0.307866	3.85336	0.00494599
7400.14	2547.69	Eif5b	4973.91	7097.29	5646.35	1.18566	5.54193	2.87125e-06	5672.87	1.3225	0.253356	4.67982	0.000354518
198.661	54.684	Jrkl	126.673	157.141	191.378	1.18559	2.74501	0.00179883	150.466	1.67222	0.379806	3.12158	0.0409065
824.077	348.611	Akap11	586.344	863.535	920.74	1.1851	4.59337	2.55053e-05	739.241	1.35568	0.281479	4.21028	0.00162678
2512.7	1004.82	Cald1	1758.76	3405.96	1896.06	1.18481	3.97342	0.000106312	2204.88	1.39954	0.305702	3.87571	0.0046138
1767.72	593.712	Pcmtd2	1180.72	1390.55	1618.21	1.18422	5.04449	9.02639e-06	1342.55	1.34137	0.266759	4.43927	0.000771998
391.805	142.569	Zfp612	267.187	438.068	345.898	1.18357	3.48908	0.000324277	329.585	1.45898	0.329218	3.59509	0.0108296
7343.12	2189.31	Rock2	4766.21	5270.16	5587.52	1.18356	5.99796	1.0047e-06	5097.53	1.31017	0.242001	4.89072	0.000197681
805.683	235.337	Gm14325	520.51	601.88	634.382	1.18344	4.2616	5.47525e-05	569.32	1.39322	0.29334	4.03435	0.00279788
1936.95	577.112	Top1	1257.03	1611.44	1329.01	1.18308	4.94551	1.13367e-05	1363.63	1.34906	0.269497	4.38997	0.000909709
1278.42	386.694	Zfp148	832.559	985.097	993.038	1.18259	4.81365	1.53584e-05	910.813	1.35488	0.273526	4.32348	0.00112669
423.075	127.922	Manea	275.498	367.651	338.101	1.18097	3.52228	0.000300413	314.187	1.46384	0.326692	3.61494	0.0102274
371.57	95.697	Casp12	233.634	283.151	265.094	1.18095	3.2752	0.00053064	253.878	1.51822	0.340843	3.46479	0.0158833
423.075	108.392	D830031N03Rik	265.733	306.129	304.078	1.18055	3.41364	0.000385799	285.418	1.49304	0.332584	3.54961	0.0125263
283.277	51.7545	Tbc1d8b	167.516	163.071	168.696	1.18006	2.82621	0.00149209	166.699	1.68045	0.37153	3.17622	0.035257
250.166	121.086	Col24a1	185.626	326.142	337.392	1.18003	3.32746	0.000470475	258.697	1.45416	0.337437	3.49703	0.014421
362.373	162.099	Mier3	262.236	425.467	439.46	1.17983	3.67003	0.000213784	347.35	1.41572	0.318688	3.70215	0.00777649
2144.81	671.832	Ralgapa1	1408.32	1626.26	1747.92	1.1797	5.26355	5.45063e-06	1547.7	1.32838	0.259465	4.54665	0.000528956
2168.72	686.48	Atp13a3	1427.6	1492.84	2013.72	1.17957	4.71389	1.93245e-05	1590.44	1.35283	0.276082	4.27256	0.00131815
1826.58	727.493	Wapal	1277.04	1813.05	1813.13	1.17947	5.31566	4.83439e-06	1545.06	1.31745	0.257986	4.57185	0.000487134
428.594	108.392	Fktn	268.493	333.554	279.979	1.17891	3.35304	0.000443564	287.629	1.50076	0.335612	3.51271	0.0138523
187.625	76.167	Fam46a	131.896	285.374	177.91	1.17883	2.73777	0.00182905	181.769	1.60435	0.378233	3.11667	0.0415398
202.34	60.543	Zfp182	131.442	165.295	211.224	1.17871	2.75514	0.00175736	159.851	1.6369	0.376773	3.12844	0.0402768
2426.24	785.106	Ccar1	1605.68	2328.21	1677.04	1.17754	4.67403	2.11821e-05	1804.15	1.35087	0.276934	4.25205	0.00142294
1386.95	433.566	Osbpl8	910.259	1059.22	1141.89	1.17728	4.84439	1.4309e-05	1005.41	1.34393	0.271321	4.33906	0.00106816
1004.34	403.295	Meg3	703.819	1217.84	867.579	1.1767	4.18704	6.50065e-05	873.265	1.37033	0.294627	3.99386	0.00323981
1175.41	420.872	Cav2	798.143	1047.36	1083.06	1.17669	4.7988	1.58929e-05	931.675	1.3397	0.272639	4.31594	0.0011436
1655.51	697.221	Pik3r1	1176.37	1743.38	1722.4	1.17597	5.23725	5.79102e-06	1454.63	1.31349	0.259374	4.53388	0.000548832
1177.25	366.188	Sema3c	771.72	1079.23	817.254	1.17526	4.30773	4.92341e-05	859.982	1.37257	0.289528	4.05923	0.00260859
3123.4	903.263	Usp34	2013.33	2035.42	2504.21	1.17519	5.14586	7.14725e-06	2141.57	1.3294	0.261779	4.48926	0.000645942
4166.37	1364.17	Ano5	2765.27	3514.92	3230.03	1.17486	5.66097	2.18288e-06	3068.87	1.30577	0.248085	4.73571	0.000299215
1059.53	302.715	Atp11b	681.121	765.692	788.902	1.17199	4.4849	3.27416e-05	729.209	1.36052	0.282169	4.15351	0.00193117
919.729	267.561	Gcc2	593.645	629.306	762.676	1.17087	4.17599	6.66827e-05	644.818	1.37929	0.29361	3.98782	0.00328412
163.712	21.483	D7Ertd715e	92.5974	74.1232	111.283	1.17064	2.29843	0.00502997	92.6501	2.10985	0.417325	2.80511	0.090731
748.659	277.326	Fndc3a	512.993	813.131	628.002	1.17061	4.02728	9.39111e-05	616.78	1.37744	0.299711	3.90581	0.00422191
625.416	200.183	Evi5	412.799	516.639	533.731	1.1704	3.96251	0.000109016	468.992	1.39153	0.302461	3.8696	0.00469159
917.889	353.493	Zmym5	635.691	890.219	898.058	1.16905	4.54119	2.87614e-05	764.915	1.33882	0.279473	4.18306	0.00175095
930.766	303.692	Creb1	617.229	813.872	740.703	1.1688	4.38058	4.1631e-05	697.258	1.3558	0.285195	4.09824	0.00232458
987.789	327.128	Zbtb38	657.458	900.597	771.89	1.16796	4.37491	4.21784e-05	746.851	1.354	0.285202	4.09521	0.00232551
246.487	77.1435	Eif2c3	161.815	292.045	177.91	1.16777	2.73505	0.00184056	198.397	1.60658	0.374906	3.11482	0.0415908
1155.18	341.775	Arhgap12	748.477	813.131	932.08	1.16756	4.47621	3.34037e-05	810.542	1.35234	0.281414	4.14893	0.00195875
710.031	349.587	Rasal2	529.809	899.855	859.073	1.16733	4.43742	3.65244e-05	704.637	1.33095	0.282754	4.12843	0.00209275
62.5416	8.7885	Rnasel	35.665	63.0047	52.4517	1.16641	2.08353	0.00825036	46.6966	2.71539	0.441547	2.64165	0.131623
279.598	89.838	Stk3	184.718	297.234	221.856	1.16609	2.96813	0.00107615	222.131	1.53037	0.356623	3.26982	0.0273056
698.994	249.008	Acap2	474.001	657.473	623.041	1.16477	4.13211	7.37723e-05	557.129	1.36243	0.293854	3.96378	0.00356322
6228.4	1981.32	Kpna3	4104.86	4663.09	5024.02	1.16439	5.75353	1.76389e-06	4474.21	1.28961	0.243661	4.77875	0.000261434
1136.78	313.457	Rbm27	725.121	830.921	767.637	1.16255	4.43972	3.63311e-05	762.2	1.3504	0.281512	4.12965	0.00208851
401.002	184.559	Vcan	292.78	594.468	394.805	1.16245	3.33976	0.000457342	393.708	1.4221	0.331696	3.50457	0.0141018
239.13	79.0965	Plagl1	159.113	292.045	182.872	1.16245	2.73522	0.00183984	198.286	1.58568	0.373186	3.11494	0.0415908
154.514	66.402	Trim30a	110.458	223.852	172.949	1.1623	2.66821	0.00214681	154.429	1.57892	0.378707	3.06913	0.0469913
9114.51	3335.72	Ncl	6225.12	8513.05	7691.26	1.16212	5.82422	1.49892e-06	7163.64	1.2803	0.241535	4.81138	0.000242097
492.975	163.076	Sp4	328.025	387.664	484.115	1.16204	3.54429	0.000285566	381.957	1.41856	0.320292	3.62805	0.00981733
401.002	133.781	C1galt1	267.391	358.015	362.909	1.16106	3.4419	0.00036149	313.927	1.42999	0.325528	3.56671	0.0119136
27.5919	9.765	Spock3	18.6784	63.7459	51.0341	1.16006	2.04594	0.00899624	38.0342	2.55491	0.444092	2.6122	0.14058
2277.25	647.42	Ddx3y	1462.33	1785.63	1453.05	1.15985	4.82699	1.48938e-05	1540.84	1.32258	0.267847	4.33025	0.0010972
1177.25	503.874	Baz2b	840.564	1388.33	1127.71	1.15983	4.54608	2.84394e-05	1049.29	1.31996	0.2771	4.18562	0.00174721
4948.14	1990.11	Klf9	3469.12	4531.89	5142.39	1.15965	5.57531	2.65884e-06	4153.13	1.28132	0.246967	4.69555	0.000340273
502.172	186.512	Rlf	344.342	491.437	480.571	1.15866	3.76079	0.000173465	415.173	1.38169	0.30858	3.75482	0.00648931
518.727	132.804	Zfp518a	325.766	321.695	404.02	1.15817	3.39839	0.000399588	344.311	1.45026	0.327134	3.54036	0.01295
498.493	186.512	Myo6	342.502	508.485	464.268	1.15781	3.72996	0.000186224	414.439	1.38275	0.309823	3.73701	0.00684804
516.888	182.606	Tiparp	349.747	383.958	606.029	1.1577	3.29523	0.000506719	422.37	1.43889	0.332942	3.47718	0.0152914
2291.96	852.485	Nktr	1572.22	2354.89	1864.87	1.15748	4.85082	1.40988e-05	1841.05	1.30737	0.266558	4.34232	0.00106092
1425.58	535.122	Secisbp2l	980.351	1223.03	1435.33	1.15638	4.7011	1.99023e-05	1154.77	1.31265	0.27107	4.26598	0.00134728
423.075	127.922	Sirt1	275.498	340.225	350.859	1.15561	3.39494	0.000402777	310.52	1.43363	0.326604	3.53826	0.0130091
664.044	190.418	Zcchc7	427.231	550.735	450.801	1.15538	3.72977	0.000186307	463.999	1.39486	0.309181	3.7369	0.00684804
996.986	335.916	Itsn2	666.451	922.092	777.561	1.15489	4.28091	5.23711e-05	758.139	1.339	0.285525	4.04479	0.0027192
544.48	208.971	Rsbn1l	376.725	528.498	545.781	1.15232	3.83744	0.0001454	456.932	1.36201	0.303337	3.7988	0.00568887
57.0232	16.6005	Fat3	36.8118	107.479	53.1605	1.15133	2.05558	0.00879864	58.5657	2.27397	0.439474	2.61978	0.138325
744.98	208.971	Zfp943	476.976	506.261	576.968	1.15093	3.87824	0.000132361	509.295	1.37404	0.301132	3.82202	0.00535954
450.667	150.381	Zfp326	300.524	412.125	383.464	1.15064	3.49802	0.000317676	349.159	1.40335	0.319582	3.60044	0.0106701
1473.41	570.276	Epm2aip1	1021.84	1406.12	1392.8	1.15042	4.87514	1.3331e-05	1210.65	1.29514	0.264185	4.3546	0.00102514
2041.8	722.61	Impad1	1382.2	1641.09	1908.11	1.15023	4.91727	1.20986e-05	1578.4	1.29624	0.262861	4.3758	0.000946983
3169.39	1269.45	Rbm39	2219.42	3082.78	3051.41	1.15017	5.44964	3.55107e-06	2643.26	1.27267	0.248093	4.63606	0.000404292
973.073	299.786	Prpf39	636.429	834.627	689.669	1.15006	4.13368	7.3505e-05	699.289	1.34605	0.290079	3.96465	0.00356036
334.781	116.204	Atxn3	225.492	293.528	338.809	1.14997	3.18659	0.000650741	270.831	1.44414	0.337282	3.40953	0.0184023
389.965	137.687	Zfp606	263.826	382.476	350.15	1.14799	3.36618	0.000430349	315.069	1.41163	0.326065	3.52074	0.0136387
584.948	173.817	Dmtf1	379.382	505.52	409.69	1.14749	3.57022	0.000269015	418.494	1.39641	0.314945	3.64344	0.00939568
421.236	185.535	Fam102b	303.385	446.222	512.467	1.14736	3.58417	0.000260511	391.365	1.36945	0.314199	3.6517	0.00917178
592.305	200.183	A230046K03Rik	396.244	529.981	500.417	1.14605	3.78414	0.000164383	455.721	1.36378	0.304132	3.76827	0.00623839
169.23	60.543	Fpgt	114.887	161.589	202.719	1.14601	2.58319	0.00261103	148.52	1.58931	0.380712	3.01017	0.0547656
11759.7	4007.56	Spag9	7883.61	8880.7	10420.9	1.14541	5.54943	2.82205e-06	8767.19	1.26793	0.24457	4.68336	0.000353422
2886.11	940.37	Cops2	1913.24	2131.04	2451.05	1.14483	5.0856	8.21107e-06	2102.14	1.28474	0.256711	4.45961	0.000716243
2737.11	963.806	Tpp2	1850.46	2375.65	2292.28	1.14455	5.24461	5.69363e-06	2092.21	1.27596	0.252244	4.53746	0.000547097
191.304	46.872	Pde3b	119.088	157.141	141.052	1.144	2.51268	0.00307131	134.092	1.66935	0.386421	2.96051	0.0614016
546.319	229.478	A830010M20Rik	387.898	532.204	637.217	1.14357	3.75501	0.000175787	486.304	1.34946	0.30483	3.75149	0.00653336
654.847	274.397	Ccdc41	464.622	707.135	669.113	1.14334	4.04721	8.97e-05	576.373	1.32638	0.291901	3.91689	0.0040956
4458.85	1462.8	Dnm1l	2960.82	3501.58	3545.45	1.14331	5.49256	3.21693e-06	3242.17	1.26829	0.245532	4.65646	0.000386405
240.969	36.1305	D3Ertd751e	138.55	126.751	119.788	1.14311	2.47625	0.00334003	130.91	1.77046	0.389531	2.93458	0.0648513
1057.69	363.258	Adam10	710.473	828.697	985.95	1.14277	4.26047	5.48947e-05	808.898	1.32069	0.283302	4.03375	0.00279788
215.217	98.6265	Malt1	156.922	326.883	224.692	1.14261	2.79762	0.00159361	216.354	1.48327	0.361921	3.15707	0.0370568
4309.85	1520.41	Atp2b1	2915.13	3605.35	3699.97	1.14195	5.48339	3.28555e-06	3283.9	1.26449	0.24547	4.65211	0.000388037
443.309	135.734	Fam179b	289.521	342.449	379.211	1.14085	3.3521	0.000444526	325.176	1.41062	0.324831	3.51213	0.0138523
132.441	44.919	Sclt1	88.68	140.834	143.888	1.13892	2.40176	0.00396498	115.52	1.66417	0.39533	2.88093	0.0744304
612.539	238.266	Mdm4	425.403	595.209	606.029	1.13838	3.89332	0.000127844	513.011	1.33389	0.297184	3.83058	0.0052848
846.151	280.256	Mtx3	563.203	698.24	705.971	1.13814	4.1196	7.59272e-05	632.654	1.32495	0.287634	3.9569	0.00363725
185.785	53.7075	Trim56	119.746	167.518	160.19	1.13696	2.54224	0.00286921	141.8	1.60918	0.381349	2.98141	0.0587
4243.63	1394.44	Ghr	2819.04	3391.14	3293.11	1.13575	5.39556	4.02197e-06	3080.58	1.26107	0.246353	4.61024	0.000437995
145597	38209.5	Xirp2	91903.1	76931.7	109659	1.134	4.80566	1.56437e-05	92599.3	1.28788	0.262535	4.31942	0.0011334
4125.9	1236.25	Ubxn2a	2681.08	2621.74	3398.73	1.1338	4.7937	1.60803e-05	2845.65	1.28394	0.262859	4.31334	0.00114641
1865.21	675.738	5730455P16Rik	1270.47	1640.35	1623.17	1.13282	4.89496	1.27361e-05	1451.12	1.27189	0.259547	4.36459	0.000988063
1896.48	640.584	Rabep1	1268.53	1360.16	1785.48	1.13176	4.40152	3.9672e-05	1420.68	1.29596	0.275409	4.10938	0.00223656
1353.84	386.694	Rev3l	870.267	936.917	968.938	1.13167	4.44776	3.56645e-05	911.598	1.30119	0.273754	4.13391	0.00207556
364.213	74.214	Zfp60	219.213	191.238	238.868	1.13125	2.82274	0.00150403	217.133	1.53513	0.356421	3.17391	0.0354436
3187.78	1112.23	Bclaf1	2150.01	3007.18	2373.79	1.13059	4.78183	1.65263e-05	2420.25	1.27437	0.262482	4.3073	0.0011731
1171.73	293.927	Vps13a	732.831	636.718	858.365	1.13016	3.85322	0.000140212	740.186	1.34683	0.296803	3.80779	0.00553162
207.859	56.637	4922501C03Rik	132.248	197.168	148.141	1.1301	2.51569	0.0030501	152.451	1.60782	0.38145	2.96264	0.0611869
303.511	112.298	Slc8a1	207.904	312.059	289.193	1.12947	3.05499	0.00088107	254.265	1.42059	0.339589	3.32598	0.023064
3925.4	1353.43	Tax1bp1	2639.42	3244.37	3207.35	1.12927	5.32529	4.72836e-06	2932.64	1.25306	0.246755	4.57649	0.00048199
820.398	333.963	Zc3h7a	577.181	861.311	781.813	1.12805	4.13035	7.40716e-05	699.371	1.29864	0.284659	3.96281	0.00356785
3355.17	1174.73	Slk	2264.95	2956.03	2659.44	1.12783	5.13143	7.38877e-06	2536.34	1.25706	0.251626	4.48217	0.000660955
636.452	201.159	2610008E11Rik	418.806	448.445	586.892	1.12711	3.50028	0.000316022	468.237	1.36384	0.312929	3.6018	0.0106554
634.613	244.125	D14Abb1e	439.369	635.977	583.348	1.12584	3.81698	0.000152414	524.516	1.32034	0.297282	3.7871	0.00586023
309.029	92.7675	D930016D06Rik	200.898	266.102	243.829	1.12563	2.91638	0.00121233	227.932	1.45854	0.347851	3.23596	0.0301073
3270.56	1219.65	Cul5	2245.1	2658.06	3169.07	1.124	4.94451	1.13629e-05	2579.33	1.25635	0.256068	4.38947	0.000909709
1140.46	425.754	Fam135a	783.109	993.992	1076.68	1.12389	4.37567	4.21051e-05	909.222	1.28204	0.274414	4.09561	0.00232551
721.067	269.514	Crebrf	495.291	612.257	730.779	1.12332	3.82307	0.00015029	583.405	1.31715	0.296345	3.79059	0.00580404
1179.09	309.551	Etohi1	744.321	741.973	791.737	1.12328	4.18011	6.6052e-05	755.588	1.30881	0.281519	3.99008	0.00327144
3951.16	1299.72	Pum2	2625.44	2827.8	3390.93	1.12304	4.96585	1.0818e-05	2867.4	1.25844	0.255227	4.40014	0.000886315
733.944	322.245	Mphosph10	528.094	842.039	738.576	1.12201	3.99968	0.000100073	659.201	1.2942	0.288404	3.89041	0.00443076
792.806	246.078	Nop58	519.442	622.635	605.321	1.12156	3.89021	0.000128761	566.71	1.31906	0.292926	3.82882	0.0052848
1835.78	556.605	Fam63b	1196.19	1265.28	1430.37	1.1215	4.58953	2.57317e-05	1272.01	1.27595	0.266499	4.20828	0.00162871
3489.45	1264.57	Mll3	2377.01	3123.55	2872.79	1.12036	5.14067	7.23321e-06	2687.59	1.24543	0.249707	4.48671	0.000650359
2257.01	872.991	Ddx46	1565	2211.84	1952.05	1.12025	4.84415	1.43169e-05	1823.47	1.25387	0.258186	4.33894	0.00106816
123.244	41.9895	Nox4	82.6166	127.492	138.926	1.11876	2.28511	0.00518667	107.913	1.66567	0.400243	2.79521	0.0922291
154.514	40.0365	Megf10	97.2755	120.08	139.635	1.11872	2.30459	0.00495918	113.566	1.69769	0.398168	2.80967	0.089731
362.373	124.016	Rbm41	243.194	292.045	365.035	1.11787	3.04102	0.00090988	285.867	1.40571	0.337011	3.317	0.0237042
7848.97	2519.37	Luc7l2	5184.17	6269.34	5617.29	1.1172	5.34403	4.52866e-06	5563.74	1.2382	0.243636	4.58552	0.000470492
6780.24	2446.13	Usp9x	4613.19	5295.36	6256.63	1.1168	5.16899	6.77659e-06	5194.59	1.23958	0.248145	4.50059	0.000615616
272.24	91.791	Lig4	182.015	246.089	253.753	1.11663	2.83972	0.00144637	215.968	1.44507	0.350566	3.18523	0.034362
367.892	137.687	Strbp	252.789	355.05	357.947	1.11661	3.19527	0.00063786	304.644	1.37252	0.326973	3.41498	0.018244
1024.58	300.762	Cdc27	662.67	722.701	758.423	1.11656	4.07708	8.37378e-05	701.616	1.30002	0.283863	3.93344	0.00391513
2486.95	1079.03	Sec62	1782.99	2654.35	2440.42	1.11645	4.99408	1.01373e-05	2165.19	1.23926	0.252921	4.41422	0.000838385
314.547	91.791	Zmym6	203.169	247.571	253.044	1.11496	2.87381	0.00133719	226.738	1.4473	0.34757	3.20788	0.0323379
487.456	125.969	Npat	306.712	340.967	321.089	1.1139	3.2033	0.000626179	318.87	1.39384	0.325701	3.42001	0.0180276
428.594	168.935	Trps1	298.764	461.787	396.932	1.11224	3.31123	0.000488392	364.062	1.34563	0.318962	3.48704	0.014868
2063.87	837.837	Usp16	1450.85	1989.47	1968.36	1.11194	4.86532	1.36359e-05	1714.88	1.23996	0.255639	4.34964	0.00103902
1203.01	411.107	Hif1a	807.056	1031.79	954.762	1.1115	4.2805	5.24206e-05	900.167	1.27266	0.274814	4.04456	0.0027192
218.895	71.2845	Hltf	145.09	204.58	197.757	1.1114	2.61556	0.0024235	173.129	1.49671	0.366469	3.03273	0.0519452
465.383	141.593	Rad50	303.488	380.252	351.568	1.11065	3.24232	0.000572368	334.699	1.36969	0.322451	3.44438	0.0168661
292.474	85.932	Zfp946	189.203	211.251	264.385	1.11013	2.73671	0.00183354	213.51	1.46877	0.356274	3.11595	0.0415878
1604.01	556.605	Edem3	1080.31	1297.9	1358.78	1.10919	4.54971	2.82026e-05	1204.32	1.25491	0.264881	4.18751	0.00174111
189.464	59.5665	Zfp935	124.515	171.966	175.075	1.10907	2.48266	0.0032911	149.018	1.54255	0.377345	2.93915	0.0644447
5503.66	1832.89	Eif5	3668.27	3903.33	4746.17	1.10808	4.93079	1.17277e-05	3996.51	1.23852	0.252837	4.38259	0.000926227
209.698	56.637	Ar	133.168	190.497	147.432	1.10718	2.43609	0.00366365	151.066	1.57667	0.381028	2.90576	0.0699724
984.11	365.211	BC003331	674.66	872.43	889.552	1.10711	4.14411	7.17613e-05	777.826	1.27041	0.278844	3.97037	0.00350471
963.876	401.342	Pcf11	682.609	1039.95	893.096	1.10673	4.08758	8.1737e-05	824.565	1.26791	0.28095	3.93925	0.00383561
765.214	318.339	Cir1	541.777	810.166	732.906	1.10604	3.92694	0.000118321	656.656	1.27712	0.287314	3.84958	0.0050096
345.818	127.922	Zdhhc20	236.87	330.589	331.013	1.1051	3.06621	0.000858605	283.835	1.37071	0.331544	3.33318	0.0226035
1022.74	272.444	Rrm2b	647.591	649.319	689.669	1.10476	3.92601	0.000118575	658.542	1.29715	0.287021	3.84905	0.0050096
338.46	98.6265	Zfp942	218.543	246.089	284.231	1.10448	2.8617	0.00137498	241.852	1.42693	0.345167	3.19985	0.0329338
9188.09	3745.85	Prkaa2	6466.97	8581.98	8762.97	1.10408	5.43901	3.6391e-06	7569.73	1.21115	0.238411	4.631	0.000411641
2689.29	1028.25	Tmem30a	1858.77	2280.77	2548.87	1.10389	4.84008	1.44516e-05	2136.79	1.23174	0.254535	4.33689	0.00107364
2663.53	923.769	Otud4	1793.65	2064.33	2288.03	1.10381	4.80756	1.55754e-05	1984.92	1.23622	0.25549	4.32039	0.00113313
275.919	88.8615	Zfp160	182.39	221.628	262.258	1.10333	2.73205	0.00185333	212.167	1.44518	0.354452	3.11278	0.0416596
8158	2876.77	Ddx3x	5517.38	6261.18	7151.86	1.10317	5.19417	6.39487e-06	6111.95	1.22113	0.244449	4.51289	0.000590112
796.485	250.961	Chuk	523.723	544.805	703.136	1.10231	3.56816	0.000270297	573.847	1.31414	0.302648	3.64222	0.00942171
1754.84	658.161	Postn	1206.5	3787.69	1959.14	1.10195	1.90457	0.0124575	2039.96	2.12624	0.440971	2.49891	0.181109
446.988	125.969	Zfp51	286.478	317.988	336.683	1.10155	3.10998	0.000776282	306.907	1.37775	0.327732	3.36112	0.0208659
2091.46	707.963	Srsf10	1399.71	1573.63	1776.98	1.10143	4.59151	2.56145e-05	1537.51	1.24271	0.261665	4.20932	0.00162717
421.236	133.781	Pikfyve	277.508	338.743	350.15	1.10109	3.1322	0.000737572	310.977	1.36444	0.326228	3.37522	0.0201431
419.396	138.663	Asah2	279.03	405.454	313.292	1.09928	3.02724	0.000939207	319.201	1.37373	0.332297	3.30813	0.0242878
191.304	59.5665	Wrn	125.435	189.014	157.355	1.09906	2.42371	0.00376953	149.31	1.53957	0.379401	2.89683	0.0715272
114.046	24.4125	Zmat1	69.2294	97.1014	85.0568	1.09778	2.04912	0.00893059	80.1543	1.89936	0.419851	2.6147	0.139679
2361.86	771.435	Zfp770	1566.65	1795.26	1830.14	1.09753	4.73463	1.84236e-05	1689.68	1.23253	0.256242	4.28319	0.00128569
145.317	52.731	Nav3	99.0241	140.093	172.949	1.09731	2.30566	0.00494693	127.772	1.56982	0.390436	2.81047	0.0896017
616.218	177.723	B3galt2	396.971	449.928	440.878	1.09684	3.42647	0.00037457	421.187	1.32547	0.308329	3.55738	0.0122297
215.217	73.2375	Odf2l	144.227	203.839	202.01	1.09578	2.55974	0.00275586	173.576	1.47028	0.366025	2.99373	0.0569341
75.4178	13.671	Pola1	44.5444	72.6407	58.8309	1.09549	1.91344	0.0122055	55.1401	2.26533	0.43712	2.50615	0.1789
711.87	274.397	Fbxo30	493.133	647.095	681.872	1.09529	3.76048	0.000173586	578.808	1.276	0.291717	3.75465	0.00648931
2663.53	1064.39	Utrn	1863.96	2590.6	2363.16	1.0945	4.80969	1.54993e-05	2170.42	1.21849	0.25327	4.32147	0.00113229
255.685	72.261	Narg2	163.973	207.545	194.922	1.09338	2.58285	0.00261304	182.603	1.47752	0.363257	3.00993	0.0547656
658.526	200.183	Mtf2	429.354	424.726	585.474	1.09312	3.2497	0.000562724	467.227	1.33542	0.316942	3.44897	0.0166378
194.983	70.308	Crispld1	132.645	209.027	182.872	1.09237	2.48819	0.00324945	164.297	1.47861	0.371164	2.9431	0.0639086
1151.5	409.154	Kdm5a	780.327	924.316	1024.93	1.09233	4.10692	7.81768e-05	877.476	1.25225	0.276544	3.94992	0.00373481
989.628	439.425	Ino80d	714.527	1106.66	974.609	1.0923	4.08715	8.18182e-05	877.58	1.24373	0.277303	3.93901	0.00383561
47.8259	6.8355	Edil3	27.3307	43.7327	53.8693	1.09165	1.85563	0.0139435	38.0658	2.83601	0.443992	2.45872	0.197633
597.824	218.736	Mbtps2	408.28	558.889	513.176	1.09102	3.50692	0.000311226	472.156	1.29308	0.302577	3.60577	0.0105139
2111.7	673.785	Nufip2	1392.74	1673.7	1494.87	1.09053	4.50136	3.15241e-05	1488.51	1.23344	0.262011	4.16217	0.00188639
244.648	79.0965	Zfp948	161.872	201.615	231.071	1.08962	2.58831	0.00258041	189.108	1.45175	0.361548	3.01375	0.0543126
993.307	278.303	Rbm26	635.805	775.328	592.562	1.08931	3.58664	0.000259038	659.875	1.2971	0.298184	3.65315	0.00916246
1127.59	364.235	Chd1	745.911	879.101	859.073	1.08902	4.05583	8.79375e-05	807.499	1.25462	0.277694	3.92167	0.00404674
1046.65	371.07	Rb1	708.861	933.952	834.974	1.08767	3.97936	0.000104867	796.662	1.25306	0.280398	3.87905	0.00456238
224.414	55.6605	Zfp738	140.037	169.001	155.937	1.08746	2.40267	0.0039567	151.253	1.54536	0.377381	2.88159	0.0743867
456.186	119.133	Smarcad1	287.659	321.695	295.572	1.08716	3.00154	0.000996462	298.146	1.37325	0.330291	3.29152	0.0255798
1098.16	415.013	Dhx36	756.584	943.588	1019.97	1.08667	4.08825	8.16106e-05	869.182	1.24228	0.275832	3.93962	0.00383561
182.106	66.402	Olfr78	124.254	196.426	175.075	1.08599	2.42317	0.00377427	155.002	1.48397	0.374941	2.89644	0.0715398
1309.69	435.519	Dcun1d1	872.606	928.022	1148.98	1.08576	3.96321	0.00010884	955.553	1.25377	0.280559	3.86999	0.00469159
1318.89	470.673	Myo9a	894.782	1065.15	1153.23	1.08559	4.20323	6.2628e-05	1001.99	1.23674	0.271215	4.00268	0.0031463
3564.87	1111.26	Hsp90aa1	2338.06	2368.24	2808.29	1.0845	4.63091	2.33933e-05	2463.16	1.21982	0.256397	4.22977	0.00153208
3274.23	1278.24	Bmpr1a	2276.24	2910.82	2964.23	1.0826	4.88492	1.30342e-05	2606.88	1.20045	0.248328	4.35953	0.00100673
1028.26	406.224	Zscan26	717.24	1055.51	871.123	1.08219	3.88488	0.000130352	840.28	1.24566	0.282867	3.82579	0.00531502
263.042	84.9555	Rasa2	173.999	256.466	203.427	1.082	2.57753	0.00264528	201.973	1.43633	0.359923	3.00621	0.0551482
6178.74	1395.42	Syncrip	3787.08	2817.42	3771.56	1.082	4.37545	4.21263e-05	3540.78	1.2394	0.264194	4.0955	0.00232551
253.845	64.449	Uba6	159.147	161.589	205.554	1.08179	2.43825	0.00364544	171.359	1.51033	0.372092	2.90732	0.0698531
441.47	202.136	Map3k2	321.803	519.603	464.977	1.08134	3.2989	0.000502455	407.046	1.28412	0.310779	3.47944	0.0152151
498.493	223.619	Braf	361.056	581.867	501.835	1.0804	3.36898	0.00042758	451.453	1.27678	0.306717	3.52245	0.0135811
7672.38	3065.23	Klhl24	5368.81	6102.56	8055.58	1.07941	4.53856	2.89363e-05	6223.94	1.20758	0.258129	4.18168	0.00175221
415.717	124.016	Zfp280c	269.866	351.344	287.067	1.07928	2.90249	0.00125174	294.536	1.36382	0.33447	3.22682	0.0308674
296.153	161.123	Pnpla3	228.638	332.813	474.9	1.07922	2.8489	0.00141611	316.247	1.32588	0.338172	3.19135	0.0337806
424.915	200.183	Man2a1	312.549	554.441	428.119	1.07916	3.14631	0.00071398	401.914	1.29509	0.318887	3.38415	0.0197367
147.157	70.308	Cdh2	108.732	240.159	154.52	1.07889	2.28168	0.00522776	153.036	1.48861	0.386333	2.79265	0.0927716
415.717	133.781	Rab8b	274.749	378.769	304.078	1.0787	2.93122	0.00117161	308.086	1.35154	0.332346	3.2457	0.0293035
266.721	100.58	Scai	183.65	296.493	232.489	1.07841	2.64651	0.00225677	224.071	1.3947	0.353093	3.05418	0.049031
167.391	45.8955	Cep135	106.643	160.106	120.497	1.07824	2.19663	0.00635879	123.472	1.61184	0.395149	2.72868	0.107823
1546.98	586.877	Slc7a2	1066.93	1204.5	1556.54	1.07811	3.99786	0.000100493	1223.73	1.23415	0.277192	3.8894	0.00443135
24240.4	9074.62	Qk	16657.5	20650.7	20514.3	1.07773	5.34342	4.53505e-06	18620	1.18151	0.235045	4.58522	0.000470492
167.391	45.8955	Bmp5	106.643	171.225	113.409	1.07754	2.16216	0.00688396	124.48	1.63232	0.398734	2.70241	0.114513
5465.03	2044.79	Macf1	3754.91	4657.16	4669.62	1.07735	5.04853	8.94264e-06	4209.15	1.18943	0.242577	4.44128	0.000768585
505.851	204.089	Mid2	354.97	480.318	511.049	1.077	3.33903	0.000458111	425.327	1.28026	0.307351	3.50412	0.0141018
1581.93	632.772	Rc3h2	1107.35	1448.37	1480.7	1.07673	4.38705	4.10157e-05	1285.94	1.21069	0.262508	4.10168	0.00229753
329.263	129.875	Sgol2	229.569	310.576	345.189	1.0757	2.89614	0.00127016	278.726	1.33614	0.333795	3.22264	0.0310598
452.507	172.841	Zfp322a	312.674	398.041	453.636	1.07507	3.15197	0.000704735	369.256	1.30095	0.317343	3.38773	0.0195508
161.872	55.6605	Haus3	108.766	156.4	162.317	1.07377	2.28	0.00524806	134.062	1.51758	0.384669	2.7914	0.0930376
303.511	118.157	Slc35a3	210.834	296.493	304.078	1.07332	2.81984	0.00151411	255.559	1.34565	0.338376	3.17197	0.0355856
1225.08	473.603	Lin7c	849.341	1098.51	1105.74	1.07282	4.13365	7.35099e-05	975.731	1.21854	0.270597	3.96463	0.00356036
321.905	140.616	Maml2	231.261	461.787	270.055	1.0727	2.59595	0.00253539	298.591	1.3795	0.355305	3.01909	0.0538173
88.294	35.154	A830080D01Rik	61.724	128.974	97.1065	1.07221	2.00362	0.00991693	87.3822	1.68482	0.415792	2.57871	0.152387
811.201	442.355	Atp1b4	626.778	953.965	1101.49	1.07218	3.89214	0.000128192	827.251	1.21623	0.27995	3.82991	0.0052848
2231.26	858.344	Pkn2	1544.8	1951.66	1985.37	1.07183	4.57347	2.67011e-05	1756.66	1.19748	0.255202	4.19992	0.00166602
925.247	354.47	Krr1	639.858	797.565	870.414	1.07154	3.83335	0.000146773	736.924	1.23441	0.282247	3.79647	0.00571529
154.514	53.7075	Cntln	104.111	181.602	132.547	1.07147	2.20387	0.00625365	130.593	1.54798	0.39188	2.73418	0.106348
746.82	289.044	Ttbk2	517.932	648.578	724.4	1.07104	3.62178	0.000238905	602.21	1.248	0.291528	3.67387	0.0085767
1243.47	457.979	Zfhx4	850.726	1248.98	920.74	1.0708	3.69419	0.000202213	967.792	1.24406	0.288142	3.71624	0.00737091
1030.1	338.846	Usp32	684.471	802.013	796.698	1.07064	3.86174	0.000137485	741.913	1.23821	0.280813	3.81265	0.00549213
1254.51	386.694	Smek1	820.602	952.483	867.579	1.07049	3.95664	0.000110498	865.317	1.23468	0.276877	3.8663	0.0047338
1195.65	406.224	Phf14	800.936	988.062	915.778	1.07045	3.98722	0.000102987	876.428	1.22853	0.275644	3.88344	0.00451419
1925.91	783.153	Lrrc58	1354.53	1821.95	1768.47	1.0702	4.48598	3.26601e-05	1574.87	1.19678	0.257625	4.15408	0.00193117
253.845	72.261	Rora	163.053	188.273	206.971	1.07003	2.47804	0.0033263	180.338	1.45154	0.36447	2.93585	0.0647281
446.988	135.734	Zfp367	291.361	297.234	394.096	1.0693	2.86422	0.00136704	318.513	1.34879	0.333997	3.20152	0.0327885
1856.01	832.955	Tnrc6a	1344.48	1850.11	1954.89	1.06887	4.48382	3.28231e-05	1623.49	1.1916	0.257376	4.15294	0.00193117
2560.53	826.119	Setx	1693.32	1599.58	2288.74	1.06878	3.8654	0.000136332	1818.74	1.23479	0.280172	3.81473	0.00548235
2748.15	988.218	Abce1	1868.18	2334.14	2186.67	1.06859	4.61421	2.43103e-05	2064.29	1.19367	0.253154	4.22111	0.00157179
114.046	12.6945	Lep	63.3704	59.2985	63.7926	1.0661	1.8618	0.0137466	62.458	2.27754	0.432703	2.46382	0.195316
846.151	323.222	Tmx3	584.686	760.504	757.714	1.06584	3.74469	0.000180014	671.897	1.23178	0.284564	3.74553	0.00665862
1066.89	432.59	Rbms1	749.738	1208.21	844.188	1.06565	3.49891	0.00031702	887.968	1.24613	0.295935	3.60098	0.0106686
6796.8	2569.17	Usp15	4682.98	5842.39	5753.38	1.06543	5.01643	9.62879e-06	5240.43	1.17422	0.240757	4.42535	0.000814392
2705.84	962.829	Mll5	1834.34	2894.51	1706.81	1.06486	3.42935	0.000372089	2067.5	1.25663	0.299191	3.55913	0.0121941
2260.69	826.119	Col4a3bp	1543.41	1755.24	2035.69	1.06448	4.34953	4.47169e-05	1719.44	1.19816	0.260797	4.08165	0.00242731
261.203	47.8485	Cep290	154.526	128.233	158.064	1.06446	2.27377	0.00532387	148.837	1.58119	0.381972	2.78676	0.0938125
976.752	415.013	Scoc	695.882	993.992	930.663	1.06369	3.91139	0.000122633	829.105	1.21335	0.276945	3.8408	0.00513736
259.364	109.368	Eya4	184.366	312.059	248.082	1.06305	2.62387	0.00237757	232.218	1.35643	0.349858	3.0385	0.0512112
976.752	355.446	Camsap2	666.099	884.289	781.105	1.06261	3.75705	0.000174965	749.398	1.22811	0.28316	3.75266	0.00652694
1727.25	734.328	B230219D22Rik	1230.79	1595.87	1756.42	1.06186	4.31371	4.8561e-05	1453.47	1.19068	0.261384	4.06245	0.0025879
268.561	87.885	Ift74	178.223	249.795	213.351	1.06137	2.5378	0.00289869	204.898	1.39765	0.356371	2.97828	0.059062
353.176	126.945	Lrif1	240.06	360.98	281.396	1.06116	2.75556	0.00175567	280.624	1.33904	0.339168	3.12872	0.0402768
156.354	55.6605	Cd163	106.007	193.461	129.712	1.06093	2.15567	0.00698756	133.797	1.53726	0.393309	2.69744	0.115566
991.468	340.799	Zfp617	666.133	822.026	772.599	1.06009	3.76855	0.000170393	731.723	1.2262	0.281991	3.75929	0.00643173
719.228	279.279	Flrt2	499.254	744.197	584.056	1.05936	3.37196	0.000424658	581.69	1.24964	0.300592	3.52427	0.0135128
456.186	155.264	Met	305.725	335.037	436.625	1.05929	2.9068	0.00123938	345.778	1.31342	0.32799	3.22966	0.0306057
1024.58	384.741	Ahctf1	704.66	915.421	871.123	1.05901	3.85264	0.000140396	798.966	1.21519	0.278139	3.80747	0.00553162
255.685	80.073	B3galt1	167.879	201.615	224.692	1.05881	2.48019	0.00330988	190.516	1.4126	0.360458	2.93739	0.0646237
1604.01	479.462	Zmym2	1041.73	1123.71	1093.69	1.05838	4.1033	7.88316e-05	1075.22	1.20937	0.268086	3.94792	0.00375585
496.654	145.499	Mbtd1	321.076	362.462	357.238	1.05811	3.01492	0.000966221	340.463	1.30638	0.320621	3.30018	0.0248763
410.199	137.687	Myo5c	273.943	378.028	309.748	1.05797	2.85581	0.00139376	308.916	1.32041	0.331036	3.19594	0.0333382
246.487	60.543	Gm4944	153.515	153.435	187.834	1.05755	2.3208	0.0047775	162.075	1.49507	0.374798	2.82167	0.0871842
3684.43	1518.46	Dnajc21	2601.45	3789.92	3093.23	1.05735	4.43111	3.70584e-05	3021.51	1.18044	0.256322	4.12509	0.00211643
511.369	166.982	Lztfl1	339.175	407.677	406.146	1.05714	3.10603	0.000783382	373.044	1.28503	0.314755	3.3586	0.0210016
358.694	116.204	Bche	237.449	255.725	338.809	1.05653	2.66997	0.00213812	267.358	1.35531	0.34411	3.07034	0.0468596
143.478	19.53	Lgals12	81.5039	85.9829	68.7542	1.05623	1.90852	0.0123447	79.4362	1.98578	0.42213	2.50213	0.179917
1764.04	687.456	Gabpa	1225.75	1560.29	1567.17	1.05558	4.29957	5.01681e-05	1394.74	1.18566	0.260325	4.05484	0.00264143
691.636	314.433	Supt16	503.035	801.272	669.113	1.05535	3.49034	0.000323339	619.113	1.22529	0.293492	3.59585	0.0108189
6809.67	2226.42	Tpr	4518.05	4669.76	5377.01	1.05488	4.71641	1.92128e-05	4770.71	1.17395	0.246821	4.27385	0.00131815
1180.93	468.72	Sacm1l	824.826	1041.43	1110.7	1.05407	3.96605	0.00010813	950.446	1.19899	0.272259	3.87158	0.00468111
2014.21	875.921	Dynlt3	1445.06	2156.24	1818.8	1.0539	4.23331	5.84373e-05	1716.29	1.18206	0.262227	4.01903	0.00295268
2203.67	818.307	Setd2	1510.99	1959.08	1756.42	1.05315	4.3239	4.74348e-05	1684.37	1.18282	0.258892	4.06792	0.00254335
196.822	50.778	Haus6	123.8	129.716	166.57	1.0523	2.17543	0.00667686	135.971	1.54495	0.387937	2.71255	0.111925
1501	486.297	Xpo1	993.647	1131.12	1101.49	1.0512	4.04368	9.04309e-05	1054.97	1.19881	0.268511	3.91493	0.00410758
4517.71	1462.8	Prrc2c	2990.25	3662.43	2972.73	1.05056	4.37688	4.19878e-05	3153.92	1.18137	0.256469	4.09626	0.00232551
312.708	112.298	Ttc37	212.503	261.655	305.496	1.05039	2.6579	0.00219839	248.039	1.33652	0.343037	3.06203	0.047882
537.122	143.546	Pibf1	340.334	343.19	365.035	1.05032	2.98398	0.00103758	347.223	1.30275	0.320206	3.28013	0.0265576
338.46	146.475	Pcdh19	242.468	424.726	302.66	1.05011	2.70109	0.00199027	303.08	1.31186	0.339657	3.09168	0.0442274
101.17	31.248	Zfp937	66.2091	108.22	95.6889	1.05	1.93322	0.0116623	84.0817	1.70597	0.416302	2.5222	0.173137
1118.39	361.305	Asxl2	739.848	862.053	813.001	1.04967	3.77126	0.000169331	788.687	1.21289	0.279103	3.76086	0.00641228
1548.82	440.402	Rps6kb1	994.613	1019.19	1010.05	1.04892	3.9851	0.000103489	1004.62	1.20405	0.270182	3.88226	0.00452488
1438.46	627.89	Styx	1033.17	1274.18	1593.4	1.04888	3.8916	0.000128351	1233.48	1.19131	0.273888	3.8296	0.0052848
340.3	102.533	Ccdc88a	221.416	263.878	258.714	1.04867	2.6517	0.00222998	241.356	1.34959	0.342953	3.05776	0.048509
115.886	12.6945	Acvr1c	64.2902	63.7459	57.4133	1.0484	1.81177	0.015425	62.4349	2.25449	0.432821	2.42224	0.2143
174.748	51.7545	Zfp605	113.251	148.988	146.723	1.04829	2.17214	0.00672754	130.553	1.51441	0.386818	2.71004	0.112444
119.565	29.295	Atad2	74.4299	103.031	92.8536	1.04823	1.93663	0.011571	86.1862	1.74117	0.415148	2.52496	0.17222
498.493	154.287	Bbx	326.39	400.265	354.403	1.04817	2.97115	0.00106869	351.862	1.29014	0.320366	3.27179	0.0271555
13102.5	4101.3	Ubr3	8601.88	8424.84	9973.61	1.04762	4.71227	1.93967e-05	8900.55	1.16544	0.245246	4.27172	0.00131815
870.064	293.927	Casc4	581.995	713.065	659.19	1.04734	3.54961	0.000282091	634.061	1.22298	0.288426	3.63121	0.00973602
2497.98	928.652	Hnrnpa3	1713.32	2261.5	1937.17	1.04727	4.27153	5.35143e-05	1906.33	1.17669	0.259244	4.03972	0.00275737
893.976	392.553	Ube2v2	643.265	890.219	908.69	1.0472	3.76339	0.000172428	771.36	1.19617	0.278782	3.75632	0.0064736
3542.8	1552.64	Tcf4	2547.72	3738.77	3202.39	1.04509	4.46394	3.43609e-05	3009.15	1.16044	0.252288	4.14245	0.00200817
608.861	254.867	Dennd1b	431.864	586.314	603.903	1.04507	3.36549	0.000431032	513.486	1.22343	0.296869	3.52032	0.0136387
610.7	185.535	Vcpip1	398.118	406.936	487.659	1.04414	3.07794	0.000835725	422.708	1.26966	0.312554	3.34068	0.0221007
193.143	126.945	Angptl7	160.044	277.221	343.771	1.04388	2.57363	0.00266913	235.27	1.29051	0.347556	3.00348	0.0554477
790.967	259.749	Kctd12	525.358	724.183	517.429	1.04386	3.13443	0.000733779	573.082	1.25687	0.309143	3.37664	0.0200707
143.478	56.637	Zfp449	100.057	151.211	163.025	1.04371	2.15062	0.00706933	128.588	1.4721	0.387484	2.69356	0.116711
2560.53	898.38	Phf3	1729.45	2166.62	1886.84	1.04357	4.26743	5.40224e-05	1878.09	1.17373	0.258468	4.03751	0.00276951
472.741	141.593	Xrn1	307.167	374.322	322.507	1.04345	2.86842	0.00135389	327.791	1.29895	0.325641	3.2043	0.0326069
222.574	71.2845	Lcorl	146.929	167.518	217.604	1.04273	2.28867	0.00514439	169.745	1.43388	0.372691	2.79785	0.0918862
182.106	77.1435	Galnt7	129.625	193.461	210.516	1.04167	2.3209	0.00477643	165.807	1.38873	0.369161	2.82174	0.0871842
229.932	99.603	Fam49a	164.768	267.585	236.033	1.04132	2.49056	0.00323173	208.288	1.33797	0.353615	2.94479	0.0638522
231.772	111.321	Rsad2	171.546	335.037	229.653	1.04127	2.43159	0.00370173	226.946	1.34249	0.358746	2.90252	0.0705462
87777.1	33388.5	Lpl	60582.8	78493.5	69159.7	1.04115	4.9139	1.21926e-05	67204.7	1.14479	0.238026	4.37412	0.000950099
4070.72	2166.85	Picalm	3118.79	5138.96	4450.6	1.04106	4.55459	2.78876e-05	3956.78	1.14585	0.248459	4.19006	0.00172775
445.149	196.277	Cwc22	320.713	467.717	459.307	1.04037	3.08354	0.000825011	392.112	1.23971	0.311091	3.34426	0.0219165
2555.01	921.816	Fbxo11	1738.41	2174.77	1961.98	1.03988	4.3076	4.92488e-05	1903.39	1.16592	0.25618	4.05916	0.00260859
204.18	60.543	Akap17b	132.361	143.058	194.922	1.03947	2.18123	0.00658832	150.676	1.48117	0.382586	2.71697	0.110645
9583.58	3329.87	Strn3	6456.72	7395.27	7339.69	1.0387	4.86362	1.36893e-05	6912.1	1.14571	0.238849	4.34879	0.00103902
882.94	299.786	Phf17	591.363	656.731	732.197	1.03732	3.4833	0.000328626	642.913	1.21202	0.288815	3.59162	0.010954
594.145	177.723	Tmem181b-ps	385.934	415.831	434.498	1.03709	3.07804	0.000835529	405.549	1.25842	0.310435	3.34075	0.0221007
505.851	269.514	Adss	387.682	685.639	562.792	1.0369	3.20165	0.000628565	505.949	1.21159	0.303278	3.41898	0.0180666
312.708	100.58	Zfp229	206.644	243.865	265.094	1.03675	2.55702	0.00277319	230.562	1.33928	0.346528	2.99182	0.0572027
103.01	50.778	4930470H14Rik	76.8938	191.238	106.321	1.03674	1.9424	0.0114181	112.837	1.55048	0.409837	2.52963	0.170233
772.572	311.504	Nbn	542.038	709.359	722.274	1.03635	3.5089	0.000309815	628.927	1.20035	0.28732	3.60695	0.0104865
879.261	296.856	Ccdc66	588.058	778.293	608.865	1.03583	3.31043	0.000489297	640.819	1.22418	0.297094	3.48655	0.014868
4107.51	1320.23	Mtdh	2713.87	2882.65	2996.83	1.03578	4.54123	2.87587e-05	2826.81	1.15491	0.247611	4.18308	0.00175095
836.953	279.279	Mob1b	558.116	567.784	743.538	1.03538	3.23271	0.000585179	606.888	1.23137	0.301122	3.43839	0.0171303
551.837	278.303	Kcnq1ot1	415.07	824.25	502.544	1.03535	2.82449	0.00149801	539.233	1.25304	0.326087	3.17507	0.0353493
502.172	176.747	Dcp2	339.459	378.769	469.939	1.03499	2.92213	0.00119637	381.907	1.26372	0.319467	3.23974	0.0298378
7769.87	2947.08	Cul3	5358.47	6341.98	6646.48	1.03406	4.77023	1.69734e-05	5926.35	1.13988	0.240401	4.30139	0.00119516
178.427	61.5195	Megf9	119.973	157.141	177.91	1.03382	2.1817	0.00658109	143.75	1.44538	0.380453	2.71733	0.110629
384.447	148.428	Igsf10	266.437	404.713	317.545	1.03346	2.73372	0.0018462	313.783	1.28259	0.331884	3.11392	0.0415908
2100.66	846.626	Brwd1	1473.64	1855.3	1914.49	1.03295	4.25616	5.54418e-05	1679.27	1.1547	0.256225	4.03142	0.00281253
137.959	38.0835	Prrg1	88.0214	125.268	107.03	1.03144	1.96461	0.0108491	102.085	1.60858	0.404878	2.54752	0.162997
1193.81	398.412	Bmpr2	796.11	942.847	870.414	1.03021	3.70447	0.000197483	851.37	1.18622	0.276774	3.72221	0.00722853
1988.45	631.796	Kif21a	1310.12	1283.07	1572.84	1.02872	3.85648	0.000139162	1369.04	1.17648	0.270029	3.80965	0.00552021
55.1837	4.8825	Alcam	30.0331	37.8028	45.3636	1.0286	1.68781	0.0205206	35.8082	3.09052	0.443996	2.31669	0.263003
1223.24	507.78	Syap1	865.51	1079.23	1203.55	1.02853	3.80564	0.000156444	1003.45	1.16856	0.272054	3.78061	0.00598894
312.708	99.603	Chml	206.155	229.041	274.308	1.02771	2.48437	0.00327814	228.915	1.33744	0.349515	2.94038	0.0642904
104.849	40.0365	Zfp760	72.4428	117.115	119.788	1.02721	1.93085	0.0117259	95.4471	1.56493	0.407577	2.52029	0.173647
297.992	161.123	Zfp488	229.557	384.699	375.667	1.02659	2.78718	0.00163236	304.87	1.23852	0.325896	3.15006	0.0378074
908.692	277.326	Slc4a7	593.009	600.398	682.581	1.02655	3.36479	0.000431729	617.249	1.20991	0.291643	3.51989	0.0136387
7050.64	2775.21	Nfib	4912.93	6361.99	5807.25	1.02611	4.63044	2.34186e-05	5498.77	1.13256	0.242607	4.22952	0.00153208
134.28	29.295	Slc1a3	81.7877	108.22	85.7656	1.02607	1.87528	0.0133265	89.3902	1.72697	0.414588	2.47492	0.190476
632.773	249.984	Phldb2	441.379	622.635	535.149	1.02599	3.18698	0.000650166	510.135	1.21138	0.300896	3.40977	0.0184023
121.404	37.107	Itga8	79.2556	117.856	107.739	1.02583	1.92424	0.011906	96.0264	1.60388	0.407898	2.51492	0.175123
137.959	44.919	Clec1a	91.4392	135.645	124.041	1.02546	1.99744	0.0100592	110.641	1.53129	0.398426	2.57379	0.153645
228.093	72.261	Zfp780b	150.177	189.755	189.96	1.02511	2.27705	0.00528384	170.017	1.39363	0.367528	2.7892	0.0932007
156.354	71.2845	Swt1	113.819	212.734	163.025	1.02497	2.15531	0.00699341	150.849	1.39793	0.380018	2.69716	0.115566
143.478	46.872	Chrdl1	95.1749	148.246	121.206	1.02439	2.0025	0.00994269	114.95	1.52304	0.397388	2.57782	0.152649
842.472	292.95	Thrb	567.711	638.942	704.554	1.0237	3.3828	0.000414191	619.729	1.19732	0.289928	3.53087	0.0133109
732.104	277.326	Tia1	504.715	692.31	584.765	1.02317	3.25128	0.000560686	571.626	1.2031	0.296576	3.44995	0.0166337
432.273	198.23	Zbtb11	315.251	458.822	462.142	1.02114	2.98022	0.00104659	387.867	1.21598	0.311543	3.27769	0.0267492
218.895	58.59	Rp2h	138.743	140.093	183.581	1.02086	2.12635	0.00747561	150.29	1.46606	0.381646	2.67488	0.121332
5709.68	2291.85	Hsp90b1	4000.76	5479.19	4581.72	1.02059	4.34539	4.51448e-05	4515.61	1.13416	0.25018	4.07944	0.00244297
3741.46	988.218	1700020I14Rik	2364.84	1687.78	2928.08	1.02007	3.15906	0.000693334	2336.38	1.22377	0.300711	3.3922	0.019265
726.586	251.937	4933411K20Rik	489.261	616.705	545.781	1.02006	3.21627	0.000607756	535.252	1.20601	0.297556	3.42813	0.017606
8378.73	3057.42	Tfrc	5718.08	5158.97	8775.02	1.01822	3.33567	0.000461669	6342.54	1.18825	0.29075	3.50206	0.0141759
1649.99	520.475	Srek1	1085.23	1210.43	1119.21	1.01806	3.84314	0.000143502	1125.03	1.16218	0.267766	3.80205	0.0056413
1044.81	468.72	Tug1	756.766	1162.25	941.295	1.01767	3.5212	0.000301162	904.27	1.16595	0.281569	3.6143	0.0102331
1359.36	562.464	Ufl1	960.912	1214.88	1281.52	1.01732	3.8531	0.00014025	1104.56	1.15004	0.267173	3.80773	0.00553162
211.538	53.7075	Klhl28	132.623	118.597	189.96	1.01699	2.01859	0.00958092	143.451	1.52274	0.392571	2.5906	0.148657
2584.44	833.931	Ckap5	1709.18	1666.29	2046.32	1.01615	3.9109	0.000122771	1782.75	1.15448	0.264586	3.84053	0.00513736
5327.07	2132.68	Htatsf1	3729.87	4569.69	4705.06	1.01529	4.53787	2.89819e-05	4183.62	1.12065	0.242815	4.18132	0.00175221
169.23	57.6135	Gnai1	113.422	154.176	158.064	1.01509	2.08491	0.00822422	134.771	1.4382	0.384107	2.64272	0.131325
4070.72	1586.81	Larp4b	2828.77	3293.29	3636.18	1.01464	4.35929	4.37229e-05	3146.75	1.12663	0.248269	4.08687	0.00238072
136.12	48.825	A430033K04Rik	92.4724	152.694	122.624	1.01435	1.97035	0.0107067	115.066	1.4952	0.397454	2.55213	0.161433
1140.46	446.261	Csgalnact2	793.362	933.952	1062.5	1.01425	3.60605	0.000247711	895.794	1.16153	0.27677	3.66461	0.00879174
143.478	37.107	Eml5	90.2924	113.408	110.574	1.01393	1.91315	0.0122137	101.142	1.59359	0.404618	2.50591	0.1789
434.112	132.804	Pggt1b	283.458	252.019	413.943	1.01381	2.41256	0.00386763	308.219	1.32643	0.350951	2.88876	0.0731512
95.6518	14.6475	Kbtbd8	55.1497	47.4388	85.0568	1.01378	1.68934	0.0204483	60.6987	2.17781	0.437347	2.31802	0.262568
36.7892	7.812	Gria3	22.3006	49.6625	43.2372	1.01294	1.64679	0.0225531	34.3752	2.57177	0.444092	2.28092	0.282445
474.58	165.029	AI987944	319.804	390.629	386.299	1.01279	2.84554	0.00142712	354.134	1.23506	0.317579	3.18911	0.0339969
217.056	53.7075	Zfp597	135.382	136.387	161.608	1.01222	2.08525	0.00821761	142.19	1.47226	0.382981	2.643	0.131325
283.277	77.1435	Dmxl2	180.21	212.734	186.416	1.01133	2.2883	0.00514876	189.892	1.37119	0.361503	2.79758	0.0918862
2133.77	884.709	Adam9	1509.24	1746.34	2154.77	1.01121	3.85896	0.000138369	1729.9	1.14066	0.265335	3.81107	0.0055012
355.015	120.11	Man1a	237.562	354.309	241.703	1.01021	2.40981	0.00389218	267.784	1.31073	0.349943	2.88677	0.0735361
491.135	165.029	Gm10336	328.082	486.989	313.292	1.00854	2.54339	0.00286162	364.111	1.27755	0.338184	2.98222	0.0586817
577.59	285.138	Zdhhc17	431.364	584.832	705.262	1.00849	3.11345	0.000770096	538.205	1.17784	0.299851	3.36333	0.0208366
2878.75	975.524	Pten	1927.14	2068.04	2202.26	1.00818	4.1596	6.92463e-05	2031.14	1.1301	0.253383	3.97886	0.00340039
108.528	55.6605	Lrp2bp	82.0943	194.203	114.827	1.00756	1.89242	0.012811	118.304	1.47263	0.404808	2.48898	0.184868
739.462	264.632	Gm14326	502.047	642.648	562.792	1.00689	3.16608	0.000682217	552.383	1.18743	0.296437	3.39663	0.0190164
71.7389	40.0365	Adamts3	55.8877	162.33	80.8039	1.00647	1.7495	0.0178035	88.7273	1.60188	0.424727	2.36968	0.23854
746.82	251.937	Cnot6l	499.378	558.889	589.018	1.00592	3.17909	0.000662084	536.666	1.1879	0.295441	3.40482	0.0186031
476.42	252.914	Zfp329	364.667	552.218	589.018	1.00588	3.06882	0.000853455	467.642	1.17392	0.301628	3.33485	0.0225017
2521.9	1024.35	Scaf11	1773.12	2217.02	2233.45	1.0046	4.15844	6.94313e-05	1999.18	1.11925	0.252525	3.97823	0.00340039
6914.52	2701.98	Rdx	4808.25	5552.57	6109.91	1.00439	4.44442	3.59402e-05	5319.74	1.1098	0.243069	4.13214	0.00207556
1182.77	518.522	Lpp	850.646	1164.48	1116.37	1.00432	3.69933	0.000199835	995.535	1.13708	0.270036	3.71923	0.00729938
614.379	239.243	Alg10b	426.811	512.932	577.677	1.00393	3.05485	0.000881358	486.058	1.18866	0.301854	3.32589	0.023064
1872.57	860.297	Aspn	1366.43	1835.29	1901.02	1.00332	4.02558	9.42798e-05	1617.29	1.11872	0.256942	3.90486	0.00422764
459.864	145.499	Pus10	302.681	297.975	401.184	1.00319	2.58174	0.00261975	326.131	1.26482	0.33338	3.00916	0.0547656
873.742	321.269	Vps54	597.505	701.946	737.159	1.00155	3.33871	0.00045845	658.529	1.16335	0.285835	3.50393	0.0141018
573.911	281.232	Dennd5b	427.571	748.644	533.731	1.00145	2.88429	0.0013053	534.38	1.18884	0.311512	3.21481	0.0316541
662.205	262.679	Dock4	462.442	649.319	542.946	1.00127	3.06419	0.000862611	529.287	1.18224	0.300512	3.33188	0.0226749
160.033	30.2715	Brwd3	95.1522	95.6189	97.1065	1.00126	1.84294	0.0143569	95.7574	1.67053	0.408976	2.44821	0.201861
211.538	128.898	Plcl1	170.218	289.822	316.836	1.00091	2.45109	0.00353925	236.773	1.23472	0.343183	2.91655	0.0681909
123.244	51.7545	G2e3	87.4991	131.198	150.976	1.00066	1.93749	0.0115482	114.293	1.44696	0.396197	2.52566	0.172026
470.901	204.089	Rhobtb3	337.495	419.537	520.264	1.00061	2.81291	0.00153848	403.698	1.20329	0.315916	3.16733	0.0360618
3031.43	1088.8	Tmem106b	2060.11	2444.58	2281.65	1.00024	4.14079	7.23126e-05	2211.61	1.11794	0.252043	3.96855	0.00352183
252.006	100.58	Spred1	176.293	255.725	236.033	0.999868	2.34765	0.00449103	211.086	1.28955	0.351888	2.84144	0.0827984
207.859	61.5195	A530054K11Rik	134.689	163.812	162.317	0.999465	2.09313	0.00806987	148.877	1.40632	0.37728	2.64913	0.129569
1175.41	316.386	Gm14420	745.9	701.205	720.856	0.998012	3.39481	0.000402893	728.465	1.16824	0.282069	3.53818	0.0130091
382.607	134.757	Cnot6	258.682	303.164	335.974	0.997376	2.58159	0.00262068	289.126	1.24584	0.331459	3.00905	0.0547656
6062.85	2293.8	Qser1	4178.33	5010.73	4831.93	0.996466	4.41089	3.88248e-05	4549.83	1.10131	0.242192	4.11436	0.00221011
726.586	349.587	Gtf2a1	538.086	782.741	762.676	0.996406	3.32194	0.000476492	655.397	1.14426	0.285206	3.49363	0.01458
976.752	541.958	Ecm2	759.355	1534.35	911.525	0.996027	2.86936	0.00135096	991.146	1.17398	0.31078	3.20493	0.0325838
316.387	98.6265	Tsga10	207.507	219.405	267.929	0.995902	2.34019	0.0045689	225.587	1.30503	0.35117	2.83595	0.083969
375.249	159.17	Ccdc174	267.209	433.621	316.128	0.994696	2.52812	0.00296402	321.042	1.23565	0.334751	2.97145	0.0598711
645.65	256.82	Yipf6	451.235	594.468	560.666	0.994512	3.08639	0.000819613	514.401	1.1692	0.297217	3.34608	0.0218393
4037.61	1514.55	Acadsb	2776.08	2999.76	3544.74	0.994478	4.06609	8.58845e-05	3024.17	1.11142	0.253218	3.92736	0.0039942
927.087	365.211	Krit1	646.149	770.881	847.024	0.994142	3.35719	0.000439354	727.551	1.14737	0.282809	3.51524	0.013805
1289.46	566.37	Klf6	927.915	1119.26	1362.33	0.993784	3.51967	0.000302227	1084.35	1.13151	0.275029	3.61338	0.0102494
399.162	140.616	Prr14l	269.889	311.317	350.859	0.992585	2.58715	0.00258734	300.489	1.23554	0.329441	3.01293	0.0543932
187.625	67.3785	Polk	127.502	211.992	143.888	0.992207	2.00746	0.00982971	152.721	1.40072	0.384314	2.58176	0.151312
189.464	87.885	Kcna2	138.675	210.51	221.856	0.991818	2.19577	0.00637139	177.429	1.29861	0.363566	2.72803	0.107828
1061.37	399.389	Gnaq	730.378	985.097	789.61	0.991816	3.27502	0.000530864	808.866	1.15163	0.286265	3.46468	0.0158833
513.209	212.877	Ptprd	363.043	479.577	484.824	0.991588	2.90926	0.00123235	422.622	1.17962	0.306871	3.23128	0.0304751
228.093	101.556	Ankrd49	164.824	249.795	240.994	0.991459	2.30179	0.00499122	205.11	1.2728	0.353134	2.8076	0.0902177
434.112	164.052	Atp7a	299.082	452.151	321.089	0.9913	2.5333	0.00292885	342.851	1.23656	0.333198	2.97511	0.0592973
1044.81	476.532	Gprasp1	760.672	976.202	1104.32	0.989226	3.46969	0.000339085	900.467	1.12635	0.276054	3.58345	0.0112385
82.7756	22.4595	Herc6	52.6176	88.9478	68.0454	0.989164	1.66636	0.0215594	65.5571	1.80503	0.430437	2.29804	0.273178
200.501	63.4725	Dock10	131.987	163.071	167.987	0.988367	2.05658	0.0087784	148.758	1.38291	0.377158	2.62057	0.138161
945.481	395.483	Mier1	670.482	842.039	891.678	0.987083	3.38462	0.000412456	768.67	1.13221	0.27947	3.53198	0.0132934
584.948	264.632	Zfp281	424.79	595.209	581.93	0.986333	3.04386	0.000903943	506.68	1.15322	0.297193	3.31883	0.0235846
621.737	272.444	Topors	447.09	676.003	544.363	0.98627	2.95117	0.00111899	528.637	1.16318	0.302652	3.25876	0.0283105
2724.24	1234.3	Ppp3ca	1979.27	2489.8	2785.61	0.985607	4.00557	9.87254e-05	2308.48	1.09561	0.253128	3.8937	0.00439328
2187.12	789.989	Chd2	1488.55	1727.81	1677.74	0.985468	3.89018	0.00012877	1595.66	1.10798	0.257383	3.8288	0.0052848
274.079	104.486	Tnfsf10	189.282	320.953	199.175	0.984828	2.14845	0.0071048	224.673	1.31525	0.36585	2.69189	0.117186
163.712	60.543	Galnt15	112.127	114.891	220.439	0.984701	1.84762	0.014203	139.896	1.47	0.401577	2.45209	0.200501
1995.81	782.177	Itgav	1388.99	1611.44	1757.84	0.984574	3.82322	0.000150238	1536.82	1.1069	0.259736	3.79068	0.00580404
45.9864	17.577	Alms1	31.7817	63.7459	67.3366	0.984079	1.59702	0.0252918	48.6615	1.89877	0.439926	2.23692	0.307518
1502.84	632.772	Eif2s3y	1067.8	1478.76	1260.26	0.982877	3.58178	0.000261951	1218.66	1.11385	0.269261	3.65028	0.00920091
312.708	117.18	Deptor	214.944	265.361	290.611	0.982022	2.39429	0.00403373	246.465	1.24636	0.341512	2.87551	0.0755591
3044.3	1213.79	Synj2bp	2129.05	2587.64	2585.73	0.981497	4.07237	8.46504e-05	2357.86	1.09159	0.249691	3.93084	0.00394728
472.741	178.7	Ap4e1	325.72	378.028	439.46	0.981148	2.68884	0.0020472	367.232	1.19376	0.318214	3.0833	0.045206
2131.93	915.957	Zc3h15	1523.94	1990.21	1922.99	0.981066	3.91169	0.000122549	1740.27	1.09499	0.255421	3.84097	0.00513736
182.106	47.8485	Pgap1	114.977	115.632	150.976	0.98089	1.89151	0.0128378	124.141	1.47844	0.394211	2.48824	0.185102
605.182	323.222	Bcap29	464.202	612.257	819.38	0.980823	2.91429	0.00121818	590.01	1.14719	0.303229	3.23459	0.0302097
533.443	212.877	Ccnl1	373.16	512.191	447.966	0.980761	2.82126	0.00150917	426.619	1.17317	0.309104	3.17291	0.0355173
446.988	180.653	Tgs1	313.82	432.879	389.844	0.980725	2.70134	0.00198912	362.591	1.18712	0.317196	3.09185	0.0442274
1475.25	666.95	Pank3	1071.1	1193.38	1730.91	0.980225	3.17279	0.00067176	1266.62	1.13252	0.288229	3.40085	0.0188448
297.992	168.935	Hspa4l	233.463	377.287	387.717	0.979914	2.58953	0.0025732	307.983	1.17902	0.325056	3.0146	0.0542911
211.538	95.697	Naalad2	153.617	278.703	192.087	0.979782	2.11184	0.00772972	194.506	1.29827	0.367834	2.66365	0.124793
2279.09	1141.53	Ubn2	1710.31	2578.75	2275.98	0.979602	3.89743	0.000126641	2068.83	1.0884	0.255577	3.8329	0.0052741
2074.91	792.918	Sos1	1433.91	1732.26	1667.11	0.979454	3.83658	0.000145685	1566.8	1.10001	0.257866	3.79831	0.00568887
1874.41	862.25	Sec63	1368.33	1943.51	1740.83	0.979094	3.78776	0.000163019	1605.25	1.0952	0.259683	3.77035	0.00621349
1039.29	383.765	Ubxn7	711.529	830.18	845.606	0.977956	3.34495	0.000451904	774.711	1.12655	0.278798	3.50776	0.013974
2902.66	1161.06	Ccdc50	2031.86	2837.44	2163.99	0.977825	3.60715	0.000247085	2266.29	1.10685	0.266782	3.66526	0.00878732
557.356	367.164	Erdr1	462.26	797.565	788.193	0.977458	3.19008	0.000645529	627.569	1.11067	0.286499	3.41173	0.018314
377.089	160.146	Zfp933	268.617	363.204	368.579	0.976911	2.59393	0.00254722	317.254	1.19204	0.32373	3.01768	0.0539376
500.333	207.018	Mtm1	353.675	385.441	564.919	0.976864	2.55438	0.00279007	414.427	1.19891	0.326714	2.98997	0.0574833
485.617	235.337	Sorbs2	360.477	578.161	472.065	0.975746	2.78142	0.00165416	442.795	1.15779	0.310136	3.14618	0.0382618
1294.98	553.676	Rnf6	924.327	1180.04	1198.59	0.975051	3.56515	0.000272173	1056.82	1.10303	0.267839	3.64044	0.00946828
446.988	130.851	Esco1	288.92	311.317	301.243	0.974421	2.51438	0.00305929	297.6	1.2269	0.329005	2.96172	0.0613012
1217.72	430.637	Exoc5	824.179	803.495	1095.81	0.973491	3.08263	0.000826736	886.917	1.14104	0.291143	3.34368	0.0219291
228.093	72.261	Zfp563	150.177	171.225	193.504	0.972635	2.06585	0.00859314	166.271	1.33565	0.370128	2.62783	0.135733
121.404	34.1775	Dync2h1	77.7909	91.1715	113.409	0.972293	1.72928	0.0186519	90.0406	1.58177	0.413316	2.35242	0.246252
397.323	159.17	B630005N14Rik	278.246	315.765	419.613	0.972157	2.46124	0.00345747	322.968	1.2081	0.332494	2.92384	0.0667618
818.559	358.376	Crnkl1	588.467	803.495	753.461	0.971419	3.19998	0.000630985	683.473	1.11915	0.284212	3.41793	0.0180769
290.634	95.697	Spopl	193.166	204.58	260.841	0.96915	2.18335	0.00655615	212.938	1.28219	0.35649	2.71859	0.110316
982.27	366.188	Tbc1d15	674.229	766.434	825.759	0.969036	3.23267	0.00058524	735.163	1.1204	0.28183	3.43836	0.0171303
2753.67	1153.25	Fyttd1	1953.46	2308.2	2560.92	0.96664	3.86151	0.00013756	2194.01	1.07798	0.253544	3.81252	0.00549213
80.9361	34.1775	Rnf125	57.5568	98.5838	100.651	0.96618	1.67457	0.0211559	78.587	1.54337	0.419132	2.30519	0.269961
833.274	337.869	Zfp68	585.572	720.477	744.956	0.964837	3.14269	0.000719966	659.144	1.11681	0.285298	3.38186	0.0197864
183.946	41.9895	Mpp7	112.968	102.29	136.8	0.964671	1.80324	0.0157312	116.256	1.50975	0.399434	2.41509	0.216665
316.387	166.005	Rbms3	241.196	431.397	323.216	0.964568	2.40281	0.00395539	309.251	1.18433	0.334722	2.8817	0.0743867
2036.28	873.968	Ank2	1455.12	1883.47	1807.46	0.96452	3.76657	0.000171171	1650.29	1.07832	0.256647	3.75815	0.00644023
1065.05	573.206	Pkd2	819.126	1214.14	1214.89	0.964153	3.47806	0.000332611	1016.82	1.08326	0.26868	3.58848	0.0110658
395.483	174.794	Sema5a	285.138	409.901	375.667	0.963954	2.5796	0.00263267	338.961	1.16803	0.3205	3.00766	0.0549508
191.304	49.8015	Lcor	120.553	138.61	129.712	0.963819	1.87866	0.0132233	127.357	1.42963	0.388998	2.4777	0.18988
656.686	383.765	Col12a1	520.225	1005.85	674.075	0.96366	2.75428	0.00176083	680.094	1.12997	0.308089	3.12786	0.0403036
4701.65	1739.15	Mycbp2	3220.4	3191.74	4203.93	0.963452	3.62123	0.000239206	3459.12	1.08833	0.262268	3.67355	0.0085767
62.5416	33.201	Wisp1	47.8713	112.667	82.2215	0.962637	1.62511	0.0237078	72.6578	1.55307	0.425601	2.26183	0.294175
82.7756	33.201	Galnt5	57.9883	108.961	87.1832	0.962136	1.65221	0.0222738	78.0302	1.5624	0.420944	2.28567	0.28049
1103.67	503.874	Dnttip2	803.774	1159.29	995.164	0.961926	3.30417	0.000496399	940.5	1.09613	0.276202	3.48269	0.0150577
1306.02	690.386	Mob4	998.2	1447.63	1461.56	0.96163	3.58636	0.000259201	1226.4	1.07514	0.263244	3.65299	0.00916246
1705.18	567.347	Tcerg1	1136.26	1346.82	1095.11	0.961625	3.35032	0.00044636	1178.61	1.10565	0.273886	3.51104	0.0138523
544.48	191.394	Gxylt1	367.937	470.682	390.552	0.96138	2.63866	0.00229796	399.277	1.16974	0.315336	3.04875	0.0498427
329.263	107.415	Rmi1	218.339	263.878	243.829	0.961376	2.27801	0.00527212	236.096	1.24074	0.344589	2.78992	0.0930878
314.547	114.251	BC005561	214.399	303.905	236.033	0.961222	2.23803	0.00578053	242.184	1.2404	0.348272	2.75998	0.0998523
91.9729	30.2715	Runx1t1	61.1222	143.799	58.8309	0.960414	1.57599	0.0265464	81.2186	1.74219	0.432985	2.21812	0.319231
446.988	261.702	Gda	354.345	507.003	636.508	0.960135	2.72215	0.00189606	463.05	1.12759	0.309118	3.10605	0.0424568
3653.16	1475.49	Mia3	2564.33	2977.53	3203.1	0.960135	3.9548	0.000110967	2827.32	1.06657	0.248401	3.86527	0.0047338
1337.29	605.43	Trappc8	971.358	1200.8	1370.12	0.960104	3.43419	0.000367968	1128.41	1.08629	0.269537	3.56205	0.0121043
55.1837	28.3185	Col2a1	41.7511	89.689	82.2215	0.959952	1.59284	0.0255366	63.8532	1.60176	0.429857	2.23319	0.30985
3500.49	1513.58	Sf3b1	2507.03	2959.74	3383.84	0.959886	3.86882	0.000135263	2839.41	1.06736	0.251498	3.81667	0.00545186
362.373	175.77	Suco	269.072	374.322	411.108	0.959878	2.54287	0.00286506	330.893	1.15986	0.321906	2.98186	0.0586836
5398.81	1993.04	Slmap	3695.92	4328.79	4009.01	0.959393	4.05099	8.89216e-05	3932.41	1.06469	0.244806	3.91899	0.00407066
382.607	121.086	Napb	251.847	264.62	300.534	0.959337	2.34968	0.00447013	267.212	1.22271	0.337447	2.84293	0.0825866
673.242	279.279	Man1a2	476.26	616.705	597.524	0.957474	2.946	0.00113241	541.687	1.12024	0.294121	3.25538	0.0285677
1600.33	736.281	Dnajc2	1168.3	1655.17	1450.22	0.956874	3.52362	0.00029949	1360.5	1.07641	0.264641	3.61574	0.0102266
3070.06	1403.23	Nrp1	2236.64	3291.07	2608.41	0.956498	3.60939	0.000245813	2593.19	1.0718	0.260869	3.66658	0.00875985
58.8626	25.389	Tmem71	42.1258	83.7592	76.5511	0.955722	1.57011	0.0269087	61.1405	1.6585	0.431898	2.21284	0.322348
119.565	32.2245	Fancm	75.8946	82.2767	112.7	0.955483	1.65785	0.0219864	86.6916	1.59739	0.417132	2.2906	0.277329
68.0599	17.577	Zfp931	42.8185	72.6407	58.1221	0.955223	1.53797	0.0289756	54.0999	1.89496	0.43741	2.18382	0.336889
91.9729	19.53	4930422G04Rik	55.7514	68.9346	70.1718	0.955163	1.57138	0.02683	62.6523	1.83244	0.431423	2.21398	0.321978
343.979	139.64	Zbtb33	241.809	303.164	333.139	0.955162	2.38629	0.00410874	279.98	1.18808	0.332845	2.86969	0.0768447
268.561	67.3785	Zfp800	167.97	174.189	165.861	0.95509	2.01755	0.0096039	168.997	1.33534	0.368793	2.58977	0.148882
178.427	80.073	Gbp3	129.25	257.949	146.723	0.95495	1.86044	0.0137898	165.793	1.33699	0.387766	2.46269	0.195771
813.04	343.728	Cped1	578.384	787.929	693.213	0.95479	3.03819	0.000915818	659.478	1.10731	0.288005	3.31519	0.0238235
171.07	99.603	Cercam	135.336	332.813	161.608	0.953869	1.84367	0.0143327	191.273	1.3111	0.389523	2.44881	0.201682
198.661	73.2375	Nbea	135.949	194.203	167.987	0.95366	1.97195	0.0106673	158.522	1.30596	0.373484	2.55341	0.161093
35740.7	13628	Mef2c	24684.4	28188.3	28125.4	0.953515	4.32541	4.72707e-05	26420.6	1.04691	0.234352	4.06873	0.00254232
68.0599	27.342	Zfp53	47.701	81.5355	87.1832	0.953484	1.58444	0.0260351	66.0302	1.6255	0.428399	2.22569	0.314592
1280.26	434.543	Inpp4b	857.403	734.561	1192.92	0.95327	2.69079	0.00203802	910.572	1.14929	0.309038	3.08463	0.045174
136.12	37.107	Ncoa7	86.6134	111.185	101.359	0.953093	1.71188	0.0194144	96.4427	1.5179	0.407744	2.33748	0.254404
531.603	216.783	Zfp715	374.193	508.485	446.548	0.952653	2.68941	0.00204452	425.855	1.13922	0.308933	3.08369	0.0452037
51.5048	26.3655	Abca6	38.9352	83.018	79.3863	0.952234	1.55805	0.0276663	60.0686	1.62282	0.432443	2.20199	0.32791
73.5783	20.5065	Blm	47.0424	63.7459	78.6775	0.951242	1.54593	0.0284493	59.1271	1.79625	0.434152	2.19103	0.333527
491.135	244.125	Osmr	367.63	631.529	446.548	0.950798	2.53754	0.00290038	453.334	1.1426	0.319263	2.9781	0.059062
191.304	96.6735	Mospd2	143.989	241.642	212.642	0.950752	2.07152	0.00848169	185.565	1.2323	0.361191	2.63227	0.134701
776.251	336.893	Mdn1	556.572	737.526	705.262	0.949632	3.03469	0.000923235	638.983	1.09848	0.286644	3.31293	0.0239454
603.342	312.48	Ccdc85a	457.911	713.065	627.294	0.949533	2.89904	0.0012617	564.045	1.10072	0.29447	3.22455	0.0310598
5150.48	1965.69	Gm608	3558.09	4602.31	3627.67	0.94914	3.64806	0.000224876	3836.54	1.06582	0.257269	3.6893	0.00814618
143.478	47.8485	Zfp708	95.6631	128.974	126.168	0.949009	1.77237	0.01689	111.617	1.41473	0.397226	2.38909	0.22885
80.9361	11.718	Prdm1	46.3271	36.3204	77.9687	0.947296	1.49139	0.0322562	51.7358	2.28662	0.442409	2.14122	0.362763
616.218	266.585	Prkd3	441.401	607.069	546.49	0.947239	2.81836	0.00151927	509.09	1.11337	0.298722	3.17098	0.0356592
634.613	300.762	Peli1	467.687	645.613	642.887	0.946655	2.91833	0.00120689	555.969	1.099	0.292426	3.23725	0.0300148
399.162	184.559	Ofd1	291.86	407.677	404.728	0.945274	2.53554	0.00291381	349.032	1.13812	0.317559	2.97669	0.0591979
2093.3	901.31	Capn7	1497.31	1752.27	2008.05	0.94513	3.55287	0.000279984	1688.73	1.06079	0.260141	3.63315	0.00968236
971.234	655.232	Fnbp4	813.233	1543.99	1197.17	0.944659	3.14273	0.000719896	1091.91	1.06464	0.279329	3.38189	0.0197864
470.901	166.005	Zbtb1	318.453	393.594	348.733	0.944386	2.48752	0.00325448	344.808	1.16074	0.320934	2.94262	0.0639086
10580.6	4007.56	Naa50	7294.06	7475.32	9137.22	0.944295	3.83264	0.000147014	7800.17	1.05149	0.248757	3.79606	0.00571529
1059.53	434.543	Kansl1l	747.035	939.141	897.349	0.94272	3.19219	0.000642402	832.64	1.07936	0.276211	3.41305	0.018314
443.309	171.864	Rapgef6	307.587	399.524	363.618	0.942695	2.4928	0.00321514	344.579	1.15062	0.31995	2.94638	0.0636243
97.4913	50.778	Plp1	74.1346	101.549	168.696	0.942508	1.66261	0.0217467	104.628	1.41239	0.410721	2.29476	0.274701
1716.21	649.373	Gls	1182.79	1191.16	1560.79	0.94248	3.16959	0.000676724	1279.38	1.08341	0.277295	3.39884	0.0189062
196.822	77.1435	Aldh1l2	136.983	178.637	194.922	0.942405	1.95694	0.0110422	161.881	1.2758	0.370827	2.54136	0.165473
513.209	239.243	Ranbp6	376.226	489.954	544.363	0.940948	2.68824	0.00205002	446.692	1.1122	0.305217	3.08289	0.0452114
334.781	108.392	Dpy19l4	221.586	211.251	301.952	0.940922	2.09561	0.00802392	239.094	1.24354	0.354923	2.65106	0.128949
331.102	121.086	Twistnb	226.094	254.242	301.952	0.94055	2.22275	0.00598756	252.096	1.19969	0.34221	2.74846	0.102519
77.2572	23.436	Adamts6	50.3466	74.8644	77.2599	0.940464	1.53825	0.0289571	63.2044	1.69849	0.430602	2.18407	0.336889
117.725	30.2715	Socs4	73.9984	86.7241	94.9801	0.939231	1.61209	0.024429	82.4252	1.58566	0.417378	2.25031	0.29952
1188.29	511.686	Ccnt2	849.988	1119.26	1027.06	0.939184	3.25019	0.000562097	961.574	1.0685	0.272285	3.44927	0.0166378
5981.92	1470.61	Hnrnph1	3726.26	2722.54	3456.85	0.938429	3.54246	0.000286775	3407.98	1.07109	0.258737	3.62696	0.00983958
316.387	153.311	Ebf1	234.849	498.108	232.489	0.938264	1.92711	0.0118274	300.073	1.2523	0.372733	2.51725	0.174407
1237.96	471.65	Rbm6	854.802	1033.28	951.927	0.937651	3.21348	0.000611677	923.702	1.07347	0.273656	3.42638	0.0176681
55.1837	13.671	Map9	34.4274	51.145	60.2485	0.93685	1.46826	0.0340201	45.0621	2.02665	0.441945	2.11983	0.373879
4552.66	1958.86	Lims1	3255.76	3626.11	4456.97	0.936309	3.63001	0.000234419	3648.65	1.04492	0.254521	3.67871	0.00843958
71.7389	25.389	Rgs7bp	48.5639	117.856	53.1605	0.934963	1.49038	0.0323308	67.036	1.75124	0.436838	2.1403	0.362931
700.833	241.196	Btbd7	471.014	532.946	509.632	0.934791	2.75169	0.00177138	496.152	1.11185	0.299027	3.12611	0.0404396
36.7892	7.812	4933407K13Rik	22.3006	44.4739	41.1108	0.934697	1.45333	0.03521	32.5465	2.4535	0.44384	2.10593	0.381544
336.621	127.922	Zscan29	232.271	313.541	267.22	0.934511	2.23023	0.00588525	261.326	1.18256	0.339316	2.75411	0.101262
130.602	39.06	Zfp354a	84.8308	95.6189	122.624	0.93388	1.64864	0.0224576	96.976	1.48242	0.409141	2.28254	0.282055
266.721	83.0025	Naa16	174.862	232.747	170.114	0.933647	1.95353	0.0111295	188.146	1.27879	0.367779	2.53861	0.166354
126.923	56.637	Ccp110	91.7798	157.141	129.712	0.933637	1.74373	0.0180412	117.603	1.34032	0.394811	2.36477	0.240545
638.292	249.984	Dkc1	444.138	493.66	585.474	0.933255	2.67721	0.00210277	491.853	1.11006	0.303466	3.07532	0.0462583
88.294	22.4595	Rbl1	55.3767	74.1232	73.7159	0.93272	1.52309	0.0299854	64.6481	1.71862	0.429769	2.17028	0.345397
421.236	158.193	Scaper	289.714	343.19	357.947	0.932672	2.40365	0.00394771	320.142	1.14804	0.323585	2.88231	0.0743867
93.8123	18.5535	Atad5	56.1829	54.8511	80.0951	0.931849	1.49685	0.0318532	61.828	1.86304	0.434176	2.14625	0.359384
697.155	269.514	Nab1	483.334	671.556	497.582	0.931667	2.59784	0.0025244	533.952	1.11687	0.308458	3.0204	0.0536489
1585.61	653.279	Prpf38b	1119.45	1774.51	1044.07	0.931083	2.61695	0.00241571	1264.37	1.10909	0.306913	3.0337	0.0519053
2211.03	958.923	Tlk1	1584.98	2008	1933.62	0.93071	3.58106	0.000262388	1777.89	1.03929	0.254999	3.64986	0.00920091
759.696	353.493	Gabpb2	556.595	819.802	674.784	0.929632	2.83732	0.0014544	651.944	1.07991	0.292004	3.18363	0.034506
822.238	282.209	Ascc3	552.223	525.533	694.63	0.929237	2.65814	0.00219716	581.152	1.11238	0.303454	3.0622	0.047882
104426	46884.7	Pdk4	75655.4	88596.5	101546	0.928851	4.00433	9.90085e-05	85363.4	1.0199	0.238595	3.89301	0.00439473
822.238	308.574	Rfc1	565.406	601.139	713.768	0.928345	2.80433	0.00156917	611.43	1.09136	0.293633	3.16158	0.0366831
128.762	33.201	Gm13157	80.9815	120.08	77.2599	0.92803	1.57881	0.0263747	89.8256	1.57095	0.41791	2.22065	0.318257
292.474	120.11	Zc3h12c	206.292	268.326	274.308	0.927829	2.1713	0.00674059	238.804	1.17565	0.342449	2.7094	0.112555
2135.61	1013.61	Rbbp6	1574.61	2406.78	1794.7	0.927432	3.18049	0.000659948	1837.67	1.05134	0.272318	3.4057	0.0185728
51.5048	43.9425	D3Bwg0562e	47.7237	130.457	97.1065	0.927426	1.56812	0.0270321	80.7526	1.37233	0.41945	2.21105	0.323518
93.8123	39.06	Zfp882	66.4362	120.08	94.2713	0.927169	1.59344	0.0255012	86.8058	1.45598	0.415078	2.23372	0.309635
1495.48	662.067	Kras	1078.77	1472.83	1267.35	0.926927	3.25695	0.000553415	1224.43	1.04917	0.268404	3.45347	0.0164737
34.9497	8.7885	Dgkb	21.8691	43.7327	44.6548	0.926643	1.43314	0.0368858	33.0314	2.33017	0.444001	2.08703	0.394581
255.685	89.838	Zfp944	172.761	216.44	204.845	0.926606	2.01048	0.00976158	191.702	1.22935	0.358571	2.58416	0.150527
491.135	208.971	Scfd1	350.053	412.125	493.329	0.926539	2.49623	0.00318983	401.39	1.11545	0.314206	2.94883	0.0632662
698.994	268.538	Ell2	483.766	618.929	529.478	0.926166	2.7057	0.00196924	528.985	1.09635	0.299262	3.09483	0.0438743
95.6518	37.107	Slc35f1	66.3794	114.15	92.1448	0.925967	1.58371	0.026079	84.7633	1.47473	0.416159	2.22503	0.314906
136.12	48.825	Cmah	92.4724	170.483	94.9801	0.925698	1.62109	0.023928	112.602	1.44236	0.409912	2.25828	0.29586
903.174	359.352	Fam178a	631.263	696.017	820.089	0.925564	2.88549	0.00130171	694.658	1.07698	0.287835	3.2156	0.0316106
378.928	192.371	Kif3a	285.649	486.248	355.112	0.92506	2.30723	0.00492912	353.165	1.12866	0.329012	2.81163	0.0893716
5110.01	2651.2	Ptprb	3880.61	6109.97	4715.69	0.924962	3.47708	0.000333368	4646.72	1.02972	0.257801	3.58789	0.01107
62.5416	7.812	Gm10825	35.1768	48.9213	38.2755	0.924425	1.4285	0.0372819	39.3876	2.48022	0.443867	2.08266	0.396983
165.551	66.402	Opcml	115.977	160.106	163.734	0.924202	1.81399	0.0153465	138.948	1.28601	0.381256	2.4241	0.213887
198.661	42.966	Mfap3l	120.814	103.031	131.129	0.924165	1.70159	0.0198799	118.947	1.44649	0.396875	2.32861	0.258655
154.514	58.59	Tfpi	106.552	171.966	124.75	0.923322	1.7252	0.018828	127.455	1.34007	0.393084	2.34892	0.248018
1546.98	682.574	Slc25a36	1114.78	1523.23	1293.57	0.922913	3.23108	0.000587387	1261.59	1.04495	0.268494	3.43737	0.0171644
2694.81	1563.38	Ppargc1a	2129.09	4125.7	2425.54	0.922837	2.73332	0.0018479	2702.35	1.06705	0.296384	3.11365	0.0415908
90.1334	47.8485	Gdap10	68.991	118.597	126.876	0.922606	1.63276	0.0232936	95.8638	1.35908	0.406688	2.26858	0.290268
22.0735	3.906	Zfp820	12.9897	32.6142	34.0227	0.922447	1.46364	0.0343846	23.1541	3.09259	0.436035	2.11553	0.375083
6982.58	2746.89	Psme4	4864.74	4969.22	6262.3	0.922026	3.54595	0.000284481	5240.25	1.0317	0.254069	3.62904	0.00979923
412.039	151.358	Atr	281.698	301.681	369.997	0.920945	2.27089	0.00535926	308.769	1.14996	0.330727	2.78461	0.094058
128.762	28.3185	Zfp369	78.5403	85.2417	85.7656	0.920374	1.55943	0.0275781	82.0219	1.59425	0.417738	2.20324	0.327376
183.946	45.8955	Zdbf2	114.921	108.961	135.382	0.919778	1.69388	0.0202359	118.546	1.41271	0.396124	2.32195	0.261264
58.8626	24.4125	Nt5e	41.6376	68.1933	83.6392	0.918774	1.46514	0.0342657	58.7769	1.63699	0.434012	2.11693	0.375083
80.9361	21.483	Zfp85-rs1	51.2096	77.8293	64.5014	0.918472	1.47146	0.0337705	61.1875	1.72778	0.43267	2.1228	0.372623
123.244	49.8015	Zfp748	86.5226	120.08	135.382	0.918382	1.66277	0.0217386	107.127	1.35896	0.400183	2.2949	0.274701
785.448	362.282	Ccdc132	573.865	737.526	771.181	0.918307	2.89823	0.00126407	664.109	1.05815	0.284834	3.22401	0.0310598
938.123	314.433	Ppm1k	626.278	538.875	823.633	0.917922	2.48167	0.00329857	653.766	1.11561	0.312383	2.93845	0.0644748
572.071	210.924	Dopey1	391.498	429.914	477.027	0.917707	2.53086	0.0029454	422.484	1.10435	0.308641	2.97338	0.0595636
257.524	93.744	F13a1	175.634	303.164	156.646	0.917649	1.77938	0.0166194	202.77	1.29384	0.383149	2.39502	0.226312
229.932	72.261	Avl9	151.097	173.448	174.366	0.917262	1.87579	0.0133111	162.502	1.26703	0.37056	2.47534	0.190476
57.0232	15.624	Lrrc8b	36.3236	53.3687	63.7926	0.917176	1.42625	0.0374761	47.4521	1.90685	0.440836	2.08054	0.398706
413.878	145.499	Senp7	279.688	324.66	317.545	0.9168	2.28952	0.00513434	300.395	1.14201	0.327606	2.79848	0.0918645
202.34	67.3785	Ifih1	134.859	192.72	139.635	0.915957	1.77873	0.0166446	150.518	1.30208	0.382531	2.39447	0.2264
2177.92	925.722	Hnrnph2	1551.82	1961.3	1806.04	0.914935	3.43031	0.000371266	1717.74	1.02487	0.257025	3.55971	0.0121899
1090.8	350.564	Abca5	720.681	633.753	856.238	0.914578	2.69004	0.00204156	732.838	1.08769	0.296544	3.08412	0.0451952
115.886	45.8955	Zfp97	80.8907	123.786	114.827	0.914166	1.62404	0.023766	100.098	1.37817	0.404339	2.26089	0.294507
152.675	42.966	Zfp960	97.8205	112.667	116.244	0.914096	1.64509	0.0226415	106.138	1.41356	0.40102	2.27943	0.28335
700.833	342.752	Gmfb	521.792	704.911	718.73	0.914074	2.82895	0.0014827	616.807	1.05436	0.287621	3.17805	0.0350827
68.0599	37.107	Cadm1	52.5835	116.373	85.7656	0.913668	1.51455	0.030581	76.8265	1.44531	0.422509	2.16248	0.349529
1329.93	586.877	AW549877	958.402	1287.52	1122.04	0.913524	3.12462	0.000750547	1081.59	1.03759	0.271042	3.37042	0.0204021
3316.54	1339.76	Ogt	2328.15	2701.79	2714.02	0.912544	3.61559	0.000242331	2518.03	1.01521	0.248634	3.67023	0.00867099
463.543	311.504	Tnmd	387.523	783.482	529.478	0.911621	2.39682	0.00401031	522.002	1.07535	0.316827	2.87735	0.0752008
1707.02	608.36	Actr2	1157.69	1055.51	1486.37	0.911416	2.8416	0.00144012	1214.31	1.06299	0.286025	3.18649	0.03426
99.3307	44.919	2610015P09Rik	72.1249	128.233	105.612	0.911051	1.58611	0.0259355	94.5237	1.37997	0.409061	2.22718	0.314157
229.932	85.932	Dsel	157.932	219.405	182.163	0.910937	1.8952	0.0127292	179.358	1.22421	0.365653	2.49126	0.184143
491.135	201.159	Zbtb10	346.147	461.787	400.476	0.910724	2.42439	0.00376369	388.639	1.0997	0.314333	2.89732	0.0714938
244.648	65.4255	Trim12c	155.037	177.896	143.888	0.910652	1.80973	0.0154977	157.964	1.29796	0.376219	2.42053	0.2148
717.389	324.198	Tgfbr1	520.793	681.933	664.86	0.90909	2.77648	0.0016731	597.095	1.05457	0.289256	3.14285	0.0385979
145.317	58.59	Zfp958	101.954	142.316	146.014	0.908894	1.70449	0.0197473	123.059	1.29902	0.389897	2.33112	0.257419
323.745	123.039	Lin54	223.392	272.032	275.017	0.908455	2.12389	0.00751809	248.458	1.15256	0.339866	2.67298	0.121825
136.12	41.013	Zfp101	88.5664	95.6189	126.168	0.908123	1.5851	0.0259954	99.7298	1.4353	0.407911	2.22628	0.314546
859.027	440.402	Acsl3	649.714	841.298	967.521	0.908074	2.89578	0.00127122	777.062	1.03821	0.281801	3.2224	0.0310598
592.305	331.034	Adamts5	461.669	740.491	630.838	0.90765	2.67815	0.00209822	573.667	1.05045	0.295078	3.07597	0.0462163
4223.4	1272.38	Rbfox1	2747.89	2910.82	2296.53	0.907412	3.29046	0.000512317	2675.78	1.03298	0.261183	3.47423	0.0154338
194.983	80.073	Magi3	137.528	211.992	165.152	0.907022	1.81501	0.0153105	163.05	1.23552	0.374037	2.42495	0.213725
1512.03	639.608	Shoc2	1075.82	1355.71	1248.92	0.906821	3.19052	0.000644879	1189.07	1.02579	0.265774	3.412	0.018314
511.369	308.574	Hdac9	409.972	624.858	649.267	0.906764	2.67359	0.00212036	523.517	1.04584	0.29509	3.07283	0.0465286
33075.3	11821.5	Dst	22448.4	20644	27222.4	0.906645	3.45044	0.000354451	23190.8	1.01761	0.25383	3.57186	0.0117256
676.92	286.115	Cep110	481.517	659.696	541.528	0.905924	2.59278	0.00255401	541.065	1.06974	0.300286	3.01687	0.0539511
458.025	244.125	Ints8	351.075	518.121	503.253	0.905863	2.5231	0.00299848	430.881	1.0648	0.305221	2.96789	0.0603056
57.0232	14.6475	Zfp712	35.8353	55.5924	55.9957	0.905461	1.39529	0.0402453	45.8147	1.92946	0.441425	2.05122	0.417527
708.191	382.788	Abca8b	545.49	893.184	691.086	0.904822	2.66018	0.00218683	668.812	1.0491	0.295345	3.06361	0.0478077
299.832	101.556	Zfp932	200.694	232.006	228.944	0.904722	2.01102	0.00974937	215.584	1.18232	0.350044	2.58459	0.150472
794.646	380.835	Parg	587.74	711.582	861.909	0.904343	2.74622	0.00179383	687.243	1.04681	0.289631	3.1224	0.0408989
3025.91	1369.05	Mll1	2197.48	3050.17	2475.15	0.903912	3.31108	0.000488561	2480.07	1.01285	0.259227	3.48695	0.014868
373.41	195.3	Itgbl1	284.355	524.792	326.76	0.90343	2.09101	0.00810946	355.065	1.12417	0.341242	2.64748	0.129948
296.153	132.804	Zfp451	214.478	298.716	282.814	0.903051	2.11617	0.00765301	252.622	1.13051	0.338601	2.66701	0.123668
218.895	77.1435	2610002M06Rik	148.019	187.532	175.075	0.902979	1.83704	0.0145532	164.661	1.23273	0.369572	2.44331	0.204456
143.478	50.778	Terf1	97.1279	128.233	128.294	0.902391	1.64242	0.0227816	112.696	1.33684	0.396294	2.27708	0.284696
1587.45	802.683	Cdc42bpa	1195.07	1710.02	1525.35	0.90228	3.22629	0.000593898	1406.38	1.011	0.262719	3.43439	0.0173258
47.8259	7.812	Enpp6	27.819	50.4038	34.7315	0.901603	1.37333	0.0423317	35.1933	2.44559	0.444086	2.03024	0.432015
90.1334	19.53	Ptprc	54.8317	79.3118	55.2869	0.90123	1.42037	0.0379867	61.0655	1.78451	0.434328	2.075	0.40243
1524.91	661.091	Ggnbp2	1093	1316.43	1356.66	0.900307	3.19103	0.000644122	1214.77	1.01559	0.26384	3.41232	0.018314
1936.95	660.114	Vps13c	1298.53	1185.23	1522.52	0.899374	2.97582	0.00105725	1326.2	1.03638	0.274632	3.27483	0.0269221
700.833	328.104	Zfp191	514.469	630.047	725.109	0.899289	2.67379	0.0021194	596.023	1.0463	0.292645	3.07297	0.0465286
1747.48	688.433	Zc3h13	1217.96	1554.36	1243.25	0.894811	2.99182	0.00101901	1308.38	1.02274	0.272375	3.28522	0.0261204
97.4913	13.671	Gm13152	55.5811	43.7327	67.3366	0.894316	1.38335	0.0413662	55.5579	2.02278	0.438424	2.03984	0.426829
103.01	35.154	Pdgfd	69.0818	104.514	88.6008	0.89393	1.49373	0.0320827	82.8195	1.45753	0.417066	2.14338	0.361106
228.093	80.073	Stk17b	154.083	156.4	221.148	0.893233	1.76475	0.0171888	171.428	1.23756	0.374891	2.38264	0.232181
45.9864	10.7415	Cers6	28.364	57.8161	38.2755	0.893079	1.35294	0.0443675	38.2049	2.16079	0.444185	2.0106	0.445788
255.685	125.969	Comp	190.827	263.137	285.649	0.892949	2.02152	0.0095165	232.61	1.12325	0.34438	2.59292	0.14805
432.273	238.266	Dgke	335.269	475.871	511.758	0.892397	2.42539	0.00375501	414.542	1.05144	0.307931	2.89804	0.0714063
1874.41	596.642	Pde7b	1235.52	1080.72	1358.07	0.892201	2.93587	0.00115913	1227.46	1.0313	0.274629	3.24875	0.0290745
115.886	36.1305	Lepr	76.0082	79.3118	121.915	0.89077	1.47939	0.0331599	88.3107	1.47794	0.418174	2.13014	0.369138
548.158	286.115	Efcab2	417.136	519.603	664.86	0.890426	2.43706	0.00365542	504.684	1.04969	0.306361	2.90646	0.0698915
548.158	234.36	Stxbp3a	391.259	503.296	472.065	0.88895	2.44732	0.00357013	439.47	1.05717	0.305078	2.91384	0.068694
44.147	13.671	Chl1	28.909	45.9564	59.5397	0.888876	1.34608	0.0450735	40.8285	1.94826	0.443558	2.00397	0.450042
17412.3	11552	B230120H23Rik	14482.2	21643.2	23426.8	0.887955	3.75165	0.000177153	18508.6	0.964027	0.236816	3.74955	0.00656664
103.01	40.0365	Zfp763	71.5231	80.053	137.508	0.887662	1.46346	0.0343985	90.1519	1.4425	0.419625	2.11537	0.375083
77.2572	91.791	Mt2	84.5241	200.874	197.757	0.887653	1.72416	0.0188731	141.92	1.11862	0.378042	2.34803	0.248425
511.369	166.005	Ctdspl2	338.687	369.875	340.227	0.887088	2.25776	0.00552377	346.869	1.09674	0.319696	2.77479	0.0966549
178.427	81.0495	Ccdc141	129.738	167.518	204.845	0.886794	1.74792	0.0178683	157.96	1.20001	0.374437	2.36834	0.238966
384.447	190.418	Papss2	287.432	431.397	369.288	0.886683	2.23651	0.00580079	343.887	1.07197	0.321398	2.75883	0.100104
71.7389	13.671	AK129341	42.7049	48.9213	58.1221	0.886325	1.35378	0.0442811	48.1133	1.96921	0.440646	2.01142	0.445684
2177.92	979.43	Bptf	1578.67	2145.87	1767.05	0.886273	3.11569	0.000766135	1767.57	0.99819	0.2634	3.36475	0.0207614
123.244	22.4595	Pms1	72.8516	60.0398	85.0568	0.885476	1.41793	0.0382004	72.6999	1.69202	0.427209	2.0727	0.404205
82.7756	32.2245	Hs6st2	57.5001	87.4653	90.7272	0.884573	1.43785	0.0364881	73.2982	1.46725	0.422948	2.09145	0.391282
75.4178	28.3185	Zfp40	51.8681	74.1232	89.3096	0.884339	1.40898	0.0389963	66.7923	1.52907	0.428412	2.06423	0.409906
81096.2	30970.7	Cmya5	56033.4	53594.8	69237.6	0.884314	3.38246	0.000414518	58724.8	0.987719	0.250467	3.53066	0.0133109
329.263	139.64	Baz1a	234.451	339.484	265.802	0.883576	2.02106	0.00952666	268.547	1.11574	0.340813	2.59255	0.148077
1112.87	505.827	2210018M11Rik	809.35	1139.27	906.563	0.882929	2.75224	0.00176913	916.134	1.01589	0.282403	3.12648	0.0404396
331.102	128.898	Zfp930	230	244.606	319.672	0.882181	1.97513	0.0105893	256.07	1.13038	0.345145	2.55597	0.160053
2166.88	1008.72	Slc12a2	1587.8	1947.96	2042.07	0.882076	3.2672	0.000540506	1791.41	0.983878	0.254947	3.45984	0.0161443
261.203	111.321	Zfp74	186.262	237.194	250.917	0.881041	1.92931	0.0117676	215.159	1.13253	0.349753	2.51904	0.173964
101.17	36.1305	Zfp81	68.6503	91.1715	102.777	0.879994	1.46028	0.0346511	82.8123	1.42451	0.416582	2.11241	0.377352
10942.9	4350.31	Hectd1	7646.62	7653.22	9527.78	0.879904	3.35735	0.000439192	8118.56	0.981637	0.250304	3.51534	0.013805
2794.14	1333.9	Nek7	2064.02	2360.08	2920.28	0.879147	3.13559	0.000731825	2352.1	0.985024	0.260305	3.37737	0.0200486
3616.37	1819.22	Aff4	2717.8	3334.8	3807	0.87871	3.35579	0.000440765	3144.35	0.972987	0.250032	3.51439	0.0138246
3298.15	1518.46	Nr3c1	2408.3	3255.49	2735.99	0.878512	3.24333	0.00057104	2702.02	0.98028	0.25501	3.44501	0.0168553
178.427	56.637	Zfp809	117.532	151.953	124.75	0.877859	1.61411	0.0243161	127.942	1.28832	0.389796	2.2521	0.298344
106.689	28.3185	Gcfc2	67.5035	76.3469	87.892	0.877752	1.42104	0.0379279	74.8115	1.53614	0.422884	2.07563	0.402049
377.089	141.593	Rsbn1	259.341	302.423	304.078	0.877623	2.09067	0.00811571	281.295	1.09877	0.331527	2.64722	0.129948
4287.78	2540.85	Dnajb4	3414.31	4863.96	5024.02	0.877386	3.52316	0.000299806	4179.15	0.960367	0.242676	3.61547	0.0102266
873.742	386.694	Zfp131	630.218	768.657	788.902	0.876712	2.72402	0.00188788	704.499	1.01003	0.282144	3.10733	0.0423277
1798.99	706.01	Armcx4	1252.5	1142.24	1737.28	0.876711	2.56549	0.0027196	1346.13	1.02817	0.292454	2.99777	0.0563627
316.387	160.146	Inpp5f	238.266	332.072	341.645	0.876695	2.10879	0.00778421	287.562	1.07277	0.329425	2.66129	0.125442
150.836	35.154	9930111J21Rik1	92.9948	105.255	87.1832	0.876469	1.48648	0.0326228	94.6069	1.45242	0.410199	2.13669	0.365013
757.857	332.987	Zdhhc21	545.422	601.88	757.005	0.876166	2.49861	0.00317245	612.432	1.029	0.296953	2.95052	0.0630485
110.367	47.8485	Taf4b	79.108	117.115	120.497	0.875884	1.51685	0.0304191	98.9569	1.31209	0.404642	2.16459	0.347905
307.189	209.948	Mgat4a	258.568	375.804	491.912	0.875823	2.13607	0.00731026	346.213	1.04735	0.326511	2.68237	0.119786
145.317	53.7075	Lypd6	99.5123	116.373	147.432	0.875243	1.56064	0.0275017	115.707	1.2965	0.397058	2.20432	0.327351
1981.1	867.132	Rfx7	1424.11	1850.11	1584.89	0.8748	3.05995	0.000871054	1570.81	0.98595	0.262768	3.32917	0.0228626
172.909	55.6605	Etaa1	114.285	138.61	131.838	0.874246	1.60547	0.0248042	124.754	1.28058	0.389516	2.24444	0.303272
1142.3	512.663	Msl2	827.483	1086.65	961.141	0.874158	2.83036	0.0014779	925.688	0.997938	0.27498	3.17899	0.0350161
643.81	326.151	Tdrd3	484.981	704.17	614.535	0.873651	2.52722	0.00297017	572.167	1.01544	0.294079	2.97081	0.0599263
163.712	61.5195	Fgd4	112.616	144.54	147.432	0.873555	1.62357	0.0237918	129.301	1.24673	0.386448	2.26047	0.294592
518.727	217.76	Smim15	368.243	430.656	469.23	0.873307	2.3209	0.00477637	409.093	1.04706	0.309492	2.82174	0.0871842
49.6654	13.671	Slc18a2	31.6682	60.0398	44.6548	0.872315	1.30899	0.0490915	42.0077	1.93669	0.443296	1.9678	0.472254
31581.7	14691.4	Kif1b	23136.5	27290.7	29713.2	0.872101	3.64515	0.000226385	25819.2	0.956085	0.236496	3.68759	0.00818394
1843.14	887.639	Ptprg	1365.39	2126.59	1437.46	0.872021	2.63686	0.00230749	1573.71	1.0054	0.286143	3.04751	0.0499472
29392.7	25645.8	Neat1	27519.3	43411	55586	0.871694	3.31632	0.000482699	38508.9	0.948664	0.249756	3.49018	0.0147442
1254.51	513.639	Taf15	884.075	999.922	1046.2	0.871038	2.87567	0.00133148	953.567	0.994082	0.271427	3.20911	0.0322443
958.358	275.373	Gm20300	616.865	523.31	610.282	0.870982	2.50664	0.00311427	591.831	1.04153	0.294626	2.95623	0.0621189
3540.96	1590.72	Ccdc47	2565.84	3213.98	2999.67	0.870468	3.34624	0.000450565	2836.33	0.965752	0.248099	3.50855	0.0139572
1215.88	502.898	Zfhx3	859.39	1168.18	861.909	0.869822	2.58888	0.00257703	937.217	1.01311	0.28858	3.01415	0.0543065
1684.94	867.132	Arl5a	1276.04	1661.1	1737.99	0.869735	3.10951	0.000777129	1487.79	0.970839	0.258787	3.36081	0.0208659
12254.5	5143.23	Hipk3	8698.85	9066.01	11010.6	0.868593	3.35338	0.000443218	9368.57	0.96478	0.247257	3.51292	0.0138523
1469.73	633.749	Zcchc6	1051.74	1258.61	1245.37	0.868496	2.97719	0.00105393	1151.86	0.98224	0.265131	3.27572	0.0268975
1944.31	722.61	Ythdc1	1333.46	1536.57	1329.01	0.868373	2.97553	0.00105797	1383.13	0.987498	0.265181	3.27464	0.0269221
846.151	326.151	Vps13b	586.151	662.661	654.228	0.867984	2.59482	0.00254201	622.298	1.01352	0.287574	3.01829	0.0538925
1103.67	526.334	Cbx3	815.004	982.873	1102.9	0.866689	2.7995	0.0015867	928.946	0.986579	0.274413	3.15834	0.0369451
802995	328418	Ttn	565707	548368	739033	0.866658	3.16929	0.000677185	604704	0.970856	0.255	3.39865	0.0189062
8873.54	3956.78	Son	6415.16	7790.35	7531.78	0.866367	3.5405	0.000288068	7038.11	0.953216	0.238945	3.6258	0.00986465
1315.21	559.535	Krcc1	937.373	1293.45	950.509	0.865182	2.59972	0.0025135	1029.68	1.00365	0.286322	3.02171	0.053547
2266.21	877.874	Sbno1	1572.04	1804.9	1645.85	0.864959	3.0896	0.000813583	1648.71	0.9748	0.258341	3.34813	0.0217447
417.557	286.115	Eda2r	351.836	601.139	544.363	0.864871	2.37253	0.00424107	462.293	1.00126	0.302439	2.85965	0.0789606
693.476	305.645	Dock7	499.56	618.187	611.7	0.863623	2.50392	0.00313383	557.252	1.00859	0.292328	2.9543	0.062438
64.381	29.295	Frem1	46.838	96.3601	68.0454	0.863486	1.34387	0.0453033	64.5204	1.4882	0.431349	2.00183	0.451661
22.0735	14.6475	Wnt16	18.3605	34.0967	72.2983	0.86315	1.28486	0.0518972	35.779	1.8613	0.444011	1.94399	0.487367
128.762	62.496	Ccdc34	95.629	167.518	126.168	0.862856	1.54087	0.0287826	121.236	1.23219	0.394637	2.18645	0.335313
1134.95	455.049	Zmym4	794.997	872.43	934.916	0.861573	2.7454	0.00179723	849.335	0.989808	0.275982	3.12184	0.0409065
860.866	601.524	3110057O12Rik	731.195	1027.35	1336.81	0.861061	2.61938	0.00240225	956.637	0.974711	0.283674	3.03539	0.0516794
962.036	466.767	Ikzf5	714.402	948.777	894.514	0.860297	2.72561	0.00188102	818.023	0.981484	0.276765	3.1084	0.0422279
362.373	151.358	Bmpr1b	256.865	300.199	335.265	0.860267	2.02646	0.00940894	287.299	1.06993	0.331276	2.59683	0.146507
351.336	194.324	Plekhg1	272.83	475.871	331.721	0.859614	1.99362	0.0101479	338.313	1.05496	0.334383	2.57075	0.154581
1574.58	707.963	Dnajc13	1141.27	1297.16	1476.44	0.857807	2.89493	0.00127371	1264.03	0.970054	0.266248	3.22184	0.0310598
4539.78	1937.38	Mpdz	3238.58	3479.34	4031.69	0.8575	3.22018	0.000602307	3497.05	0.954927	0.249958	3.43057	0.0175128
542.64	221.666	Uchl5	382.153	481.059	424.575	0.857412	2.25032	0.00561929	417.485	1.03047	0.309624	2.76921	0.0978695
77.2572	36.1305	Omd	56.6939	115.632	75.8423	0.85664	1.35863	0.0437892	76.2155	1.40548	0.424899	2.0161	0.444046
879.261	350.564	Rnf170	614.912	650.06	752.752	0.856442	2.51754	0.00303713	658.159	1.00065	0.288953	2.96395	0.0609965
4491.96	2337.74	Pik3ca	3414.85	4239.1	4758.22	0.856176	3.28863	0.000514483	3956.75	0.944394	0.246516	3.4731	0.0154724
402.841	201.159	Nkap	302	421.761	398.349	0.855693	2.16429	0.00685029	356.028	1.02744	0.31645	2.70404	0.114061
3333.1	1207.93	Ttc3	2270.51	2313.38	2380.17	0.855363	3.20012	0.000630776	2308.65	0.95815	0.250251	3.41802	0.0180769
2389.46	1137.62	Jam2	1763.54	2609.88	1862.74	0.855149	2.71347	0.00193432	1999.92	0.975041	0.275842	3.10014	0.0432032
6263.35	1653.21	Srsf1	3958.28	2749.97	3807.71	0.854981	2.8515	0.00140765	3618.56	0.987952	0.267761	3.19308	0.0336245
399.162	273.42	AI597468	336.291	495.884	595.397	0.854446	2.25139	0.00560541	440.966	0.99693	0.308463	2.77001	0.0978695
605.182	225.572	Pdcd4	415.377	416.572	506.797	0.854245	2.22593	0.00594387	438.53	1.03344	0.310537	2.75086	0.102061
3068.22	1581.93	Birc6	2325.07	2967.15	3118.04	0.853839	3.23635	0.00058029	2683.83	0.943625	0.248161	3.44066	0.0170709
11555.5	4971.36	Eprs	8263.42	9212.77	9848.16	0.8524	3.44938	0.00035532	8896.94	0.938909	0.238686	3.57122	0.0117323
1359.36	539.028	Srpk2	949.194	1062.19	1052.58	0.85209	2.80635	0.00156188	1003.29	0.97206	0.269399	3.16293	0.0365614
248.327	115.227	Fmnl2	181.777	263.137	228.236	0.85066	1.80864	0.0155368	213.732	1.09222	0.351568	2.41962	0.214803
974.913	572.229	Map4k3	773.571	1281.59	964.686	0.850613	2.53336	0.00292847	948.354	0.972782	0.285906	2.97515	0.0592973
1613.2	674.762	Map4k5	1143.98	1288.26	1338.94	0.849698	2.89629	0.00126971	1228.79	0.961087	0.263657	3.22274	0.0310598
2337.95	1008.72	Lifr	1673.34	1922.76	1975.44	0.849454	3.0751	0.000841194	1811.22	0.950282	0.254413	3.33887	0.0222118
51.5048	26.3655	Cttnbp2	38.9352	85.2417	63.7926	0.849363	1.29027	0.0512545	56.7261	1.49864	0.435718	1.94934	0.483402
369.731	172.841	Elf1	271.286	430.656	292.737	0.849341	1.90354	0.0124869	316.491	1.06511	0.339998	2.49808	0.181386
664.044	312.48	Cetn3	488.262	710.841	542.946	0.849263	2.28579	0.0051786	557.578	1.00433	0.303774	2.79571	0.0921791
204.18	83.979	Olfr613	144.079	198.65	173.658	0.84908	1.66388	0.0216831	165.117	1.14827	0.369829	2.29587	0.274293
13512.7	7210.48	Fxr1	10361.6	12608.4	14939.5	0.849026	3.29779	0.000503744	12067.7	0.933781	0.24406	3.47876	0.0152278
1344.64	581.018	Dbt	962.831	994.733	1294.99	0.848838	2.59294	0.00255308	1053.85	0.978604	0.281354	3.01698	0.0539511
51.5048	13.671	Ptprz1	32.5879	62.2635	41.1108	0.848652	1.2542	0.0556929	42.1375	1.91826	0.443524	1.91343	0.50518
152.675	35.154	Mum1l1	93.9145	85.9829	101.359	0.847761	1.41036	0.0388722	93.7928	1.41411	0.410431	2.06554	0.409583
31.2708	5.859	Necab1	18.5649	31.873	38.2755	0.847575	1.2644	0.0544005	26.8196	2.58188	0.440612	1.92363	0.49807
1044.81	417.942	Pdzd8	731.377	789.412	857.656	0.847421	2.61241	0.00244114	777.455	0.978563	0.279627	3.03054	0.0522595
57.0232	12.6945	Lpar4	34.8588	39.2853	60.9574	0.847175	1.25096	0.0561101	42.4901	1.98169	0.443506	1.91018	0.507095
139.799	77.1435	Dclk1	108.471	206.062	141.052	0.84643	1.5359	0.0291139	141.014	1.1695	0.387926	2.18194	0.337899
244.648	100.58	Ahr	172.614	269.808	175.075	0.846383	1.65382	0.0221914	197.528	1.14477	0.370072	2.28708	0.279713
1499.16	903.263	Fzd4	1201.21	1423.91	2107.28	0.845393	2.49027	0.00323394	1483.4	0.967013	0.287101	2.94458	0.0638522
66.2205	12.6945	Plk4	39.4575	43.7327	55.2869	0.845285	1.25156	0.0560329	44.4836	1.96378	0.442377	1.91078	0.507095
846.151	374.976	Zfp266	610.563	749.385	726.527	0.84499	2.53419	0.00292286	674.26	0.976721	0.28396	2.97574	0.0592973
38.6286	13.671	Zfp808	26.1498	49.6625	49.6164	0.843913	1.2413	0.0573722	37.8946	1.86037	0.444056	1.90046	0.515058
401.002	148.428	Shroom4	274.715	335.037	284.231	0.84373	1.95479	0.0110971	292.174	1.06068	0.332226	2.53963	0.166011
147.157	49.8015	Btnl9	98.4791	137.128	105.612	0.843473	1.45025	0.035461	109.925	1.28489	0.401071	2.10306	0.383315
27.5919	1.953	March1	14.7724	27.4256	26.9346	0.843342	1.29496	0.0507041	20.9763	3.79875	0.431603	1.95398	0.48045
1443.97	691.362	Abcd2	1067.67	1260.09	1414.78	0.843011	2.80254	0.00157565	1202.55	0.951993	0.266744	3.16038	0.036768
1041.13	524.381	Chd6	782.757	1162.99	892.387	0.842952	2.49833	0.00317444	905.223	0.970629	0.285715	2.95032	0.0630485
625.416	278.303	Wdr44	451.859	562.595	543.655	0.842337	2.33418	0.0046326	502.492	0.990931	0.297485	2.83153	0.0850507
19154.3	8066.87	Ppp2r3a	13610.6	15779.3	14886.4	0.842035	3.42836	0.000372938	14471.7	0.926544	0.236624	3.55853	0.0121991
240.969	124.992	Spty2d1	182.98	264.62	257.297	0.841623	1.81753	0.015222	221.969	1.06196	0.346767	2.42705	0.212659
1397.99	639.608	Wasl	1018.8	1462.45	1049.03	0.841108	2.48236	0.00329336	1137.27	0.97319	0.286194	2.93894	0.0644447
353.176	255.843	Fam117b	304.509	389.888	647.14	0.841048	1.8991	0.0126154	411.512	1.01934	0.337168	2.49445	0.182949
244.648	114.251	Pign	179.449	237.194	245.247	0.840933	1.78176	0.0165288	210.335	1.07818	0.350824	2.39702	0.225488
84.6151	41.013	Col28a1	62.814	75.6056	135.382	0.840539	1.32524	0.0472885	84.1539	1.36348	0.423722	1.98371	0.462414
544.48	272.444	Akt3	408.462	602.621	484.115	0.840396	2.20553	0.00622971	475.915	0.995855	0.307225	2.73544	0.106167
1868.89	775.341	Homer1	1322.12	1483.95	1505.5	0.840202	2.91236	0.00122361	1408.42	0.946982	0.259857	3.23332	0.0303015
492.975	176.747	4930429F24Rik	334.861	345.414	378.503	0.839962	2.07018	0.00850779	348.409	1.03421	0.319229	2.63122	0.134993
7192.28	2871.89	Trip12	5032.08	5054.46	5924.2	0.839324	3.16228	0.00068821	5260.71	0.934647	0.247279	3.39423	0.019153
4894.8	2329.93	Kpna4	3612.36	4086.41	4800.04	0.839225	3.11277	0.000771311	4027.79	0.931339	0.249555	3.36289	0.0208373
507.69	259.749	Trnt1	383.72	532.946	497.582	0.839055	2.24409	0.00570044	449.492	0.988153	0.303507	2.76453	0.0989563
2989.12	1314.37	Usp25	2151.74	2474.23	2548.16	0.838998	3.10316	0.000788562	2331.47	0.93401	0.249941	3.35678	0.0211082
5284.76	2467.62	Serinc1	3876.19	5038.15	4360.58	0.838327	3.14581	0.000714811	4287.78	0.929333	0.247745	3.38383	0.0197367
139.799	58.59	Zfp874a	99.1944	124.527	147.432	0.837018	1.47154	0.0337647	117.587	1.21482	0.394286	2.12287	0.372623
231.772	96.6735	Lyst	164.223	203.839	211.933	0.836965	1.69815	0.0200377	186.054	1.10463	0.359886	2.32564	0.259661
45.9864	22.4595	Gm5141	34.223	68.9346	62.375	0.8369	1.24696	0.0566292	49.9389	1.54747	0.43905	1.90616	0.510216
97.4913	43.9425	Rfx3	70.7169	105.996	108.447	0.836812	1.37768	0.0419104	88.9693	1.28693	0.41133	2.03441	0.429717
62.5416	10.7415	Sema3e	36.6415	38.5441	52.4517	0.83681	1.22734	0.0592461	41.0697	2.08296	0.443611	1.88636	0.523494
23.913	2.9295	Gm3604	13.4212	32.6142	24.8082	0.835877	1.27728	0.0528107	21.0662	3.2926	0.431651	1.93647	0.491731
117.725	36.1305	Ftx	76.9279	95.6189	91.436	0.835373	1.35691	0.043963	85.2277	1.37212	0.414692	2.01444	0.444988
3382.76	1406.16	Tnrc6b	2394.46	2676.59	2682.12	0.835102	3.11002	0.000776217	2536.91	0.930126	0.248458	3.36114	0.0208659
147.157	90.8145	Ankrd44	118.986	216.44	173.658	0.834587	1.58618	0.025931	157.017	1.10266	0.374717	2.22724	0.314157
726.586	400.365	Myo1b	563.475	859.829	701.718	0.834577	2.3842	0.00412857	672.125	0.963501	0.290979	2.86817	0.0770067
22974.8	10003.3	Cd36	16489	17420.4	20466.1	0.833435	3.23405	0.000583383	17716.1	0.921218	0.242332	3.43922	0.0171303
1355.68	635.702	Ltn1	995.691	1113.33	1340.35	0.833041	2.63831	0.00229982	1111.27	0.948588	0.273262	3.04851	0.0498427
233.611	43.9425	Akap5	138.777	122.303	97.8153	0.832205	1.46059	0.0346267	124.418	1.32432	0.393906	2.1127	0.377321
404.681	193.347	Pwwp2a	299.014	429.914	350.859	0.832073	1.99618	0.0100884	344.7	1.01358	0.323414	2.57278	0.153943
331.102	138.663	Arl5b	234.883	286.115	286.358	0.832026	1.87517	0.0133299	260.56	1.04563	0.336195	2.47483	0.190476
698.994	294.903	Mettl14	496.948	641.907	525.934	0.831828	2.25098	0.00561079	540.435	0.985426	0.300332	2.7697	0.0978695
504.011	219.713	Morc3	361.862	451.41	425.993	0.83164	2.13712	0.00729248	400.282	0.997585	0.309945	2.68318	0.119606
1438.46	797.801	Prune2	1118.13	1913.86	1205.68	0.831582	2.28659	0.00516906	1338.95	0.967142	0.297386	2.79631	0.0921027
3062.7	1458.89	Tm9sf3	2260.79	2635.82	2899.02	0.831058	3.03506	0.000922454	2514.11	0.923686	0.250835	3.31317	0.0239454
623.576	304.668	Cdc14a	464.122	578.161	614.535	0.82984	2.30818	0.00491835	530.235	0.96895	0.295072	2.81233	0.0892685
5477.91	2533.04	2810407C02Rik	4005.47	4539.3	5026.15	0.829002	3.14954	0.000708691	4394.1	0.916974	0.244818	3.38619	0.0196295
28163.9	12437.7	Csde1	20300.8	21351.9	25626.2	0.828982	3.17154	0.000673683	21894.9	0.917276	0.243813	3.40007	0.0188685
5516.53	2383.64	Ank3	3950.09	4420.71	4579.6	0.828704	3.194	0.000639739	4225.12	0.916814	0.242724	3.41418	0.018268
299.832	129.875	Kin	214.853	333.554	216.895	0.828369	1.69008	0.0204136	245.039	1.0832	0.357262	2.31866	0.262439
2437.28	1021.42	Srsf11	1729.35	2380.84	1594.11	0.828137	2.44166	0.00361692	1858.41	0.960289	0.284605	2.90977	0.0694309
1188.29	638.631	Esyt2	913.46	1240.82	1195.05	0.8275	2.70567	0.00196938	1065.7	0.93137	0.267383	3.09481	0.0438743
2514.54	1206.95	Lrp6	1860.75	2185.89	2387.26	0.827283	2.95719	0.00110359	2073.66	0.921837	0.253558	3.26269	0.0279613
257.524	133.781	Ebf2	195.652	320.212	235.324	0.827265	1.73079	0.0185872	236.71	1.05379	0.351473	2.35371	0.245769
211.538	110.345	Stxbp6	160.941	271.291	195.631	0.826564	1.63526	0.0231601	197.201	1.08092	0.363999	2.27078	0.289015
930.766	357.399	Atf2	644.082	736.784	659.19	0.826509	2.40676	0.0039196	671.035	0.965609	0.286529	2.88456	0.0739745
211.538	77.1435	Efha2	144.341	171.966	167.987	0.826466	1.57753	0.0264524	157.159	1.1397	0.372365	2.2195	0.318976
1819.22	713.822	Ubr1	1266.52	1303.09	1431.08	0.82625	2.7646	0.00171951	1316.8	0.937495	0.26357	3.13484	0.0395645
7626.39	3488.06	Hnrnpu	5557.23	6799.32	6318.3	0.826196	3.21572	0.000608523	6058.02	0.911004	0.241029	3.42779	0.017606
132.441	46.872	Slc24a2	89.6565	114.15	111.283	0.825784	1.39062	0.0406802	101.186	1.26587	0.403456	2.04678	0.421042
1892.8	1089.77	Rap1a	1491.29	2043.58	2064.75	0.825154	2.92732	0.00118216	1772.73	0.914525	0.25443	3.24315	0.0295254
176.588	56.637	Cep192	116.612	157.882	109.865	0.825049	1.43101	0.037067	125.243	1.24071	0.395702	2.08503	0.395795
86.4545	41.013	Sowahc	63.7338	123.044	81.5127	0.824644	1.30282	0.0497949	83.0062	1.31798	0.420367	1.96172	0.475612
660.365	248.031	Nr2c2	454.198	403.971	598.941	0.824626	1.98936	0.010248	477.827	1.0158	0.321197	2.56735	0.1557
246.487	164.052	Col11a2	205.27	308.352	348.733	0.824097	1.85423	0.0139886	266.906	1.00201	0.335332	2.45756	0.198111
2463.03	831.002	Celf2	1647.02	1598.84	1573.55	0.823403	2.86932	0.00135108	1616.61	0.932641	0.25692	3.2049	0.0325838
388.126	162.099	Fam73a	275.112	292.787	367.871	0.822424	1.87279	0.0134032	302.72	1.02719	0.332578	2.47287	0.191366
588.626	314.433	Trmt10c	451.53	618.187	600.359	0.821445	2.27858	0.00526527	530.401	0.954321	0.294389	2.79034	0.0930851
9315.01	3265.42	Ncor1	6290.22	6163.34	6121.96	0.821115	3.21779	0.000605641	6216.43	0.911594	0.239457	3.42908	0.0175806
47.8259	41.9895	Gas2l3	44.9077	80.7943	119.788	0.821054	1.26672	0.0541099	72.5995	1.25643	0.42631	1.92596	0.496186
489.296	223.619	Gnai3	356.457	490.695	397.64	0.820143	2.02887	0.00935687	400.313	0.989937	0.315593	2.59873	0.145955
16.5551	4.8825	Lrch2	10.7188	25.2019	36.8579	0.819603	1.24137	0.0573633	20.8744	2.66832	0.431249	1.90053	0.515058
68.0599	26.3655	Zfp119b	47.2127	66.7109	79.3863	0.819556	1.23432	0.0583009	60.1307	1.47039	0.432843	1.89343	0.519934
80.9361	40.0365	Ap1s3	60.4863	127.492	74.4247	0.819281	1.27068	0.0536187	80.7223	1.33391	0.424519	1.9299	0.494514
443.309	190.418	Mlh3	316.863	331.331	435.916	0.818988	1.91318	0.0122129	350.243	1.0107	0.32682	2.50593	0.1789
204.18	85.932	Ikzf2	145.056	171.225	199.175	0.818834	1.56999	0.0269159	165.128	1.10795	0.370055	2.21273	0.322348
71.7389	27.342	Mkx	49.5404	84.5004	65.919	0.818668	1.23666	0.0579881	62.3751	1.45954	0.431835	1.89579	0.517946
307.189	166.005	Rufy2	236.597	359.497	306.913	0.818627	1.85843	0.0138537	284.901	1.00507	0.332635	2.46104	0.196518
356.855	185.535	Arhgap42	271.195	393.594	345.189	0.817839	1.93084	0.0117264	320.293	0.993369	0.324504	2.52027	0.173647
2372.9	1487.21	Akap2	1930.06	3265.87	2356.78	0.817163	2.57387	0.00266763	2370.69	0.918597	0.272057	3.00365	0.0554477
156.354	33.201	Gyk	94.7775	74.1232	102.777	0.816332	1.31023	0.0489518	91.6138	1.41401	0.41459	1.96901	0.472097
211.538	92.7675	2700049A03Rik	152.153	200.874	192.795	0.816175	1.6006	0.0250844	174.494	1.08526	0.364347	2.2401	0.30542
99.3307	25.389	Ppm1e	62.3599	86.7241	59.5397	0.815315	1.23647	0.0580134	67.7459	1.52589	0.43011	1.8956	0.517946
27027.2	10466.1	Ccng1	18746.6	18862.1	20191.8	0.81529	3.25172	0.000560117	19136.8	0.899741	0.2363	3.45023	0.0166337
708.191	365.211	Aftph	536.701	726.407	676.201	0.815055	2.331	0.00466656	619.003	0.941275	0.288088	2.82919	0.0855846
1157.02	516.569	Nadkd1	836.794	831.662	1167.4	0.814673	2.27131	0.0053541	918.163	0.952406	0.29253	2.78492	0.094058
483.777	251.937	Wdr60	367.857	561.112	429.537	0.81461	2.01118	0.00974593	431.591	0.975165	0.315164	2.58472	0.150472
16052.9	6660.71	Pkia	11356.8	11287.5	13660.1	0.814273	3.02906	0.000935282	11915.3	0.905162	0.246056	3.3093	0.024222
165.551	58.59	Prdm9	112.071	148.246	120.497	0.814143	1.42147	0.0378903	123.221	1.1973	0.392161	2.07604	0.401894
158.193	43.9425	Gm14322	101.068	119.338	95.6889	0.81403	1.35716	0.043938	104.291	1.29059	0.404049	2.01468	0.444988
1543.31	648.396	Oxr1	1095.85	1163.73	1299.24	0.813852	2.62972	0.00234576	1163.67	0.925493	0.267489	3.04256	0.0506504
158.193	48.825	Ift80	103.509	131.198	102.068	0.81343	1.37196	0.0424661	110.071	1.25603	0.400917	2.02892	0.432883
542.64	262.679	Fert2	402.659	532.946	489.785	0.813274	2.13738	0.00728824	457.012	0.961006	0.303078	2.68338	0.119606
158.193	62.496	Gca	110.345	153.435	128.294	0.812535	1.42925	0.0372177	125.605	1.1723	0.390011	2.08337	0.396798
171.07	108.392	Zfp185	139.731	276.479	178.619	0.812398	1.5253	0.0298331	183.64	1.06963	0.373981	2.1723	0.343895
1333.61	664.997	Snap23	999.302	1346.82	1168.82	0.812029	2.58209	0.00261765	1128.56	0.919461	0.269831	3.0094	0.0547656
13188.9	5348.29	Hnrnpa2b1	9268.6	9966.6	9919.75	0.811023	3.20448	0.000624481	9605.89	0.894629	0.237089	3.42075	0.0180083
472.741	184.559	Rabgap1l	328.65	380.252	354.403	0.810251	1.95973	0.0109717	347.989	0.992938	0.318545	2.5436	0.164698
2529.25	954.041	Ankhd1	1741.65	2032.46	1591.98	0.810148	2.60316	0.00249367	1776.93	0.925579	0.267896	3.02411	0.0531893
257.524	124.992	Colec12	191.258	272.032	238.868	0.809888	1.69989	0.0199579	223.354	1.0311	0.348019	2.32714	0.258833
4142.46	2521.32	Timp3	3331.89	4782.43	4537.78	0.808736	3.04716	0.000897092	3996	0.886175	0.243525	3.32096	0.0234407
802.004	268.538	Cpne3	535.271	553.7	496.164	0.808731	2.18577	0.00651973	530.101	0.966941	0.297281	2.72043	0.109808
112.207	54.684	Slc38a6	83.4455	129.716	119.079	0.808726	1.35772	0.0438814	103.921	1.18568	0.401309	2.01522	0.444724
481.938	200.183	Pou2f1	341.06	404.713	385.591	0.808628	1.99222	0.0101807	368.106	0.981057	0.314687	2.56963	0.154946
160.033	74.214	Cacna1c	117.123	174.189	148.141	0.807095	1.45973	0.0346955	139.144	1.11863	0.382166	2.11189	0.377601
886.619	393.53	Usp33	640.074	736.784	765.511	0.806991	2.36543	0.00431089	695.611	0.932644	0.282712	2.85447	0.0800665
45.9864	63.4725	Fbxw10	54.7295	138.61	129.712	0.806796	1.32583	0.0472251	94.4452	1.07971	0.406595	1.98428	0.462312
82.7756	30.2715	Zfp619	56.5236	67.4521	93.5624	0.806753	1.22345	0.0597789	68.5154	1.41149	0.428572	1.88242	0.526686
1142.3	573.206	Agps	857.754	916.904	1273.73	0.806495	2.2709	0.00535916	976.534	0.934322	0.289626	2.78461	0.094058
3169.39	1186.45	Kif16b	2177.92	1978.35	2501.38	0.806383	2.65789	0.00219843	2208.89	0.916807	0.263349	3.06203	0.047882
675.081	348.611	Gopc	511.846	750.127	591.145	0.806184	2.15764	0.00695606	591.241	0.943802	0.298704	2.69894	0.115275
213.377	80.073	Ccdc104	146.725	193.461	153.811	0.805891	1.50272	0.031425	160.181	1.11647	0.374546	2.15165	0.356157
84.6151	41.9895	Hoxb3	63.3023	108.22	92.8536	0.8058	1.27369	0.0532484	81.9195	1.25947	0.416886	1.9329	0.493187
152.675	79.0965	Mertk	115.886	190.497	149.558	0.805454	1.45571	0.0350179	142.957	1.10387	0.382066	2.10815	0.380166
446.988	275.373	Rin2	361.181	614.481	453.636	0.805093	1.96675	0.0107956	447.62	0.955459	0.315816	2.54925	0.162332
36555.5	13694.4	Txlnb	25125	24368.7	26356.3	0.804644	3.18121	0.000658854	25243.7	0.889109	0.236232	3.40615	0.0185718
651.168	339.822	Atl3	495.495	657.473	638.635	0.803826	2.24305	0.00571416	571.774	0.931319	0.290846	2.76375	0.0989984
5089.78	1803.6	Ankrd17	3446.69	3526.04	3202.39	0.803444	2.93842	0.00115233	3405.45	0.899379	0.247181	3.25042	0.0289452
2115.38	917.91	D4Wsu53e	1516.64	1712.25	1718.15	0.803406	2.75953	0.0017397	1615.92	0.90195	0.256564	3.13141	0.0399765
375.249	211.901	Abca9	293.575	515.897	328.177	0.803192	1.751	0.0177418	357.806	0.993752	0.338762	2.37096	0.238167
459.864	305.645	Egfr	382.754	678.968	496.873	0.80208	1.98699	0.0103041	485.338	0.943621	0.312646	2.56545	0.156417
765.214	363.258	Btbd3	564.236	647.837	737.867	0.801497	2.24715	0.00566046	628.544	0.931617	0.289681	2.76683	0.0983596
1287.62	582.971	Ddx50	935.296	1074.79	1117.08	0.80142	2.53821	0.00289596	1015.61	0.910679	0.269062	2.97857	0.059062
104.849	39.06	Zfp420	71.9545	108.22	84.348	0.801335	1.26285	0.0545942	84.1192	1.30135	0.416908	1.92209	0.499322
803.843	300.762	Utp20	552.303	557.406	601.777	0.801011	2.20503	0.0062369	565.947	0.946459	0.292868	2.73506	0.106167
103.01	55.6605	Tex9	79.3351	146.023	106.321	0.800845	1.3148	0.0484395	102.753	1.18038	0.405801	1.97349	0.469481
6627.57	4106.18	Gpr116	5366.87	9162.37	6168.03	0.800102	2.47845	0.00332313	6516.04	0.900506	0.2725	2.93615	0.0647281
99.3307	53.7075	Gm14827	76.5191	125.268	116.953	0.800092	1.32	0.0478631	98.8149	1.17306	0.404376	1.97858	0.466472
158.193	57.6135	Gm14403	107.903	108.961	155.229	0.799843	1.3531	0.0443503	119.999	1.19743	0.39778	2.01077	0.445788
137.959	63.4725	Zfp719	100.716	155.659	125.459	0.798925	1.37507	0.042163	120.637	1.14677	0.393189	2.03191	0.431298
310.868	141.593	Elmod2	226.23	246.089	326.76	0.798449	1.6821	0.0207921	256.327	1.01662	0.345389	2.31174	0.2659
11343.9	6077.74	Ddx5	8710.84	11547.6	10732	0.79793	3.08722	0.000818044	9925.34	0.87412	0.238429	3.34662	0.0218307
1925.91	749.952	Asb15	1337.93	1953.15	1002.96	0.795974	1.87892	0.0132154	1407.99	0.978719	0.321228	2.47791	0.18988
1640.8	631.796	Ncoa2	1136.3	1138.53	1231.91	0.795778	2.55113	0.00281106	1160.76	0.907652	0.266353	2.98768	0.0577799
2924.74	1562.4	Zc3h11a	2243.57	2827.06	2922.41	0.795611	2.86576	0.00136219	2559.15	0.87967	0.248431	3.20254	0.0327169
112.207	83.979	Lnx1	98.093	123.786	238.868	0.795401	1.32572	0.0472371	139.71	1.11091	0.400874	1.98417	0.462312
1090.8	340.799	Dkk2	715.799	653.025	651.393	0.795069	2.29261	0.00509794	684.004	0.936414	0.283874	2.80078	0.0914753
270.4	120.11	Tmem161b	195.255	234.229	253.044	0.794729	1.64741	0.0225211	219.446	1.02045	0.348342	2.28146	0.282246
75.4178	64.449	Hotair	69.9334	164.553	114.118	0.794573	1.30029	0.0500854	104.635	1.11204	0.405553	1.95923	0.476521
1147.82	688.433	Mfsd7b	918.127	1137.05	1431.08	0.794118	2.38521	0.00411894	1101.1	0.899399	0.276802	2.86891	0.0769089
1250.83	790.965	Abca8a	1020.9	1698.9	1254.59	0.793787	2.32979	0.00467962	1248.82	0.900661	0.280659	2.8283	0.0857343
1090.8	260.726	Kcnq5	675.762	555.924	462.851	0.79342	2.12642	0.0074745	592.575	0.966115	0.296614	2.67493	0.121332
369.731	226.548	Rian	298.14	403.23	467.812	0.792845	1.90916	0.0123265	366.83	0.943018	0.316801	2.50266	0.179801
825.917	365.211	Zfp146	595.564	717.512	665.569	0.792291	2.24224	0.00572475	643.552	0.921046	0.286735	2.76314	0.099084
123.244	55.6605	Rsl1	89.4521	127.492	121.915	0.792127	1.32615	0.0471896	107.078	1.16373	0.399138	1.98459	0.462312
1399.83	700.151	Nfia	1049.99	1655.17	1019.26	0.792044	2.05529	0.00880458	1193.6	0.93339	0.302359	2.61955	0.138325
3285.27	1748.91	Ibtk	2517.09	2721.06	3776.52	0.790828	2.46896	0.00339654	2882.94	0.893486	0.269966	2.92937	0.0656577
1175.41	548.793	Wdr43	862.103	1059.96	989.494	0.790824	2.4375	0.00365174	943.415	0.90088	0.272062	2.90678	0.0698915
1519.39	767.529	Fbxl3	1143.46	1280.85	1574.26	0.789608	2.44694	0.0035732	1285.51	0.89531	0.27101	2.91357	0.068694
285.116	111.321	Cep97	198.218	203.839	253.044	0.788844	1.58451	0.0260311	213.33	1.03728	0.354418	2.22575	0.314592
3454.5	1996.94	Ucp3	2725.72	3208.79	4140.14	0.78872	2.60737	0.00246964	3200.09	0.879772	0.260558	3.02704	0.0527408
790.967	396.459	Tmem170b	593.713	776.811	712.35	0.788268	2.24305	0.00571411	669.147	0.909215	0.285217	2.76375	0.0989984
99.3307	45.8955	Yod1	72.6131	109.702	102.777	0.788026	1.25808	0.0551978	89.4264	1.21083	0.411005	1.91732	0.502483
603.342	275.373	Tbc1d23	439.358	512.191	537.275	0.787598	2.06684	0.00857351	482.045	0.930226	0.299625	2.62861	0.135667
1276.58	637.655	Atxn7	957.119	1223.77	1139.76	0.786934	2.47685	0.00333541	1069.44	0.890074	0.26812	2.93501	0.0648334
774.412	359.352	6720401G13Rik	566.882	646.354	708.806	0.786933	2.1939	0.00639884	622.231	0.915042	0.288612	2.72661	0.108084
160.033	97.65	Zufsp	128.841	209.027	189.251	0.786771	1.48339	0.0328555	163.99	1.028	0.368711	2.13384	0.366914
117.725	75.1905	Per2	96.4579	108.22	223.983	0.786509	1.2717	0.0534939	131.28	1.1439	0.407325	1.93091	0.494286
956.518	382.788	Prkaa1	669.653	769.399	676.201	0.785834	2.22555	0.00594914	696.226	0.916988	0.285698	2.75057	0.102061
1572.74	616.172	Clcn3	1094.45	1004.37	1311.29	0.785309	2.29903	0.00502313	1126.14	0.910106	0.279913	2.80555	0.0907008
110.367	51.7545	1700049G17Rik	81.061	125.268	108.447	0.78488	1.27814	0.0527055	98.9594	1.17486	0.405136	1.93733	0.491273
360.534	148.428	Ints6	254.481	291.304	295.572	0.784093	1.73327	0.0184812	273.96	0.983305	0.33283	2.35583	0.24528
10998.1	4928.4	Dld	7963.26	8787.3	9147.86	0.783926	3.00313	0.000992826	8465.42	0.863603	0.238091	3.29255	0.0255238
5238.78	2261.57	Eif2s2	3750.18	4173.13	4083.43	0.783321	2.89401	0.0012764	3939.23	0.868213	0.243174	3.22123	0.0310822
321.905	129.875	Hdgfrp3	225.89	288.339	233.906	0.78303	1.63173	0.023349	243.506	1.00744	0.345301	2.26767	0.290546
358.694	167.958	Thap2	263.326	375.804	285.649	0.782386	1.70217	0.0198531	297.026	0.977352	0.335916	2.32911	0.258606
148.996	56.637	Adam22	102.817	138.61	114.827	0.782231	1.31484	0.0484353	114.768	1.16162	0.396362	1.97353	0.469481
270.4	92.7675	Rmdn2	181.584	210.51	176.493	0.782223	1.5113	0.0308105	187.543	1.06049	0.362222	2.15951	0.351693
187.625	77.1435	Lyve1	132.384	218.663	121.206	0.781585	1.32591	0.0472158	151.159	1.13893	0.393873	1.98436	0.462312
1160.7	644.49	Reep3	902.594	1460.23	960.433	0.780395	2.06172	0.00867527	1056.46	0.909063	0.297339	2.62459	0.136907
634.613	252.914	Zfp704	443.763	475.871	489.076	0.780331	2.01285	0.0097085	463.118	0.931824	0.301747	2.58604	0.150105
912.371	442.355	Rnf128	677.363	805.719	839.936	0.780129	2.27866	0.00526431	750.095	0.895406	0.279576	2.7904	0.0930851
185.785	94.7205	Zbtb6	140.253	208.286	180.037	0.779759	1.46408	0.0343493	167.207	1.03538	0.368515	2.11595	0.375083
439.63	211.901	Thoc1	325.765	430.656	382.755	0.779409	1.86321	0.0137022	366.236	0.940519	0.316193	2.46498	0.195
903.174	384.741	Dnajc1	643.957	822.026	631.547	0.778836	2.08084	0.00830163	685.372	0.917526	0.295064	2.63955	0.132321
500.333	325.175	Frzb	412.754	670.073	547.907	0.778351	1.99894	0.0100244	510.872	0.905105	0.302274	2.57499	0.153635
180.267	92.7675	Gulp1	136.517	230.523	155.937	0.778338	1.40124	0.0396974	164.874	1.05833	0.378406	2.05688	0.414693
583.108	310.527	Foxp1	446.818	685.639	494.747	0.778284	1.90691	0.0123905	518.505	0.926314	0.311211	2.50082	0.180435
1951.66	843.696	Arhgap29	1397.68	1790.82	1342.48	0.777724	2.32024	0.00478362	1482.16	0.892816	0.275666	2.82125	0.0871842
2494.3	872.015	Ccpg1	1683.16	1638.86	1573.55	0.777589	2.60872	0.00246195	1644.68	0.881222	0.256801	3.02798	0.0526408
228.093	92.7675	Tbc1d12	160.43	191.238	190.669	0.77678	1.48467	0.032759	175.692	1.04153	0.363827	2.13502	0.366228
134.28	61.5195	Gm17644	97.9	189.014	92.8536	0.776324	1.2283	0.0591154	119.417	1.19539	0.411334	1.88733	0.523061
182.106	47.8485	Slc26a2	114.977	101.549	120.497	0.776054	1.2904	0.0512384	113	1.2145	0.398083	1.94948	0.483402
768.893	368.141	Slc30a4	568.517	642.648	733.615	0.775908	2.13022	0.00740929	628.324	0.902494	0.289749	2.67787	0.120931
1929.59	744.093	Gigyf2	1336.84	1341.63	1397.77	0.775771	2.52571	0.00298051	1353.27	0.880316	0.261225	2.96974	0.0600658
9303.98	4458.7	Clip1	6881.34	8135.76	7964.86	0.774997	2.93941	0.00114972	7465.82	0.85242	0.238382	3.25107	0.0289211
242.808	112.298	Zfp366	177.553	240.159	211.224	0.774776	1.5358	0.0291202	201.622	1.00692	0.3551	2.18185	0.337899
2073.07	1088.8	Purb	1580.93	2041.35	1918.74	0.7743	2.61597	0.00242121	1780.49	0.862784	0.25529	3.03302	0.0519452
371.57	152.334	Sgk3	261.952	308.352	288.484	0.774206	1.70672	0.0196464	280.185	0.970045	0.331845	2.33303	0.256294
136.12	41.013	Klhl4	88.5664	100.066	94.9801	0.773895	1.23188	0.0586298	93.0448	1.24961	0.40926	1.89096	0.520748
1673.91	803.66	Skiv2l2	1238.78	1449.85	1487.78	0.773757	2.52298	0.00299929	1353.8	0.870006	0.260716	2.96781	0.0603056
820.398	436.496	Cdc73	628.447	799.789	813.001	0.773487	2.22969	0.00589261	717.421	0.885528	0.28089	2.7537	0.101289
108.528	48.825	Tbx18	78.6765	122.303	99.2329	0.772756	1.23096	0.058755	94.7223	1.18164	0.408861	1.89002	0.521595
257.524	113.274	A330023F24Rik	185.399	195.685	262.967	0.772473	1.5001	0.0316157	207.363	1.01782	0.359418	2.14924	0.357394
14239.2	6039.65	Ppp1cb	10139.4	9987.36	11910.8	0.772296	2.78834	0.00162801	10544.3	0.858279	0.245108	3.15084	0.0377564
233.611	113.274	Zbtb26	173.443	232.747	219.73	0.771935	1.53169	0.0293976	199.84	0.997978	0.354405	2.17811	0.339544
338.46	117.18	Zc3h6	227.82	234.97	235.324	0.771509	1.59836	0.0252142	231.484	1.00484	0.344715	2.23811	0.306787
191.304	120.11	Ptprj	155.707	302.423	182.872	0.770099	1.40898	0.0389959	199.177	1.01419	0.373068	2.06423	0.409906
150.836	44.919	Gm10033	97.8773	86.7241	125.459	0.769829	1.22549	0.0594987	101.984	1.24029	0.408508	1.88449	0.524744
358.694	244.125	Adh1	301.41	375.804	552.16	0.769102	1.70699	0.019634	382.696	0.926646	0.329624	2.33327	0.256294
6660.68	3467.55	AI314180	5064.11	6242.65	6211.27	0.7687	2.86714	0.00135788	5645.54	0.844611	0.239959	3.20346	0.0326581
2255.18	1225.51	Ctage5	1740.34	2163.66	2264.64	0.768538	2.62539	0.00236925	1977.24	0.853381	0.252845	3.03956	0.0510948
417.557	132.804	Hp	275.18	219.405	316.836	0.768506	1.56732	0.0270819	271.65	1.01386	0.347687	2.21034	0.323789
334.781	157.217	Hspa13	245.999	286.857	323.216	0.767931	1.66988	0.0213857	275.518	0.956319	0.333723	2.30111	0.271707
2354.51	827.096	Kidins220	1590.8	1489.13	1537.4	0.767857	2.5362	0.00290936	1552.03	0.871551	0.257916	2.97716	0.059176
169.23	67.3785	Fam111a	118.304	183.084	112.7	0.767773	1.27889	0.0526147	133.098	1.13378	0.396153	1.93807	0.491024
231.772	135.734	LOC106740	183.753	244.606	284.94	0.767041	1.56124	0.0274637	224.263	0.964099	0.347886	2.20486	0.32712
189.464	102.533	Adamtsl3	145.998	232.747	180.746	0.766627	1.42971	0.0371781	176.372	1.01157	0.367898	2.0838	0.39674
1951.66	1040.95	Arhgap20	1496.31	1924.98	1837.94	0.766144	2.55958	0.00275692	1688.88	0.85394	0.255926	2.99362	0.0569341
1182.77	685.503	Cdk13	934.137	1343.11	1151.1	0.764953	2.31729	0.00481623	1090.62	0.863301	0.271349	2.81908	0.0876873
1328.09	533.169	Crbn	930.629	932.47	1028.48	0.764918	2.29581	0.0050604	955.551	0.878926	0.272877	2.80316	0.0910924
80.9361	66.402	Bdnf	73.6691	119.338	158.064	0.764205	1.24038	0.0574938	106.185	1.06292	0.402311	1.89954	0.515357
332.942	102.533	Zfp758	217.737	194.203	222.565	0.763691	1.51805	0.0303354	213.061	1.02329	0.352633	2.16568	0.347401
244.648	91.791	Dcaf17	168.219	199.391	176.493	0.763628	1.44312	0.0360479	178.081	1.03375	0.364259	2.09639	0.388129
746.82	395.483	Vbp1	571.151	679.71	778.269	0.763501	2.09217	0.00808786	650.07	0.882349	0.28829	2.64838	0.129739
178.427	73.2375	Sned1	125.832	127.492	184.998	0.76341	1.30934	0.0490522	141.039	1.09348	0.387884	1.96814	0.472254
152.675	59.5665	Zfp2	106.121	117.856	141.761	0.763266	1.27633	0.0529267	117.965	1.124	0.394347	1.93552	0.492094
286.955	187.488	Kcna1	237.222	317.988	394.096	0.762681	1.66437	0.0216585	296.632	0.925392	0.332134	2.2963	0.27418
2770.22	1510.65	Foxn3	2140.43	2418.64	3040.78	0.762499	2.45445	0.00351194	2435.07	0.853619	0.261222	2.91897	0.0677392
2746.31	1457.91	Sdpr	2102.11	2755.16	2485.08	0.761428	2.59836	0.00252136	2361.11	0.845706	0.252065	3.02077	0.0536489
114.046	77.1435	Mir143hg	95.5949	194.203	126.876	0.761161	1.26636	0.0541551	128.067	1.05698	0.395287	1.92559	0.496342
286.955	135.734	Arhgap18	211.344	309.094	226.109	0.760773	1.51952	0.0302328	239.473	0.97908	0.351068	2.16703	0.347259
182.106	68.355	A130077B15Rik	125.231	147.505	142.47	0.760486	1.32658	0.0471436	135.109	1.08478	0.383115	1.98501	0.462312
461.704	279.279	Tspan2	370.491	627.082	425.284	0.760212	1.73296	0.0184943	448.337	0.913673	0.322729	2.35557	0.24528
1933.27	855.414	Dlg1	1394.34	1584.75	1511.88	0.759745	2.47225	0.00337095	1471.33	0.855994	0.259147	2.93172	0.0653793
314.547	127.922	Zfp949	221.234	241.642	260.841	0.758892	1.56687	0.0271102	236.238	0.973879	0.343401	2.20993	0.323789
299.832	198.23	Lrch1	249.031	399.524	345.898	0.758049	1.69603	0.0201361	310.871	0.910789	0.32621	2.3238	0.260272
413.878	245.102	Xk	329.49	433.621	479.153	0.757632	1.82653	0.0149099	392.938	0.89694	0.311199	2.43456	0.208798
658.526	335.916	Tanc2	497.221	637.459	600.359	0.757189	2.01699	0.00961645	558.065	0.881595	0.292427	2.58932	0.148944
2382.1	1098.56	Atad1	1740.33	1888.66	2066.88	0.756905	2.5136	0.00306481	1859.05	0.848278	0.255611	2.96116	0.0613417
761.536	383.765	Setbp1	572.65	666.367	742.829	0.756799	2.06686	0.00857323	638.624	0.876634	0.287908	2.62862	0.135667
537.122	284.162	Trip4	410.642	479.577	576.968	0.756557	1.87594	0.0133064	469.457	0.894676	0.305622	2.47546	0.190476
191.304	69.3315	Tet1	130.318	122.303	175.075	0.756547	1.28927	0.051373	139.503	1.10105	0.388301	1.94835	0.484259
239.13	157.217	Clmn	198.173	340.967	261.55	0.756397	1.54547	0.0284791	249.716	0.938065	0.345289	2.19062	0.33355
938.123	423.801	Daam1	680.962	861.311	699.592	0.755887	2.05819	0.00874608	730.707	0.880831	0.288306	2.62182	0.137776
235.451	116.204	Gm10845	175.827	310.576	165.861	0.755885	1.33492	0.0462464	207.023	1.03525	0.379244	1.99314	0.456296
114.046	83.0025	4831440E17Rik	98.5244	193.461	143.179	0.755616	1.28831	0.0514856	133.422	1.01974	0.388011	1.94741	0.484539
1409.02	623.007	Kat6b	1016.02	1202.28	1062.5	0.755441	2.28443	0.00519483	1074.2	0.862006	0.270312	2.7947	0.0922806
605.182	343.728	Ehbp1	474.455	629.306	630.838	0.755392	2.01287	0.00970802	552.263	0.87425	0.292102	2.58606	0.150105
515.048	269.514	Sri	392.281	609.292	408.981	0.755053	1.70732	0.0196191	450.709	0.917499	0.323564	2.33355	0.256294
595.984	238.266	Gm14436	417.125	397.3	503.253	0.754857	1.79745	0.0159423	433.701	0.918384	0.313188	2.41023	0.219056
732.104	314.433	Crebzf	523.269	498.108	679.745	0.754705	1.85295	0.0140296	556.098	0.905488	0.307227	2.4565	0.198532
1081.6	507.78	Stx17	794.691	873.912	976.026	0.754609	2.19478	0.00638584	859.83	0.865248	0.276689	2.72728	0.107968
1405.35	741.164	Iws1	1073.25	1429.09	1246.08	0.754381	2.31647	0.00482534	1205.42	0.851728	0.267656	2.81847	0.0877621
165.551	67.3785	Pla2r1	116.465	146.023	138.217	0.753998	1.29356	0.0508672	129.292	1.07669	0.386151	1.9526	0.481303
415.717	201.159	Amy1	308.438	383.958	373.541	0.753437	1.74821	0.0178563	343.594	0.912889	0.318096	2.36858	0.238966
5288.44	2100.45	Opa1	3694.45	3449.69	4091.94	0.752605	2.56454	0.00272556	3732.63	0.844199	0.251111	2.99711	0.0564193
183.946	84.9555	Katnbl1	134.451	174.931	170.114	0.751953	1.35671	0.0439836	153.486	1.02198	0.373317	2.01425	0.444988
1151.5	635.702	Fam120c	893.601	982.873	1331.85	0.751901	2.07157	0.00848071	1025.48	0.864509	0.285643	2.63231	0.134701
708.191	365.211	Larp7	536.701	763.469	583.348	0.750953	1.90955	0.0123155	605.055	0.882628	0.300024	2.50297	0.179801
984.11	515.592	Suv420h1	749.851	903.561	962.559	0.750949	2.1913	0.00643732	841.456	0.855767	0.275615	2.72463	0.108629
174.748	90.8145	Epha4	132.781	197.168	167.987	0.750609	1.35529	0.0441275	157.679	1.00737	0.372903	2.01288	0.445404
4013.7	2282.08	Fmod	3147.89	5236.8	3099.61	0.750579	1.98355	0.010386	3658.05	0.869037	0.292885	2.56271	0.157524
1127.59	565.394	Wbp4	846.491	1092.58	954.762	0.750532	2.1974	0.00634739	935.08	0.856371	0.274993	2.72927	0.107734
1968.22	947.205	Xpr1	1457.71	1801.19	1598.36	0.750077	2.40248	0.00395841	1578.74	0.843565	0.260312	2.88146	0.0743867
150.836	104.486	Eml4	127.661	237.194	175.075	0.749978	1.35177	0.0444862	166.898	0.98005	0.37322	2.00948	0.446304
1890.96	928.652	Bmi1	1409.81	1658.14	1665.7	0.7493	2.44136	0.00361945	1535.86	0.839639	0.257531	2.90955	0.0694309
2045.48	806.589	Rasgrp3	1426.03	1706.32	1239.7	0.749085	2.13316	0.00735928	1449.52	0.868781	0.279496	2.68013	0.120477
871.903	529.263	Nae1	700.583	981.391	923.575	0.748535	2.17483	0.00668599	826.533	0.847684	0.275999	2.71209	0.111963
967.555	543.911	Ids	755.733	1038.47	923.575	0.748369	2.16874	0.00678041	868.376	0.850868	0.276412	2.70744	0.113112
3314.7	1148.36	Lpgat1	2231.53	1852.34	2298.66	0.747823	2.36463	0.00431886	2153.52	0.853924	0.262037	2.85388	0.0801297
3119.72	1316.32	Zfr	2218.02	2396.4	2300.79	0.746505	2.54109	0.00287682	2283.31	0.835277	0.250454	2.9806	0.058787
437.791	239.243	Ugcg	338.517	454.375	430.954	0.746447	1.78907	0.0162528	390.591	0.887707	0.310607	2.40319	0.222459
1773.24	821.237	Ttll7	1297.24	1276.4	1696.88	0.746436	2.15801	0.00695005	1391.94	0.85626	0.276537	2.69923	0.115275
217.056	70.308	Cdkl2	143.682	129.716	167.278	0.746166	1.2948	0.0507222	146.089	1.07893	0.381901	1.95382	0.48045
305.35	156.24	Ccnc	230.795	317.988	277.143	0.746083	1.57322	0.0267167	264.18	0.929341	0.336736	2.21563	0.321059
809.361	333.963	Golga1	571.662	590.762	635.091	0.745629	1.98988	0.0102357	592.294	0.876066	0.290381	2.56776	0.155649
853.508	390.6	Usp1	622.054	736.784	686.125	0.745488	2.05035	0.00890542	666.754	0.865044	0.285009	2.61566	0.13941
2944.97	1387.61	Sos2	2166.29	2605.43	2332.68	0.744238	2.4893	0.00324116	2317.67	0.83134	0.252808	2.94389	0.0638838
1066.89	725.54	Syne2	896.213	1409.82	1179.45	0.743986	2.196	0.00636798	1095.43	0.835369	0.272702	2.72821	0.107828
2632.26	1647.36	Npr3	2139.81	2655.83	3179.71	0.743934	2.43349	0.00368561	2528.79	0.824743	0.256186	2.90389	0.0703153
6697.47	3455.83	Ubr5	5076.65	6234.5	5952.56	0.743545	2.69874	0.00200106	5585.09	0.81824	0.240624	3.09007	0.0444109
715.549	350.564	Cwc27	533.056	709.359	574.842	0.743397	1.90989	0.0123059	587.578	0.873019	0.296973	2.50325	0.179801
380.768	235.337	Tmx1	308.052	420.278	446.548	0.743392	1.75138	0.0177265	370.733	0.881057	0.313498	2.37128	0.23816
3239.29	1621.97	Clpx	2430.63	2543.91	3245.62	0.74331	2.34829	0.00448446	2662.7	0.83574	0.261553	2.84191	0.0827642
774.412	293.927	Pnpt1	534.169	567.042	516.72	0.742009	1.91838	0.0120676	538.025	0.882465	0.295602	2.51016	0.177352
228.093	77.1435	AA987161	152.618	166.036	151.685	0.741469	1.32609	0.0471966	155.739	1.04205	0.373624	1.98453	0.462312
2643.3	1424.71	Emc2	2034.01	2623.22	2414.9	0.740524	2.48745	0.00325503	2276.53	0.822199	0.251659	2.94257	0.0639086
297.992	148.428	Nabp1	223.21	285.374	278.561	0.740066	1.5463	0.0284253	252.589	0.925747	0.337719	2.19137	0.333527
702.673	301.739	Ankib1	502.206	518.121	589.727	0.739979	1.88958	0.0128948	528.065	0.876464	0.29758	2.48666	0.18562
10150.1	4942.07	Abcc9	7546.1	9684.93	7796.16	0.739411	2.50864	0.00309999	8143.32	0.822598	0.25	2.95764	0.0619045
621.737	327.128	Btaf1	474.432	636.718	554.995	0.739379	1.89387	0.0127683	535.144	0.865039	0.296919	2.49017	0.184403
1293.14	664.02	Klhl7	978.579	1157.8	1212.06	0.739236	2.24889	0.00563784	1081.76	0.835522	0.267052	2.76813	0.0980638
2543.97	809.519	Nceh1	1676.74	1161.51	1823.05	0.738309	1.9275	0.0118168	1584.51	0.88248	0.293263	2.51757	0.174398
787.288	422.825	Herc4	605.056	712.324	812.292	0.737736	2.00479	0.00989042	683.682	0.850376	0.285984	2.57964	0.152113
139.799	71.2845	Cenpj	105.542	135.645	156.646	0.737248	1.23823	0.0577796	125.844	1.03588	0.388564	1.89737	0.516862
1026.42	521.451	Rap2c	773.934	897.632	971.065	0.737021	2.12606	0.00748073	854.141	0.841462	0.275558	2.67465	0.121332
502.172	253.89	Mynn	378.031	475.13	456.471	0.73693	1.79262	0.0161204	421.916	0.875483	0.306266	2.40618	0.220984
388.126	280.256	Slc4a4	334.191	543.323	473.483	0.736756	1.77247	0.0168863	421.297	0.859151	0.308373	2.38917	0.22885
279.598	207.995	Mrc1	243.796	446.222	324.633	0.736671	1.55784	0.0276796	314.612	0.889727	0.334577	2.2018	0.32791
2242.3	1236.25	Hivep2	1739.27	2258.53	2102.32	0.736361	2.43096	0.00370712	1959.85	0.818626	0.253737	2.90206	0.0705722
2341.63	952.088	Mut	1646.86	1555.1	1841.48	0.735174	2.29299	0.00509339	1672.58	0.834962	0.262462	2.80107	0.0914753
430.433	222.642	Lrrk2	326.538	383.217	438.751	0.734688	1.69585	0.0201443	368.761	0.884446	0.316178	2.32365	0.260272
194.983	102.533	Arsk	148.758	205.321	194.922	0.734552	1.36151	0.0434996	174.439	0.964749	0.363841	2.01888	0.441365
678.76	323.222	C330007P06Rik	500.991	630.788	545.781	0.734451	1.87675	0.0132816	544.638	0.863912	0.296612	2.47613	0.190405
1471.57	731.399	Tcf12	1101.48	1386.84	1215.6	0.733837	2.21614	0.00607943	1201.35	0.831098	0.267485	2.74347	0.103991
721.067	339.822	Ptbp2	530.445	630.788	600.359	0.733557	1.93032	0.0117402	573.009	0.857125	0.29111	2.51986	0.173705
1817.38	839.79	Cacybp	1328.59	1597.35	1388.55	0.733372	2.26121	0.00548014	1410.77	0.830028	0.264053	2.77737	0.0959874
253.845	83.0025	Rest	168.424	163.812	172.24	0.732559	1.33375	0.0463712	168.225	1.01751	0.367751	1.992	0.45727
233.611	147.452	Taf1d	190.531	363.204	206.971	0.730611	1.33019	0.0467533	237.809	0.950841	0.367413	1.98853	0.460034
1605.85	719.681	Arglu1	1162.76	1482.46	1101.49	0.730499	2.03451	0.00923605	1227.37	0.844065	0.280617	2.60319	0.144199
[truncated: 636 more rows]

## Sheet: 1.5 fold changecut off
Control_3_12_Soleus	Control_3_8_Soleus	Gene ID	Promedio Control	HuR_KO_1_9_Soleus	HuR_KO_3_9_Soleus	log2FoldChange	log10 pvalue	pvalue	baseMean	lfcMLE	lfcSE	stat	padj
[truncated: 1,913 more rows]

[truncated: 3 more sheets: 2 fold changecut off , Top 20, Top2 PAPER]
