# Supplementary material for: Depletion of HuR in murine skeletal muscle enhances exercise endurance and prevents cancer-induced muscle atrophy
Source: Nat Commun. 2019 Sep 13;10:4171. doi: 10.1038/s41467-019-12186-6 (PMC6744452; doi:10.1038/s41467-019-12186-6)
Supplement: Supplementary file 6 — Source Data [file 41467_2019_12186_MOESM6_ESM.xlsx]

## Sheet: Fig 1
1b
1c
Control	muHuR-KO
23.79	21.82
25.97	24.34
25.13	21.66
22.52	17.75
22.11	20.77
18.49	17.15
18.02	16.97
18.66	18.21
1d
1e
1f

## Sheet: Fig 2
2a middle panel	Control								muHuR-KO
	Mouse 1	Mouse 2	Mouse 3	Mouse 4	Mouse 5	Mouse 6	Mouse 7	Mouse 8	Mouse 1	Mouse 2	Mouse 3	Mouse 4	Mouse 5	Mouse 6
Twitch	4.78	5.24	4.37	4.79	4.58	6.42	5.2	2.51	6.48	4.73	6.92	4.41	3.72	5.79
10hz	6.64	5.32	4.4	4.7	5.13	6.4	5.18	3.23	6.61	4.59	6.87	4.52	3.9	6.74
30hz	6.35	6.16	5.72	6.32	6.97	9.47	8.33	5.56	11.07	7.99	8.49	5.84	6.24	16.5
50hz	10.74	8.83	10.32	13.11	17.46	17.09	11.93	9.81	18.5	15.47	17.51	12.14	12.32	21.02
70hz	20.13	12.39	16.47	15.42	22.02	22.15	16.63	12.22	23.55	15.59	24.82	17.26	19.71	22.7
100hz	22.77	16.94	19.58	16.44	24.09	24.69	19.13	13.55	25.24	15.98	24.82	20.36	23.18	24.36
120hz	23.2	19.95	20.94	16.28	24.86	24.8	20.56	14.15	26.69	18.64	25.38	22.04	24.38	24.76
150hz	23.86	21.67	22.69	14.61	26.31	26.06	22.16	14.46	27.03	17.44	26.12	24.03	26.16	25.44
2a Right
Control: % Initial (T1)												KO: % Initial (T1)
Seconde	Contraction ID_	Mice 1	Mice 3	Mice 5	Mice 6	Mice 7	Mice 11	Mice 13	Mice 16			Seconde	Contraction ID_	Mice 4	Mice 8	Mice 2	Mice 9	Mice 10	Mice14
		ID10	ID18,9	ID17,4	ID17,3	ID123,3	ID-22,5	ID-23,6	ID-24.5					ID-17,5	ID-123,4	ID-18,8	ID-22,6	ID-22,7	ID-24,6
1 sec	1	100	100	100	100	100	100	100	100			1 sec	1	100	100	100	100	100	100
3	2	87.7976	100.502	85.5193	94.0575	87.7354	89.229	93.293	95.8991			3	2	89.7331	103.007	87.8993	88.1531	89.0667	93.2624
5	3	88.4694	115.9	87.7964	92.3101	86.106	88.6816	85.4517	94.5547			5	3	88.6382	101.752	90.705	89.6352	88.4163	91.4854
7	4	89.3367	130.753	87.3056	90.6966	86.3776	89.1936	82.6276	80.0817			7	4	87.7266	103.905	95.7554	89.2138	88.3902	90.1079
9	5	91.7755	143.933	90.0593	75.1673	84.4897	89.6174	84.8632	82.7227			9	5	85.8525	104.149	99.2806	93.8257	88.9886	89.2476
11	6	94.2517	129.54	91.9169	76.8595	84.4941	85.3737	84.9421	83.4132			11	6	86.2039	98.7119	101.007	96.207	88.9236	88.0814
13	7	96.8673	145.816	92.4926	77.5128	83.6618	87.6869	85.1647	86.9645			13	7	86.4382	98.0829	105.094	99.5043	89.9447	86.6022
15	8	99.5068	143.933	94.7181	75.364	83.18	88.3696	85.7443	86.6122			15	8	87.0442	104.729	109.367	100.769	89.0927	85.8386
17	9	100.374	150	94.8427	75.5844	84.8445	88.3108	86.6123	87.0772			17	9	87.3732	103.681	112.417	105.819	89.8081	84.7591
19	10	100.364	150.126	94.6825	74.207	85.2387	87.9223	86.1783	88.4273			19	10	87.6859	111.843	109.281	107.104	89.8732	84.3725
21	11	100.884	162.092	94.8309	73.5144	85.5453	87.8252	86.9016	92.0941			21	11	87.966	99.8914	110.8	108.456	90.1463	83.7506
23	12	100.306	140.335	93.6973	72.6486	84.1656	87.5927	87.886	93.6866			23	12	87.0187	83.611	113.094	108.786	90.2374	82.7147
25	13	99.9286	130.962	94.5496	68.6187	84.4766	87.2366	86.9621	93.3258			25	13	87.3192	88.0855	113.122	105.581	89.639	82.0348
27	14	98.733	125.397	93.3947	65.5647	83.7276	86.8452	86.4256	94.4476			27	14	86.7437	78.8183	113.396	107.005	89.3528	81.8914
29	15	97.6531	125.732	92.9318	63.4711	83.3377	86.4038	85.6063	94.1756			29	15	86.4025	80.4096	114.302	106.84	88.8065	80.3963
31	16	96.267	117.238	92.1543	60.8107	82.9304	85.7092	85.7312	92.3591			31	16	85.1599	81.5704	112.942	107.733	88.5789	80.4092
33	17	94.9439	116.527	91.6083	60.5667	80.6833	85.1677	84.7344	94.4899			33	17	85.277	80.2786	114.216	107.207	87.935	79.6681
35	18	93.3673	115.682	89.822	56.7635	80.2453	84.1613	83.7487	95.124			35	18	84.4775	79.6982	111.094	107.568	86.4715	78.9447
37	19	91.9898	112.883	89.0356	55.0964	77.6829	83.143	82.9037	94.611			37	19	83.3041	79.2676	110.273	107.069	86.426	77.8444
39	20	89.5663	113.536	87.5371	53.6482	75.0767	81.8776	82.1081	94.4476			39	20	82.8601	78.4439	109.528	107.299	85.4569	76.8374
41	21	88.1463	108.661	86.6706	53.8906	73.018	81.2713	76.223	94.1657			41	21	81.4871	77.2307	109.148	106.538	84.5919	75.7387
43	22	86.25	108.494	84.8843	52.499	73.3684	80.2001	74.2241	95.7159			43	22	80.0703	76.9648	108.236	106.156	84.0715	75.2513
45	23	84.2007	104.686	84.3086	46.1078	70.4818	79.1466	74.9211	94.6195			45	23	79.889	73.8121	103.129	105.859	82.1268	74.6254
47	24	83.0442	111.255	76.6261	46.4227	69.4262	78.0812	74.2372	95.3354			47	24	78.0862	72.3088	105.2	105.928	81.0198	73.7683
49	25	81.9388	107.757	80.3798	44.8485	67.1923	76.751	72.0016	95.248			49	25	76.4331	71.1903	103.424	105.251	80.1821	73.0466
51	26	80.4762	97.1339	78.9199	45.9662	65.979	75.5827	69.9106	95.0676			51	26	75.8922	71.6404	98.3482	105.631	78.2205	71.7335
53	27	79.3452	95.6067	77.5905	44.5809	63.8217	74.857	70.6865	100.73			53	27	75.0713	74.1379	100.374	105.086	77.7626	71.1052
55	28	77.4796	94.2678	76.7953	43.3688	62.1989	73.2607	69.2399	92.6437			55	28	73.518	76.6091	100.108	104.887	76.1496	70.7604
57	29	77.2619	93.0126	76.1246	41.9284	61.8922	72.4603	68.6349	92.1646			57	29	72.3212	76.5342	99.0072	103.44	75.4537	69.6367
59	30	75.9082	90.6695	74.5341	40.5667	61.4104	71.6274	68.1615	92.6719			59	30	70.88	76.0962	98.2302	102.706	74.6407	69.478
61	31	74.0136	91.6234	73.4125	39.7481	59.8336	70.8417	67.0101	92.7142			61	31	70.2663	75.2612	96.5899	100.387	74.1073	69.2444
63	32	71.0068	91.1213	72.6528	38.7092	58.4319	69.8882	65.6891	91.77			63	32	69.1892	73.1082	93.4532	98.4832	73.0992	68.8336
65	33	71.9167	91.2134	72.451	37.5915	56.9207	68.8052	64.111	92.7057			65	33	68.4406	71.8164	94.3165	98.7806	72.3382	68.3349
67	34	70.8503	87.9636	71.2819	36.9303	57.5996	67.6516	61.7767	92.1928			67	34	67.1165	69.6372	93.3525	97.8983	71.0244	67.8589
69	35	70.5782	88.8285	70.8605	36.3794	57.2054	67.0689	62.6381	92.9256			69	35	66.7091	67.6414	85.8489	97.1548	70.8033	67.6897
71	36	69.7704	84.7741	69.7507	35.6946	56.6798	66.339	62.2238	93.3484			71	36	65.4858	68.439	86.7626	96.1634	67.7593	67.44
73	37	69.3061	86.1925	69.8932	35.2381	57.0302	65.6504	62.1383	93.6232			73	37	64.9267	68.3416	86.4388	94.8746	69.6325	67.2386
75	38	68.3673	87.5732	68.7003	34.8209	56.5046	65.0029	63.2167	93.2215			75	38	64.2544	65.2994	84.5899	95.2117	68.1223	66.6908
77	39	67.7211	86.9456	67.7033	34.0811	55.8914	64.5792	60.9416	92.5874			77	39	63.3734	64.968	84.4604	95.2414	68.5593	66.4798
79	40	66.8452	89.1213	66.8249	33.3884	55.7162	64.3732	61.0863	93.3202			79	40	63.0016	64.06	84.0791	95.1323	67.3041	66.6183
81	41	66.0884	85.4812	66.9591	32.8375	54.0517	63.6398	61.0139	93.1933			81	41	62.472	63.4291	83.6403	94.3789	67.3691	66.3477
83	42	65.6293	86.1925	66.1128	32.4833	53.8064	63.1195	60.3301	92.6466			83	42	62.0748	63.6724	81.8129	92.9117	66.8228	66.0271
85	43	64.8044	86.9456	66.0534	32.2157	53.4187	62.6227	59.4056	92.7001			85	43	61.3771	63.1295	81.4029	91.7418	65.0407	66.2156
87	44	63.8095	85.0628	65.1988	31.2003	52.5186	62.319	59.9421	92.6578			87	44	61.0613	62.3058	79.5612	90.8496	65.7496	65.8273
89	45	64.1156	85.1464	64.5045	30.7281	57.9939	62.06	59.0479	93.5034			89	45	60.7456	61.1825	78.7748	91.3056	64.9756	65.8073
91	46	62.8248	85.0418	63.9407	30.9484	52.4748	61.4656	59.758	93.4611			91	46	60.3891	61.1263	77.4029	89.6401	64.9756	65.6517
93	47	62.568	81.9038	63.4629	30.3424	52.5186	61.6363	59.666	93.1229			93	47	60.2811	60.0498	77.6115	91.6031	64.2081	65.6356
95	48	61.3946	84.4686	63.2641	30.0354	51.8616	61.3537	58.0852	94.1685			95	48	59.3502	60.5714	76.0719	89.9574	63.6228	65.3536
97	49	61.2211	84.3096	63.7507	30.5392	52.5011	61.1772	58.5153	94.5631			97	49	59.0242	61.4446	75.5468	89.0255	62.5691	65.0395
99	50	61.199	84.7699	63.5786	30.0197	51.4674	60.1872	59.0347	93.8839			99	50	58.734	59.7334	74.9216	88.0738	63.0959	65.0886
101	51	61.199	85.4812	62.8012	30.1023	50.0219	59.9529	57.6802	95.3495			101	51	58.2756	57.6909	73.8058	89.422	62.7577	65.0749
103	52	60.585	84.5188	62.5757	30.0748	50.2847	60.0118	57.1015	94.4476			103	52	57.7434	58.5914	73.2158	90.116	62.2439	64.5771
105	53	60.9694	83.5983	62.3828	29.7324	50.9155	60.0824	58.0484	95.0958			105	53	57.8707	58.8273	75.4173	88.847	62.3545	64.8961
107	54	59.7279	84.5188	61.9555	30.4998	50.1971	59.0818	57.404	94.6322			107	54	56.3226	56.8765	74.5324	88.8074	61.8016	64.7189
109	55	59.3265	85.9205	62.0712	30.122	50.0657	59.482	57.0489	95.3072			109	55	56.977	57.1798	73.6115	88.7082	61.5285	64.6319
111	56	58.7619	87.5314	61.9703	30.2755	49.5839	59.2474	56.5544	95.0784			111	56	56.9159	57.3632	73.6115	87.0031	61.2293	64.7898
113	57	58.0986	88.0544	61.5727	30.0236	49.4087	58.8582	57.404	94.2926			113	57	56.9821	56.7829	71.7295	87.5146	60.748	64.5352
115	58	59.0136	86.4937	61.3531	30.1771	50.8979	58.4226	56.0889	95.124			115	58	56.6714	55.4896	74.1835	87.2013	60.9691	64.3886
117	59	59.0816	85.795	61.1513	29.9567	50.5913	57.2278	55.2341	93.3202			117	59	56.4575	55.9325	72.7194	86.4677	60.748	64.1179
119	60	58.3333	85.6067	60.3858	29.7993	49.0583	58.299	55.7404	94.3207			119	60	56.1112	55.5847	73.0072	86.087	59.5122	64.2742
2b
	Control	muHuR-KO
	16.285	17.845
	14.515	16.295
	15.395	15.65
	19.52	21.39
	15.725	19.375
	14.67	27.29
	15.025	19.31
		16.62
		18.745
		25.96
2c
	Control	muHuR-KO
	190.65	219.7
	156.15	182.7
	168.15	178.35
	236.85	281
	237.3	231.2
	242.65	408.3
	177.6	235
	152.5	186.25
	151.8	226.45
		379.8
2d
	Control	muHuR-KO
	2.02329	2.80601
	2.0717	2.0804
	2.09003	2.33884
	2.16805	3.11738
	2.40372	2.21775
	1.67732	3.96276
	1.7161	2.3772
	1.45163	1.82866
	2.73984	1.83421
		3.54707
2e
	Control	muHuR-KO
	2.63	2.13
	3.27	2.69
	2.79	2.1
	3.08	3.11
	3.03	2.02
	2.54
2f
	Control	muHuR-KO
	0.0374511	0.065522
	0.103056	0.0472258
	0.243454	2.85714
	0.0497267	2.06843
	0.0653308	1.54518
	0.0670319
2g
	Control	muHuR-KO
	0.33	0.38
	0.65	0.99
	1.13	1.42
	0.61	3.01
	0.96	6
	0.58

## Sheet: Fig3
3b Left	Time (h)	Control		muHuR-KO
		Mean	S.E.M	Mean	S.E.M
	1	2772.68	300.042	3198.43	64.3331
	2	2686.32	289.841	3241.74	70.7554
	3	2813.19	322.845	3046.59	55.338
	4	2736.6	316.767	3188.43	65.0799
	5	2705.31	301.67	3140.44	61.6686
	6	2802.73	294.72	3261.88	65.4073
	7	3119.54	271.943	3717.75	88.8898
	8	3381.34	287.957	3896.34	90.1372
	9	3344.1	297.068	3896.96	85.1581
	10	3331.29	264.037	3916.31	116.813
	11	3251.02	283.47	3977.17	87.8429
	12	3275.8	255.476	3877.96	101.636
	13	3188.35	278.905	3856.5	86.7644
	14	3136.1	276.658	3741.62	99.8237
	15	2990.83	254.51	3648.66	86.1247
	16	3015.42	267.78	3639.44	89.6292
	17	2970	268.542	3692.86	106.812
	18	3041.85	263.149	3627.87	113.687
	19	2998.48	266.541	3676.11	75.9737
	20	2689.6	238.908	3330.13	91.7766
	21	2669.4	237.55	3329.58	69.8186
	22	2637.15	254.934	3195.14	82.6917
	23	2717.43	240.793	3205.17	92.1688
	24	2812.08	318.407	3221	59.9583
3b Right	Control	muHuR-KO
	3297.25	3582.29
	3510.69	3435.16
	3004.07	3251.18
	3042.66	3798.04
	3723.45	3881.3
	3204.96	3678.9
	2705.05	3723.59
		2876.45
		4017.16
3c Left	Time (h)	Control		muHuR-KO
		Mean	S.E.M	Mean	S.E.M
	1	2190.15	243.714	2555.15	92.0063
	2	2115.59	235.171	2623.28	79.5581
	3	2237.35	267.797	2431.92	94.2774
	4	2166.38	252.111	2612.8	83.7749
	5	2206.32	247.337	2602.31	86.1321
	6	2370.54	241.707	2818.11	97.8834
	7	2716.82	257.732	3353.94	119.954
	8	3035.89	275.999	3561.08	110.552
	9	3037.28	277.334	3636.11	127.43
	10	3040.86	249.332	3649.22	133.822
	11	2954.09	271.009	3696.86	110.513
	12	2959.35	247.095	3552.36	128.029
	13	2837.8	269.463	3491.47	110.64
	14	2768.65	266.839	3371.87	112.814
	15	2562.56	255.684	3241.9	127.814
	16	2572.3	250.235	3180.66	111.988
	17	2516.67	250.44	3236.83	129.445
	18	2587.85	265.752	3254.07	113.724
	19	2517.07	242.534	3206.88	89.2221
	20	2125.68	217.194	2771.98	115.832
	21	2092.08	219.123	2800.83	99.1984
	22	2085.34	201.165	2642.28	87.7296
	23	2124.21	182.168	2640.56	71.5722
	24	2240.27	249.186	2576.04	101.126
3c Right
	Control	muHuR-KO
	2769.51	2508.41
	2868.5	3008.73
	2458.8	2737.12
	2550.82	3216.03
	3283.2	3428.13
	2805.42	3228.04
	2322.69	3361.08
		2539.55
		3515.54
3d Left	Time (h)	Control		muHuR-KO
		Mean	S.E.M	Mean	S.E.M
	1	0.795542	0.00848054	0.79631	0.0112762
	2	0.78653	0.009823	0.807586	0.0102744
	3	0.791569	0.00976944	0.795756	0.0176468
	4	0.798875	0.00910298	0.818448	0.0111498
	5	0.816643	0.00736367	0.823905	0.0105232
	6	0.853403	0.00866776	0.864306	0.0118345
	7	0.883155	0.0100672	0.895995	0.00747622
	8	0.906804	0.00871797	0.916762	0.00415297
	9	0.92391	0.00874624	0.932161	0.00632641
	10	0.916542	0.00699268	0.933114	0.00590823
	11	0.907274	0.00743707	0.933881	0.00446174
	12	0.894729	0.00996465	0.914572	0.00900299
	13	0.880024	0.0106382	0.907971	0.00653749
	14	0.873065	0.0103808	0.904795	0.00553047
	15	0.859292	0.012921	0.88255	0.00996556
	16	0.844792	0.0140863	0.878648	0.0105407
	17	0.841167	0.0126888	0.875186	0.00916125
	18	0.84575	0.0144072	0.897994	0.00656617
	19	0.825226	0.0149153	0.875557	0.00777415
	20	0.784423	0.0217844	0.833333	0.0124499
	21	0.797868	0.0223885	0.845839	0.00958765
	22	0.788522	0.0201112	0.836283	0.0142738
	23	0.797217	0.0198859	0.815921	0.00998953
	24	0.789385	0.021172	0.79585	0.0123359
3d Right
	Control	muHuR-KO
	0.832203	0.840413
	0.810528	0.84757
	0.839976	0.851495
	0.883881	0.836829
	0.876633	0.880393
	0.851819	0.875598
	0.798448	0.899607
		0.878629
		0.875631
3e Left
3e Right
		Control			muHuR-KO
		Mean	SD	N	Mean	SD	N
	CV	1	0.240913	8	1.62809	0.512079	7
	CVI	1	0.483926	8	1.41838	0.715817	7
	CIII	1	0.460351	8	1.84371	0.578238	7
	CII	1	0.40046	8	1.21403	0.359003	7
	CI	1	0.644947	8	1.35728	0.474764	7
	Raw data for each mouse of 3E right
		Control								muHuR-KO
		N1	N2	N3	N4	N5	N6	N7	N8	N1	N2	N3	N4	N5	N6	N7
	CV	0.938555	1.22098	1.35305	1.34424	1.37188	1.50627	0.798877	0.937079	0.949594	2.0092	2.47383	1.48025	2.25624	1.88171	2.44124
	CVI	0.0418555	0.371116	0.665179	1.12345	0.794513	1.54446	0.413651	1.3384	0.511919	1.10497	0.843063	1.00694	0.947314	0.595446	2.80001
	CIII	0.947463	1.19639	1.33642	1.48391	1.42566	0.457345	0.262512	1.59025	0.993704	1.87607	2.56879	1.56301	2.42013	1.84114	2.77232
	CII	0.405116	0.534872	1.11387	1.24977	0.999133	1.43601	0.524255	1.47881	0.761239	1.44051	0.887801	1.04727	1.19771	0.9888	1.90061
	CI	0.0612846	0.511972	1.39193	1.09934	1.05009	0.360689	0.0695095	2.01367	0.796151	1.50674	0.870011	1.21211	1.0467	0.391072	1.96619

## Sheet: Fig4
4a
4b
		Type I	Type IIA	Type IIB	Type IIX
	Control	40.362	57.564	0	12.445
		49.617	47.011	1.4877	9.4241
		32.923	40.314	0	26.764
		41.845	51.872	0	6.2834
		40.028	57.584	0	2.3876
		43.197	56.671	0	0.1321
		41.733	58.133	0	0.1333
	muHuR-KO	71.535	27.553	0	4.5576
		62.4	34.852	0	13.742
		47.4413	40.2499	0	24.6175
		49.832	41.469	0	17.398
		52.258	37.971	0	23.684
		49.79	40.856	0	23.684
		52.236	37.799	0	24.854
4c
		Type I	Type IIA	Type IIB	Type IIX
	Control	191.5	273	0	85
		284.4	269.8	9	54
		294	360	0	239
		313	388	0	47
		285	410	0	17
		327	429	0	1
		313	436	0	1
	muHuR-KO	361	138.6	0	17
		324.8	180.2	0	65
		357	301.5	0	177
		365	307	0	119
		375.5	276.5	0	162
		392	324.5	0	162
		390.5	284.5	0	170
4d
		Control			muHuR-KO					MyHCI				Tnnl1				Tnnt2				MyHC IIA				MyHC IIB				MyHC IIX				Tnnl2				Tnnt3
		Mean	SD	N	Mean	SD	N			Control	muHuR-KO			Control	muHuR-KO			Control	muHuR-KO			Control	muHuR-KO			Control	muHuR-KO			Control	muHuR-KO			Control	muHuR-KO			Control	muHuR-KO
	MyHC I	1	0.9066	6	1.609	0.428712	6			0.029856	2.36062			3.3534	0.270861			0.316028	0.424291			0.0815809	0.568162			3.40611	0.275118			1.16516	0.165692			1.51805	0.987753			1.4406	0.413703
	TnnI1	1	1.5136	8	0.881652	2.37242	8			2.09096	3.28107			0.140693	0.0960963			0.881557	0.522363			1.12457	0.701918			0.716046	0.0976068			0.251114	0.160703			0.87492	1.26771			1.01513	1.19886
	Tnnt2	1	1.2911	6	0.523441	0.486579	6			1.69839	2.99835			0.704966	0.0136555			0.749045	0.373227			0.885384	0.739373			0.656617	0.0138701			0.109328	0.172938			0.540446	0.581247			1.13813	0.599431
	MyHC IIA	1	1.5769	6	0.753503	1.00971	6			2.31204	2.08373			0.646456	0.0115227			1.17538	0.381069			1.0676	0.932629			0.94156	0.0117038			0.128166	0.125837			0.713123	0.893303			1.33022	0.62057
	MyHC IIB	1	1.3535	5	0.0804257	0.11415	6			1.38912	3.06135			4.42484	5.79828			0.668095	0.756874			0.773447	0.682724			0.402797	0.151577			0.176139	1.30072			0.87492	0.751176			1.27162	0.367717
	MyHC IIX	1	0.3963	8	0.881544	0.443239	12			2.93664	3.0402			2.85923	5.37262			0.462692	0.495901			0.811901	0.533801				0.151053			0.149334	0.0267905			1.33535	1.19932			1.61515	1.32562
	TnnI2	1	0.3299	9	1.05468	0.467751	13							0.92699	0.149232															0.940688	0.0418628			1.52861	0.769622			0.595291	0.967053
	Tnnt3	1	0.3251	8	0.686338	0.312445	9							0.396564	0.148715															0.100974	0.0426378			1.13857	1.19518			0.735433	0.847724
																															0.0136736			0.960743	1.2854				0.717806
																															1.21611				1.09598
																															0.636059				0.845117
4f Right																															0.0915639				1.01552
																																			2.56191
	CSA (μm2)	Control	muHuR-KO
	0	0	0
	100	0	0
	200	0	0
	300	0.0711845	0.021245
	400	0.22779	0.21245
	500	1.03929	0.701083
	600	2.89009	1.93329
	700	5.46697	4.07903
	800	7.61674	7.62694
	900	9.73804	9.22031
	1000	11.717	9.83641
	1100	13.34	8.92288
	1200	11.7454	8.13682
	1300	10.2221	7.75441
	1400	7.97267	6.58594
	1500	6.3639	5.62991
	1600	3.8582	5.12003
	1700	3.11788	3.52666
	1800	1.59453	3.50542
	1900	0.925399	2.88931
	2000	0.82574	2.35819
	2100	0.327449	1.95454
	2200	0.341686	1.4659
	2300	0.0711845	1.63586
	2400	0.156606	1.33843
	2500	0.0996583	0.658594
	2600	0.0427107	0.701083
	2700	0.0569476	0.764818
	2800	0.0711845	0.637349
	2900	0.0284738	0.531124
	3000	0.0284738	0.276184
	3100	0.0142369	0.361164
	3200	0.0142369	0.361164
	3300	0	0.191205
	3400	0	0.191205
	3500	0	0.148715
	3600	0	0.21245
	3700	0	0.12747
	3800	0.0142369	0.0849798
	3900	0	0.0637349
	4000	0	0.021245
4f left
	Control	muHuR-KO
	924.657	1152.56
	729.575	1121.56
	1078.25	911.143
	1193.92	849.457
	1011.29	1254.96
	1176.54	1563.08
	1271.58	1184.41
	1180.33	1242.97
	973.83
	1056.84

## Sheet: Fig5
5d
		Control			muHuR-KO						PGC-1a				PGC-1b				T-fam				PPARα				Six1				NcoA				TPM1				MyoD
		Mean	SD	N	Mean	SD	N				Control	muHuR-KO			Control	muHuR-KO			Control	muHuR-KO			Control	muHuR-KO			Control	muHuR-KO			Control	muHuR-KO			Control	muHuR-KO			Control	muHuR-KO
	PGC-1a	1	0.260376	8	2.1672	0.146307	6				1.19541	2.08132			1.15869	1.27235			1.31267	1.04066			0.817644	1.93126			1.19334	1.51572			1.20372	0.61238			0.99654	0.556711			1.17487	0.337393
	PGC-1ß	1	0.170901	5	1.22073	0.329187	5				0.836536	2.46656			0.86304	1.13092			0.761808	0.947698			1.56325	0.776224			0.837987	0.942785			0.830758	0.480102			1.00347	0.552865			0.851159	0.75132
	T-fam	1	0.159996	5	0.973486	0.146791	5				0.831334	1.95252			1.21209	1.63014			1.01045	1.27456			1.89152	0.867265			1.08862	1.35896			1.1	0.643941			1.22688	0.499134			1.19541	0.756546
	PPARα	1	0.471223	5	0.825632	0.513206	5				0.726231	2.35433			0.977725	0.558644			1.03706	0.921784			0.806388	0.397643			1.11342	0.748721			1.24833	0.651799			0.977725	1.01748			1.15069	0.369847
	Six1	1	0.131418	5	1.20491	0.340893	5				1.41274	1.65118			0.70466	1.40932			0.989657	0.791412			0.747189	0.837723			0.918594	1.64148			0.750019	0.492263			0.815072	0.726986			0.898132	0.348082
	NcoA	1	0.200387	5	0.561189	0.0746905	5				1.30903	2.74742
	TPM1	1	0.131238	5	0.668004	0.189598	5				0.699066
	MyoD	1	0.147914	5	0.48635	0.197301	5				1.14353
5e Top
5e botom
	Control	muHuR-KO
	1	2.14
	1	1.97
	1	1.57

## Sheet: Fig6
6a Top
6a Bottom
	Control	muHuR-KO
	1	1.35
	1	1.52
	1	1.46
6b
	siCtl	siHuR
	1	1.37
	1	1.4
	1	1.62
	1	2.22684
	1	1.8025
	1	0.898132
	1	2.17347
	1	1.98618
	1	1.27899
6c Top
6c Bottom
	IP IgG	IP HuR
	1	2.64818
	1	5.52
	1	2.45
	1	1.94
6d
		siCtl			siHuR
	Act-D treatment (hrs)	N1	N2	N3	N1	N2	N3
	0	1	1	1	1	1	1
	1.5	1.19334	0.273573	0.588453	1.53156	1.03886	0.568408
	3	0.732043	0.514057	0.45376	1.60214	0.501736	0.413225
	4.5	0.870551	0.334482	0.386891	1.10573	0.65293	0.471392
	6	0.768438	0.246558	0.382889	1.34257	0.815072	0.240649
6e
		siCtl			siHuR
	Act-D treatment (hrs)	N1	N2	N3	N1	N2	N3
	0	1	1	1	1	1	1
	1.5	0.450625	0.392292	1.44393	0.646176	0.639493
	3	0.34151	0.238573	0.235696	0.389582	0.272155	0.110338
	4.5	0.228458	0.150465	4.24275	0.306721	0.150465	0.0777507
	6	0.210224	0.382889	0.442884	0.228458	0.0748424	0.0607909
6f Left
6f Right
	GFP	GFP-HuR
	1	0.264729
	1	0.413528
	1	0.391099
6g
	GFP	GFP-HuR
	1	0.63
	1	0.94
	1	0.74
	1	0.74
6h
		GFP			GFP-HuR
	Act-D treatment (hrs)	N1	N2	N3	N1	N2	N3
	0	1	1	1	1	1	1
	1.5	0.78	0.95	0.85	0.59	0.72	0.65
	3	0.69	0.81	0.73	0.46	0.44	0.5
	4.5	0.59	0.64	0.52	0.38	0.36	0.2
	6	0.41	0.55	0.35	0.27	0.35	0.15
6i
		GFP			GFP-HuR
	Act-D treatment (hrs)	N1	N2	N3	N1	N2	N3
	0	1	1	1	1	1	1
	1.5	0.32	0.44	0.35	0.75	0.77	0.65
	3	0.21	0.33	0.18	0.58	0.89	0.7
	4.5	0.13	0.25	0.14	0.38	0.63	0.4
	6	0.11	0.22	0.19	0.27	0.42	0.21

## Sheet: Fig7
7a left
			Light Chain
7a right
	IP IgG	IP KSRP
	1	1.94531
	1	1.7411
	1	1.46241
7b
	siCtl	siKSRP
	1	1.47427
	1	2.65737
	1	1.11729
	1	1.46409
7c
		siCtl			siKSRP
	Act-D treatment (hrs)	N1	N2	N3	N1	N2	N3
	0	1	1	1	1	1	1
	1.5	1.19334	0.273573	0.588453	0.989657		0.37501
	3	0.732043	0.514057	0.45376	0.90125	1.58008	0.97942
	4.5	0.870551	0.334482	0.386891	1.01396	1.11729	0.72951
	6	0.768438	0.246558	0.382889	0.965936	0.920188	0.397768
7d
	IPIgG siCtl	IPKSRP siCtl	IPIgG siHuR	IPKSRP siHuR
	1	2.86	0.44	0.46
	1	1.69	0.76	0.52
	1	1.97	0.38	0.54
7e
	IPIgG siCtl	IPHuR siCtl	IPIgG siKSRP	IPHuR siKSRP
	1	1.94	0.56	1.01
	1	2.45	0.48	0.92
	1	1.69	0.76	0.52
	1		0.59	0.49

## Sheet: Fig8
8a
		Total body weigth minus tumor weigth
		LLC-Control	LLC-muHuR-KO			LLC-Control	LLC-muHuR-KO
	N1	-14.6971	-3.861
	N2	-6.60994	2.23881		Mean	-10.8222	-2.65279
	N3	-11.6481	-6.87962		SEM	1.45083	1.31985
	N4	-10.3338	-2.10935
	N5		-2.61365
8b		LLC-Control				LLC-muHuR-KO
		N1	N2	N3	N4	N1	N2	N3	N4	N5	N6
	Gastrocnemius	-23.8506	-0.431034	-10.704	-8.04598	6.32464	4.99779	1.99027	-3.05175	-20.6546	-11.1013
	Tibialis	-35.5814	-11.8605	-21.8605	-24.6512	-8.40989	-19.4346	13.6396	-6.99647	1.4841	-6.4311
	Soleus	-39.8734	-19.8312	-18.7764	-24.0506	0.321543	-24.1158	-8.68167	-0.96463	-8.68167	-3.53698
	Peroneus	-25	-3.57143	-17.8571	-17.8571	5.14286	-16.5714	-13.1429	-17.7143	16.5714	-1.71429
8c		Murf1	Atrogin1
	PBS-Control	0.80991	0.448548	N1
		1.0216	1.89649	N2
		1.25339	0.954842	N3
		0.818375	3.62589	N4
		0.908044	0.319377	N5
		1.29759	1.06314	N6
	LLC-Control	6.547	4.5263	N1
		11.7601	8.24394	N2
		11.4386	4.5263	N3
		4.14345	3.55127	N4
		4.12912	3.60084	N5
	PBS-muHuR-KO	1.95997	0.694157	N1
		0.653307	0.51883	N2
		0.601165	0.265785	N3
		0.953188	0.591862	N4
		4.89339	2.99661	N5
	LLC-muHuR-KO	3.68288	2.88452	N1
		0.829799	0.00454449	N2
		4.30446	0.56383	N3
		1.73007	2.6087	N4
		2.13737	1.17963	N5
		1.80354		N6
8d
	LLC-Control	LLC-muHuR-KO
	0.850596	0.827337
	0.616233	1.08039
	0.735372	0.960293
	0.693298	1.07665
8e
		MyHC I	MyHC IIA	MyHC IIX	MyHC IIB
	PBS-Control	1.12	0.96	1.08222	1.32593	N1
		1.7	1.37	1.17406	0.910354	N2
		0.59	1.36	1.21546	1.08636	N3
		0.42	1.15	1.3027	1.32363	N4
		2.13	0.48	0.497063	0.576143	N5
	LLC-Control	0.28	1.67	1.62057	0.675721	N1
		0.84	0.92	0.843231	1.14631	N2
		0.27	1.17	1.09303	0.71847	N3
		0.1	0.93	1.08787	0.666418	N4
		0.23	1.14	0.925946	0.804966	N5
	PBS-muHuR-KO	5.16	1.35	3.42594	0.301347	N1
		1.19	0.92	3.40228	0.220599	N2
		1.58	0.86	1.26488	0.105258	N3
		0.92	1.05	3.9834	0.281655	N4
		0.61	1.78	3.29208	0.382094	N5
	LLC-muHuR-KO	1.01	0.72	2.27995	0.229569	N1
		1.87	1.28	2.07628	0.298748	N2
		2.79	1.05	2.35218	0.241819	N3
		3.99	0.87	2.78755	0.267387	N4
		0.56	0.87	3.71664	0.223291	N5
8f Right
		Percentage (%)
	CSA (μm3)	LLC- Control	PBS- muHuR-KO	LLC- muHuR-KO	PBS-Control
	400	0	0	0	0
	800	0.2	0.149775	0.0499501	0
	1200	6.26667	4.19371	2.3976	3.78215
	1600	24.4	20.2197	11.9381	12.0524
	2000	22.2667	23.5647	18.9311	21.3313
	2400	15.2	18.7219	26.2737	18.2552
	2800	15.4667	15.5267	21.4785	15.2799
	3200	7.2	6.54019	12.1379	12.3046
	3600	4.06667	4.44334	4.34565	7.86687
	4000	2.66667	2.94558	1.6983	4.28643
	4400	0.933333	1.29805	0.3996	2.471
	4800	0.733333	0.898652	0.34965	0.958144
	5200	0.2	0.698952	0	0.504286
	5600	0.2	0.149775	0	0.353
	6000	0	0.249626	0	0.353
		0.0666667	0.1997	0	0.100857
		0.133333	0.1997	0	0.100857

## Sheet: FigS1
Supp Fig 1a Left	Control	muHuR-KO
	35.5	46.6
	36.8	44.7
	57.1	46
	47.1	29.6
	54.3	33.2
	38.9	26.1
	36.9
	33.1
Supp Fig 1a Right	Control	muHuR-KO
	0.984	0.998
	0.945	1.011
	1.053	1.008
	0.918	0.894
	1.012	0.883
	0.94	0.931
	0.847
	0.823
Supp Fig 1b	Control	muHuR-KO
	1.28	1.07
	1.33	1.14
	1.33	1.22
	1.03	1.33
	1.09	1.16
	1.65

## Sheet: Fig S2
Supp Fig 2a Left
		Control		muHuR-KO
	Time (h)	Mean	S.E.M	Mean	S.E.M
	1	34.0774	6.95828	36.819	8.36099
	2	22.2321	2.5514	33.1524	4.87001
	3	37.4583	13.7614	14.6389	2.55736
	4	27.9405	5.27196	27.1762	5.17584
	5	30.5298	10.6125	23.4524	4.4393
	6	53.7431	14.5434	37.4944	5.87383
	7	102.44	22.1831	123.214	16.0486
	8	207.018	40.8699	162.752	20.4583
	9	192.799	30.7036	169.378	23.5621
	10	221.298	25.0463	220.8	31.5103
	11	200.917	32.761	228.552	22.647
	12	214.028	29.5344	206.439	17.0445
	13	166.798	30.0806	170.081	15.258
	14	175.411	33.0423	168.943	15.2824
	15	126.236	18.8769	114.278	15.8922
	16	135.619	27.6982	146.586	12.3414
	17	131.732	25.8129	161.876	22.3608
	18	162.264	29.0051	164.961	6.33399
	19	166.167	19.7734	177.21	15.2256
	20	79.7202	28.542	76.3667	12.251
	21	52.0417	11.6655	68.9833	11.1005
	22	101.372	28.2236	61.3024	8.84967
	23	63.9494	15.7575	76.0571	10.0062
	24	104.99	26.4698	52.5417	11.8779
Supp Fig 2a Right
	Control	muHuR-KO
	147.627	92.1042
	46.4173	126.159
	195.607	127.167
	64.5341	81.9185
	77.853	51.1407
	111.786	44.607
	173.126	90.3431
		292.955
		105.282
Supp Fig 2b Left		Control		muHuR-KO
	Time (hr)	Mean	S.E.M	Mean	S.E.M
	1	0.367857	0.0185616	0.356667	0.0110513
	2	0.356548	0.0147323	0.356667	0.0134476
	3	0.36875	0.0219154	0.335	0.0125443
	4	0.364286	0.0215121	0.352381	0.0127775
	5	0.360714	0.0199292	0.347143	0.0104583
	6	0.378472	0.0166241	0.357222	0.0113494
	7	0.411905	0.0187137	0.408095	0.0136866
	8	0.468452	0.0232316	0.440476	0.0154625
	9	0.456944	0.021043	0.447222	0.0155593
	10	0.454762	0.0229611	0.441429	0.0164268
	11	0.442262	0.0222081	0.450952	0.0138781
	12	0.453472	0.0223071	0.443889	0.0177647
	13	0.429762	0.0196014	0.439048	0.0166496
	14	0.430357	0.0208318	0.420476	0.015953
	15	0.397917	0.0201953	0.418889	0.0168723
	16	0.41131	0.0197748	0.410952	0.0167684
	17	0.402976	0.0161197	0.41	0.0149593
	18	0.408333	0.0200975	0.407222	0.0161494
	19	0.404762	0.0185241	0.414286	0.0145596
	20	0.358929	0.0170136	0.368095	0.0173458
	21	0.347222	0.020397	0.371667	0.0144605
	22	0.353373	0.0171791	0.35	0.0113659
	23	0.364881	0.0170263	0.365	0.0147659
	24	0.372917	0.0186624	0.3475	0.0146982
Supp Fig 2b Right	Control	muHuR-KO
	0.378803	0.36579
	0.491997	0.382391
	0.410351	0.363426
	0.352464	0.32328
	0.485483	0.435516
	0.46121	0.438178
	0.202149	0.388608
		0.383747
		0.466601

[truncated: 7 more sheets: Fig S3, Fig S4, Fig S6, Fig S7, Fig S8, FigS9 stability , Fig S10]
